# Supplementary material for: Prolyl hydroxylase-dependent proteolysis enables the orthogonal hypoxia responses in plants
Source: Nat Commun. 2026 Apr 9;17:4834. doi: 10.1038/s41467-026-71366-3 (PMC13223302; doi:10.1038/s41467-026-71366-3)
Supplement: Supplementary file 3 — Supplementary Data 1 and 2 [file 41467_2026_71366_MOESM3_ESM.xlsx]

## Sheet: Supplementary Data 1
Supplementary Data 1. Relative (log2FC) and absolute (FPKM) expression level of A. thaliana genes in wild type, erfVII and HIFODD-RAP2.12 (line #1) plants.											FPKM from Dalle Carbonare et al. 2025 (10.1016/j.molp.2025.05.015)
			WT (1% vs 21% O2, 2h)		erfVII (1% vs 21% O2, 2h)		HIFRAP (1% vs 21% O2, 2h)		HIFRAP (0.1% vs 21% O2, 2h)		WT 1% O2				WT 21% O2				erfVII 1% O2				erfVII 21% O2				HIFODDRAP2.12 0.1% O2				HIFODDRAP2.12 1% O2				HIFODDRAP2.12 21% O2			HIFRAP air
gene_id	name	description	log2FC	padj	log2FC	padj	log2FC	padj	log2FC	padj	WT_2H_H_2	WT_2H_H_3	WT_2H_H_4	AVG	WT_2H_A_2	WT_2H_A_3	WT_2H_A_4	AVG	erf_2H_H_1	erf_2H_H_2	erf_2H_H_3	AVG	erf_2H_A_2	erf_2H_A_3	erf_2H_A_4	AVG	HIFRAP_0_2	HIFRAP_0_3	HIFRAP_0_4	AVG	HIFRAP_1_1	HIFRAP_1_3	HIFRAP_1_4	AVG	HIFRAP_21_1	HIFRAP_21_3	HIFRAP_21_4	AVG
AT1G77120	ADH1	Alcohol dehydrogenase class-P [Source:UniProtKB/Swiss-Prot;Acc:P06525]	5.97314	0	4.81512	3.76168e-286	1.77504	1.71479e-34	1.19784	2.40332e-18	660.853	648.019	730.825	679.899	12.9408	10.6302	9.09064	10.8872	62.8354	76.8285	77.0344	72.2328	2.63065	2.2731	2.75286	2.5522	94.9877	86.0014	72.332	84.4404	138.183	130.999	109.797	126.326	28.3486	42.5879	39.5901	36.8422
AT5G19550	ASP2	Aspartate aminotransferase [Source:UniProtKB/TrEMBL;Acc:Q1EBW2]	2.53016	0	1.21257	1.0494e-69	0.887178	4.74149e-27	0.865047	2.64235e-27	411.725	423.827	443.943	426.499	81.4124	73.1881	68.3868	74.3291	127.935	142.415	145.336	138.562	58.3697	60.2856	59.6801	59.4451	303.745	279.357	263.047	282.05	282.1	298.212	281.299	287.204	148.503	161.684	154.849	155.012
AT1G17290	ALAAT1	Alanine aminotransferase 1, mitochondrial [Source:UniProtKB/Swiss-Prot;Acc:F4I7I0]	2.77181	0	0.927677	5.43285e-34	0.6043	7.39082e-14	0.845664	2.21878e-27	456.647	450.917	469.731	459.098	68.7709	68.5083	65.7758	67.685	107.629	128.325	121.514	119.156	65.4434	58.9028	62.5831	62.3097	201.117	178.86	177.613	185.863	158.733	157.129	157.11	157.657	105.91	100.669	104.044	103.541
AT5G20830	SUS1	Sucrose synthase 1 [Source:UniProtKB/Swiss-Prot;Acc:P49040]	4.38108	0	1.59535	6.39381e-48	1.04949	9.12555e-30	1.03067	5.98708e-27	178.453	175.438	194.435	182.775	9.4393	9.06254	7.96823	8.82336	16.7103	19.1565	21.7735	19.2134	6.20804	5.83833	6.90418	6.31685	55.7724	57.4079	47.2094	53.4632	56.4287	52.9538	53.5373	54.3066	28.2266	25.6882	24.6687	26.1945
AT3G03270	-	AT3G03270 protein [Source:UniProtKB/TrEMBL;Acc:Q8LFK2]	3.49021	0	1.75098	3.11453e-81	0.546026	7.55142e-05	0.473533	2.44741e-05	160.218	159.416	174.32	164.651	14.6158	13.2307	16.4965	14.781	39.3433	39.6384	39.7193	39.567	10.9788	12.8332	11.2474	11.6865	330.205	304.938	290.893	308.679	345.831	338.472	292.148	325.484	187.364	253.008	227.23	222.534
AT3G06345	-	-	3.59846	0	4.21538	0	#N/A	#N/A	#N/A	#N/A	357.095	371.593	398.974	375.887	30.103	31.6704	32.0944	31.2893	615.121	669.346	744.793	676.42	36.3897	34.5438	37.7065	36.2134	#N/A	#N/A	#N/A	#N/A	#N/A	#N/A	#N/A	#N/A	#N/A	#N/A	#N/A	#N/A
AT3G43190	SUS4	Sucrose synthase 4 [Source:UniProtKB/Swiss-Prot;Acc:Q9LXL5]	6.18987	0	2.7579	3.93078e-46	1.09845	9.36399e-25	1.13719	1.88539e-32	100.252	96.0417	107.324	101.206	1.32153	1.18228	1.71097	1.40493	6.58865	7.66507	5.66554	6.63975	0.912062	0.865799	1.1561	0.977986	87.1626	89.7396	77.6845	84.8622	77.0938	83.5447	87.8736	82.8373	35.9244	43.5293	36.3769	38.6102
AT1G55810	UKL3	uridine kinase-like 3 [Source:TAIR;Acc:AT1G55810]	2.5255	0	0.877915	1.73397e-23	0.358484	0.0279057	0.703496	2.41527e-13	151.752	148.282	153.674	151.236	25.844	26.0532	27.495	26.464	41.7542	41.5308	47.7713	43.6855	21.3507	24.9136	24.6072	23.6238	41.6973	39.6691	37.4581	39.6082	35.9674	27.7429	30.0602	31.2568	25.4374	25.4506	22.1239	24.3373
AT5G54960	PDC2	Pyruvate decarboxylase 2 [Source:UniProtKB/Swiss-Prot;Acc:Q9FFT4]	3.31284	0	0.98689	1.99886e-26	0.716259	1.5626e-14	0.588621	3.05643e-11	171.616	152.492	172.46	165.523	18.5279	16.8001	14.9319	16.7533	34.8091	35.4606	38.7539	36.3412	20.2905	17.4695	16.9243	18.2281	55.4817	56.7111	50.6626	54.2851	61.1706	57.2736	59.9433	59.4625	34.4673	36.9993	36.9348	36.1338
AT5G65207	-	Uncharacterized protein At5g65207 [Source:UniProtKB/TrEMBL;Acc:Q8RXW8]	4.04835	0	2.35648	1.93605e-69	0.855884	0.0688814	0.847164	0.00355997	763.148	737.656	765.349	755.384	40.2183	43.6119	54.4449	46.0917	97.4888	134.806	141.178	124.491	25.0274	24.1523	23.2355	24.1384	145.488	122.419	122.856	130.254	173.031	120.144	100.98	131.385	50.9771	82.8725	83.5913	72.4803
AT1G03610	-	Plant/protein (DUF789) [Source:UniProtKB/TrEMBL;Acc:Q8LF98]	3.39607	0	2.5139	2.87402e-174	1.41589	1.5909e-31	2.08019	3.15065e-104	148.839	136.663	156.421	147.308	12.4305	14.9767	14.9058	14.1043	57.3594	61.6976	62.1053	60.3875	10.2736	11.5633	9.68234	10.5064	115.743	95.6703	93.9262	101.78	75.5405	56.8336	60.7995	64.3912	24.5779	23.2428	24.4796	24.1001
AT3G13310	-	At3g13310 [Source:UniProtKB/TrEMBL;Acc:Q9LTT7]	3.56034	0	2.12085	1.39585e-86	1.23552	1.9872e-25	1.98937	1.72362e-108	253.04	233.755	254.006	246.934	22.4174	20.67	20.1004	21.0626	73.6801	84.8116	92.0049	83.4989	21.4976	16.9276	18.8361	19.0871	130.665	123.757	114.382	122.935	75.3516	80.4646	63.4534	73.0899	30.1856	32.4042	30.3525	30.9808
AT1G33055	-	Uncharacterized protein unannotated coding sequence from BAC F9L11 [Source:UniProtKB/TrEMBL;Acc:Q94K21]	4.36277	0	5.1232	1.67979e-255	1.75089	2.52943e-39	1.8766	3.09503e-81	182.566	180.491	184.924	182.66	9.14645	9.60472	8.01061	8.92059	73.8042	83.4786	97.2945	84.8591	2.958	2.0458	2.2724	2.4254	122.193	108.65	112.185	114.342	124.756	97.5048	92.9834	105.082	27.2077	32.6109	33.7079	31.1755
AT1G26770	ATEXPA10	Expansin [Source:UniProtKB/TrEMBL;Acc:F4HPC1]	2.88062	0	0.569288	2.24927e-07	0.0383318	0.909255	-0.287505	0.0485058	129.981	126.779	145.54	134.1	18.2108	19.6877	17.0958	18.3315	37.8895	32.7264	34.6726	35.0962	21.9006	21.7318	27.077	23.5698	13.6442	13.6983	13.2648	13.5357	17.776	17.1909	16.0648	17.0105	15.5034	16.7763	17.3395	16.5398
AT5G39890	PCO2	Plant cysteine oxidase 2 [Source:UniProtKB/Swiss-Prot;Acc:Q8LGJ5]	4.80293	0	4.70118	2.94068e-124	1.14591	3.87765e-14	1.35097	2.30259e-27	220.721	219.703	226.517	222.314	9.04051	7.75053	7.22021	8.00375	24.8085	25.3343	26.5904	25.5777	1.03375	0.872281	1.02946	0.978496	157.864	147.275	151.329	152.156	145.946	121.021	130.091	132.353	44.9907	65.8148	68.3357	59.7137
AT5G15120	PCO1	Plant cysteine oxidase 1 [Source:UniProtKB/Swiss-Prot;Acc:Q9LXG9]	4.03517	0	3.93976	1.24395e-193	0.429364	0.00664124	0.790886	9.88307e-13	156.622	162.746	165.911	161.76	11.4428	9.10049	9.23366	9.92565	42.1757	41.7441	43.0463	42.322	2.58119	3.16048	2.47865	2.74011	189.733	185.171	178.756	184.553	155.355	142.318	134.443	144.039	86.4386	115.563	118.344	106.782
AT1G76650	CML38	CML38 [Source:UniProtKB/TrEMBL;Acc:A0A178WMC5]	5.46993	0	4.85014	6.62076e-141	2.14145	5.85821e-37	3.00778	9.15227e-126	164.925	168.292	184.953	172.723	3.34322	4.1845	4.27891	3.93554	42.4783	54.2643	58.9718	51.9048	2.05856	1.85129	1.45658	1.78881	164.355	147.91	146.994	153.087	100.582	81.6936	70.2019	84.1591	14.6622	23.3747	19.0529	19.0299
AT2G17850	-	Rhodanese/Cell cycle control phosphatase superfamily protein [Source:TAIR;Acc:AT2G17850]	5.5936	0	4.79777	2.37797e-05	1.15505	1.03435e-09	0.628259	0.000979175	137.373	154.156	145.65	145.726	3.35518	2.79771	2.96301	3.03864	6.75309	8.24129	9.16808	8.05415	0	0.712201	0.144091	0.285431	36.3052	27.6857	32.8902	32.2937	54.939	45.325	39.6852	46.6497	16.6486	26.1648	19.8583	20.8906
AT4G32840	PFK6	ATP-dependent 6-phosphofructokinase [Source:UniProtKB/TrEMBL;Acc:A0A178V315]	3.27332	0	1.02702	3.17225e-17	0.529248	0.000638618	0.603644	4.61307e-05	79.1899	80.264	78.6974	79.3838	8.507	7.47563	8.852	8.27821	13.165	14.4089	13.7874	13.7871	6.65271	6.33993	7.187	6.72655	14.0118	11.3115	11.5288	12.284	11.4467	12.126	11.5235	11.6987	7.44862	8.6007	8.22116	8.09016
AT3G23170	-	At3g23170 [Source:UniProtKB/TrEMBL;Acc:Q9LTD3]	5.0834	0	1.61207	3.16748e-14	1.63561	1.18431e-17	2.56247	1.02784e-56	102.008	110.421	115.806	109.411	2.81662	3.20851	3.77187	3.26567	10.634	11.5217	13.7211	11.9589	3.30401	3.33244	5.00702	3.88116	28.8178	30.0722	24.0321	27.6407	15.6875	14.8132	13.1978	14.5661	4.6431	5.46907	3.88408	4.66542
AT5G47910	RBOHD	Respiratory burst oxidase homolog protein D [Source:UniProtKB/Swiss-Prot;Acc:Q9FIJ0]	3.06858	1.42134e-302	1.87157	9.13666e-105	1.12986	8.84444e-24	2.05191	4.10028e-93	110.41	97.7178	110.244	106.124	13.4071	14.1175	10.643	12.7226	33.1229	37.4342	36.3066	35.6213	10.5108	9.5525	8.97503	9.67946	68.6353	59.6012	53.7593	60.6653	35.7123	29.3996	31.1871	32.0997	13.8421	15.8167	14.2644	14.6411
AT4G30440	GAE1	GAE1 [Source:UniProtKB/TrEMBL;Acc:A0A384LBP5]	2.09923	1.75761e-291	0.72832	6.19735e-21	0.717987	2.42268e-07	0.789807	1.68102e-10	197.959	181.222	198.948	192.71	45.9806	44.7869	45.0962	45.2879	62.0273	63.3788	70.765	65.3904	37.6696	39.3967	40.6165	39.2276	72.2586	87.5377	86.1178	81.9714	72.1476	79.1368	83.3107	78.1984	57.2179	42.5407	42.6375	47.4654
AT1G26270	PI4KG5	Phosphatidylinositol 4-kinase gamma 5 [Source:UniProtKB/Swiss-Prot;Acc:Q9C671]	2.39922	4.49954e-288	1.60342	4.87344e-88	0.92864	1.0141e-17	1.16493	8.50156e-54	121.514	112.023	130.171	121.236	22.7071	24.2176	22.5096	23.1448	51.7978	61.375	58.8634	57.3454	18.9046	18.8698	18.5089	18.7611	84.3853	88.1483	80.8187	84.4508	81.6142	68.5364	65.4822	71.8776	36.7227	38.1944	38.1904	37.7025
AT3G61060	AtPP2-A13	Phloem protein 2-A13 [Source:UniProtKB/TrEMBL;Acc:F4JD33]	2.99329	9.60723e-288	2.24927	3.68268e-77	0.759151	2.53608e-06	1.52196	1.63507e-35	94.7103	87.4535	96.4044	92.8561	10.917	11.4211	12.9533	11.7638	39.5779	47.7571	53.4395	46.9249	8.77067	10.3378	10.2822	9.7969	79.8429	79.7358	63.4108	74.3298	51.5511	38.2586	41.9221	43.9106	30.4409	24.6134	22.6582	25.9042
AT5G44730	-	At5g44730 [Source:UniProtKB/TrEMBL;Acc:O48587]	2.5019	1.39653e-248	0.258991	0.115816	0.624901	5.68721e-07	0.212693	0.171158	117.674	115.134	114.386	115.731	21.772	21.6792	18.1738	20.5417	22.5851	19.3548	17.4437	19.7945	15.4017	15.4407	18.7219	16.5214	22.5352	19.1512	20.9713	20.8859	28.8344	28.0663	26.7149	27.8719	17.0507	19.0846	17.9791	18.0382
AT4G10265	-	At4g10262 [Source:UniProtKB/TrEMBL;Acc:Q8GY66]	6.66861	2.06105e-241	6.12139	4.81193e-17	1.81041	6.74471e-12	2.51424	5.17373e-37	147.539	152.148	155.146	151.611	1.38508	1.59203	1.52898	1.50203	9.17038	7.95826	10.5409	9.22316	0.0815052	0.0773709	0.234803	0.131226	21.6407	21.6012	22.2515	21.8311	16.5115	13.2999	10.5319	13.4477	3.15142	3.84456	4.50675	3.83424
AT1G63090	PP2A11	F-box protein PP2-A11 [Source:UniProtKB/Swiss-Prot;Acc:Q9CAN4]	3.16278	1.9428e-236	0.864662	5.33852e-08	0.769513	3.90802e-05	0.897441	5.54332e-09	61.8567	64.5983	66.3366	64.2639	6.17604	7.87776	7.66074	7.23818	12.2525	12.9136	16.0671	13.7444	7.23928	6.9778	8.23511	7.48406	20.2523	18.2433	18.9386	19.1447	19.7334	16.6422	16.3241	17.5666	8.08209	11.7987	10.9705	10.2838
AT5G66985	-	At5g66985 [Source:UniProtKB/TrEMBL;Acc:Q8L9T9]	4.20553	2.24962e-236	1.93699	2.32835e-33	1.10427	3.77723e-13	1.05139	1.07628e-14	102.186	116.293	117.575	112.018	6.94754	4.44738	7.02426	6.13973	26.0118	26.2015	26.9091	26.3741	6.67881	7.78721	6.06494	6.84365	41.5763	40.4173	37.6055	39.8664	40.8142	45.8535	37.725	41.4642	16.3534	20.9949	20.3996	19.2493
AT1G78850	-	EP1-like glycoprotein 3 [Source:UniProtKB/Swiss-Prot;Acc:Q9ZVA4]	1.74011	2.09388e-234	1.03356	8.33584e-41	0.637851	7.40488e-08	0.703307	4.34205e-25	528.342	492.83	546.88	522.684	158.32	162.319	152.016	157.552	350.828	429.487	424.082	401.466	204.004	187.136	194.175	195.105	586.068	554.16	568.356	569.528	483.723	517.533	635.985	545.747	357.951	354.02	338.48	350.15
AT5G26200	-	AT5g26200/T19G15_50 [Source:UniProtKB/TrEMBL;Acc:Q93YZ9]	2.89577	3.49815e-233	-1.29295	2.30789e-08	-0.0268976	0.965284	-0.473228	0.047739	69.7558	69.0989	68.2988	69.0512	9.56172	9.64295	8.78892	9.3312	5.7014	2.74772	3.90351	4.11754	10.222	9.46094	10.7976	10.1602	5.13329	5.91839	6.78291	5.94486	8.27212	9.21467	6.8894	8.1254	6.65889	8.7607	9.38169	8.26709
AT3G02550	LBD41	LOB domain-containing protein 41 [Source:UniProtKB/Swiss-Prot;Acc:Q9M886]	5.56702	1.57275e-228	6.27813	1.37247e-217	2.01723	1.43705e-51	2.88025	7.56103e-192	564.409	558.147	574.593	565.717	14.5769	9.70982	11.7442	12.0103	231.424	237.673	255.094	241.397	3.72826	3.37061	2.18219	3.09369	326.427	295.71	288.916	303.684	190.915	172.518	138.833	167.422	34.8894	44.37	44.6096	41.2897
AT5G58070	TIL	TIL [Source:UniProtKB/TrEMBL;Acc:A0A178US04]	2.07642	1.57275e-228	1.22465	1.33692e-53	0.590352	4.25249e-10	0.563888	1.26392e-11	181.628	187.58	191.385	186.864	47.6973	44.269	41.8382	44.6015	96.36	107.177	112.573	105.37	44.701	45.6853	44.0218	44.8027	114.203	105.31	109.572	109.695	116.051	112.895	107.131	112.026	76.6041	74.8874	71.3407	74.2774
AT2G19590	ACO1	1-aminocyclopropane-1-carboxylate oxidase 1 [Source:UniProtKB/Swiss-Prot;Acc:Q9ZUN4]	3.5544	4.57008e-227	1.27233	9.12985e-11	0.48346	0.00118096	0.377738	0.00133834	31.5283	32.4429	33.7167	32.5626	2.95862	2.2888	3.15338	2.80027	5.75221	7.53771	6.06335	6.45109	2.12162	2.51209	3.32986	2.65452	35.5782	32.75	33.5761	33.9681	39.9403	37.7489	32.2568	36.6487	22.7422	28.7897	26.9657	26.1659
AT2G39510	-	WAT1-related protein At2g39510 [Source:UniProtKB/Swiss-Prot;Acc:O80638]	3.49558	4.71258e-227	1.41404	1.16445e-09	0.399287	0.173379	0.0394086	0.902538	43.6213	44.2959	48.134	45.3504	3.85388	4.12454	4.18781	4.05541	7.9635	11.6215	8.22717	9.27072	4.20787	3.89856	2.2628	3.45641	15.1915	19.3922	16.1123	16.8987	16.4231	25.3977	23.4078	21.7429	21.3064	14.9676	13.0906	16.4549
AT2G31390	-	Probable fructokinase-1 [Source:UniProtKB/Swiss-Prot;Acc:Q9SID0]	2.11082	5.19301e-219	0.547161	3.25531e-05	0.394818	0.00281999	0.366293	0.000714083	192.559	204.294	211.683	202.845	51.2968	44.8614	45.7212	47.2932	61.0602	65.9947	61.5052	62.8534	49.5736	46.0837	32.5937	42.7503	103.878	94.4133	94.7188	97.6701	92.5102	104.952	102.232	99.8983	67.5772	83.9598	75.9696	75.8356
AT2G14247	-	Expressed protein [Source:UniProtKB/TrEMBL;Acc:Q8GWC0]	3.83066	9.73972e-211	2.3839	1.29834e-05	1.30145	1.40256e-12	1.4004	3.73146e-24	73.4519	89.981	92.2432	85.2254	7.25658	5.85006	4.95194	6.01953	14.5261	15.9038	10.7155	13.7151	2.01602	4.34097	1.46376	2.60692	21.8336	21.1315	21.6851	21.5501	24.172	20.3297	16.0445	20.182	7.68755	7.98477	8.8698	8.1807
AT5G11090	-	At5g11090 [Source:UniProtKB/TrEMBL;Acc:Q9FY56]	2.31012	2.01597e-205	1.82861	1.04041e-63	0.336115	0.511959	0.116364	0.797261	150.34	147.567	161.541	153.149	34.1728	28.5341	30.5961	31.101	73.2184	79.1234	92.7502	81.6973	25.1956	23.4811	19.8679	22.8482	3.95808	3.08864	4.02311	3.68994	5.46887	4.13058	3.33384	4.3111	2.82117	3.37752	4.04263	3.41377
AT4G22780	ACR7	ACT domain-containing protein ACR7 [Source:UniProtKB/Swiss-Prot;Acc:Q8LJW1]	3.28511	2.03252e-204	0.713669	0.000787079	0.78721	6.80313e-09	1.17574	1.42883e-24	32.5059	30.1738	30.6627	31.1141	3.27208	3.06512	3.30678	3.21466	4.38519	4.87386	4.95847	4.73917	2.57631	2.61683	3.41408	2.86907	17.1595	17.2833	16.9075	17.1168	13.5267	12.6828	13.1246	13.1114	7.16786	7.63007	7.96346	7.58713
AT3G23150	ETR2	Ethylene receptor 2 [Source:UniProtKB/Swiss-Prot;Acc:Q0WPQ2]	2.36357	2.23938e-191	0.421596	0.0101363	-0.0518618	0.909255	-0.568927	8.11181e-05	37.6057	36.6902	40.2142	38.1701	8.15531	7.16488	7.08051	7.4669	6.39389	8.25373	8.72605	7.79122	5.90679	5.18072	6.21541	5.76764	8.54918	7.42619	7.35248	7.77595	13.9623	9.65538	9.85302	11.1569	9.65018	12.0558	12.9408	11.5489
AT5G62520	SRO5	Probable inactive poly [ADP-ribose] polymerase SRO5 [Source:UniProtKB/Swiss-Prot;Acc:Q9FJJ3]	5.13695	4.4e-187	3.06868	3.29828e-23	2.90519	7.38313e-38	2.7707	1.12165e-35	30.4074	31.4393	34.9024	32.2497	1.13335	1.09826	0.506396	0.912669	4.31715	3.91903	4.57774	4.27131	0.362042	0.715996	0.434576	0.504205	10.4438	9.38416	8.26306	9.36368	10.9062	9.18244	10.8261	10.3049	0.836864	1.81972	1.44945	1.36868
AT1G72360	HRE1	Integrase-type DNA-binding superfamily protein [Source:UniProtKB/TrEMBL;Acc:F4IDA7]	3.18004	7.8415e-183	#N/A	#N/A	#N/A	#N/A	#N/A	#N/A	46.7924	45.7962	48.804	47.1309	4.83779	5.74032	5.1318	5.23664	#N/A	#N/A	#N/A	#N/A	#N/A	#N/A	#N/A	#N/A	#N/A	#N/A	#N/A	#N/A	#N/A	#N/A	#N/A	#N/A	#N/A	#N/A	#N/A	#N/A
AT1G53840	PME1	Pectinesterase [Source:UniProtKB/TrEMBL;Acc:Q0WWC7]	1.7041	1.06944e-175	0.45692	5.26123e-07	0.347665	0.0126262	0.953719	4.88391e-24	95.0921	90.9322	96.294	94.1061	27.7402	29.5745	29.9784	29.0977	32.1253	37.3574	34.7567	34.7465	24.7831	25.9337	24.7497	25.1555	76.3709	84.2904	74.3362	78.3325	54.8374	52.7021	47.2456	51.595	44.1196	40.9805	36.3249	40.475
AT1G74940	FLZ13	FCS-Like Zinc finger 13 [Source:UniProtKB/Swiss-Prot;Acc:Q8GRN0]	2.49373	1.61867e-169	0.454105	0.00284034	0.538178	4.34663e-05	0.720601	1.12164e-11	66.6254	62.0247	68.2866	65.6456	10.4504	11.9146	12.9068	11.7573	14.1953	13.6825	14.7256	14.2011	10.7587	9.00498	11.183	10.3156	41.3038	43.896	43.7637	42.9879	40.457	37.0474	36.4571	37.9872	23.6614	26.121	28.5928	26.1251
AT4G27450	-	AT4g27450/F27G19_50 [Source:UniProtKB/TrEMBL;Acc:Q93V62]	4.26243	7.29911e-167	3.53645	1.1723e-263	1.33409	2.81468e-41	1.27381	2.33333e-58	812.526	815.183	859.226	828.978	52.2665	40.4588	37.6874	43.4709	118.658	146.626	154.881	140.055	11.6087	12.2899	12.0923	11.9969	459.94	403.881	403.318	422.38	492.612	433.582	398.487	441.56	171.768	182.728	170.077	174.858
AT5G19140	ATAILP1	Aluminum induced protein with YGL and LRDR motifs [Source:UniProtKB/TrEMBL;Acc:Q94BR2]	1.49945	1.19805e-166	0.604362	4.988e-15	0.397112	0.00631486	0.0284009	0.888972	199.354	192.45	191.872	194.559	66.8391	71.7419	69.2765	69.2858	77.7044	79.3563	81.2085	79.4231	51.7941	48.021	56.1122	51.9758	131.405	147.606	151.213	143.408	171.806	187.954	197.26	185.673	160.19	119.802	142.352	140.782
AT2G34390	NIP2-1	Aquaporin NIP2-1 [Source:UniProtKB/Swiss-Prot;Acc:Q8W037]	7.63327	2.14357e-163	3.73507	8.52385e-09	0.554836	0.154057	0.75718	0.0137862	68.9694	65.4315	67.6024	67.3344	0.480105	0.136168	0.416416	0.34423	1.90256	1.30362	1.757	1.65439	0.115025	0.145587	0.110456	0.12369	3.85667	5.85707	5.06603	4.92659	4.06182	4.11244	4.70492	4.29306	2.0626	2.81661	3.89259	2.92393
AT1G72430	SAUR78	Auxin-responsive protein SAUR78 [Source:UniProtKB/Swiss-Prot;Acc:Q9C9E1]	1.69285	3.33319e-163	1.10509	9.70804e-44	0.989933	4.07599e-13	0.804674	7.01176e-15	135.317	138.684	135.505	136.502	43.6813	42.4102	41.4318	42.5077	74.1311	77.4869	82.2825	77.9668	36.2938	34.7495	37.0384	36.0272	65.4948	73.1245	73.8283	70.8159	67.122	91.7938	83.3321	80.7493	45.2535	38.1448	38.3618	40.5867
AT3G27220	-	Kelch repeat-containing protein At3g27220 [Source:UniProtKB/Swiss-Prot;Acc:Q9LK31]	4.10503	4.23715e-163	3.35738	8.30437e-224	1.70078	8.88405e-60	1.58435	4.45334e-63	139.22	142.552	141.663	141.145	10.0945	7.52106	7.13669	8.25075	39.4087	41.2144	37.8367	39.4866	3.70289	3.7799	4.01855	3.83378	62.9044	61.826	61.8285	62.1863	66.5105	67.8679	68.4215	67.6	18.1205	21.9065	22.2542	20.7604
AT1G22220	-	AUF2 [Source:UniProtKB/TrEMBL;Acc:A0A178W7K5]	4.30326	1.24475e-160	1.27517	0.000422199	0.527418	0.210931	0.682377	0.024871	30.6915	32.3202	32.6255	31.8791	1.92034	1.73298	1.19483	1.61605	3.55881	3.98181	2.90195	3.48086	2.14705	1.297	0.862193	1.43542	4.81102	3.70014	3.99655	4.16923	2.93839	4.15126	4.17334	3.75433	3.21565	2.62622	1.94622	2.59603
AT3G20395	-	RING/U-box superfamily protein [Source:UniProtKB/TrEMBL;Acc:Q1G3M1]	2.29659	2.13706e-160	0.581162	0.000858209	-0.00371707	0.994423	0.282233	0.0879997	96.5499	96.877	92.9882	95.4717	20.3578	18.2762	20.0782	19.5707	21.5653	25.1562	29.7011	25.4742	13.8059	17.8284	18.9905	16.875	98.6773	74.7407	86.4681	86.6287	91.4248	60.3741	61.9169	71.2386	57.7092	77.7116	78.5259	71.3156
AT3G11930	-	AT3G11930 protein [Source:UniProtKB/TrEMBL;Acc:B9DG73]	1.64491	7.9951e-159	0.0546279	0.638898	0.00833731	0.984427	0.0280876	0.85602	317.563	322.664	353.054	331.094	99.8079	111.172	109.06	106.68	116.946	123.161	129.059	123.055	111.417	123.82	118.066	117.768	147.148	140.258	147.419	144.942	144.992	163.223	121.863	143.359	137.806	153.969	135.041	142.272
AT3G28480	-	Oxoglutarate/iron-dependent oxygenase [Source:UniProtKB/TrEMBL;Acc:F4J0A6]	2.24382	2.3519e-155	0.4578	0.00773389	0.502735	0.00391556	0.428138	0.0049309	62.5817	63.131	58.9508	61.5545	13.9935	12.4784	12.7544	13.0754	14.6229	16.1167	18.5555	16.4317	14.1302	11.3637	10.113	11.869	24.8197	23.9147	22.7397	23.8247	26.9659	24.3792	24.1234	25.1561	14.4245	19.2459	19.5046	17.725
AT3G10040	-	Sequence-specific DNA binding transcription factor [Source:UniProtKB/TrEMBL;Acc:Q8RWY5]	4.4581	1.54569e-149	3.67217	1.75029e-234	2.01696	2.30657e-80	2.38117	6.73637e-141	192.047	175.693	180.484	182.741	10.2354	7.09618	7.76311	8.3649	41.0399	40.4946	41.2232	40.9192	3.088	2.73429	3.76273	3.19501	88.464	105.286	103.678	99.1425	84.7135	76.8615	70.1264	77.2338	19.3253	17.6782	20.1821	19.0619
AT5G01810	CIPK15	CBL-interacting serine/threonine-protein kinase 15 [Source:UniProtKB/Swiss-Prot;Acc:P92937]	1.7366	6.3058e-145	0.757063	1.60213e-17	0.0792484	0.744456	0.0674051	0.649713	100.033	101.411	108.554	103.333	28.2417	32.2382	33.2847	31.2549	40.9862	45.5915	49.6892	45.4223	24.8379	27.006	28.2705	26.7048	36.635	40.5465	40.6544	39.2786	43.2569	37.5457	38.3193	39.7073	40.1447	35.2628	37.185	37.5308
AT3G06435	-	At3g06435 [Source:UniProtKB/TrEMBL;Acc:Q3EBB7]	3.73528	2.1306e-144	3.09767	3.38585e-08	0.265239	0.390869	-0.273491	0.235628	16.9212	19.5605	16.1039	17.5286	1.42947	1.07772	1.47811	1.32843	1.23733	0.670207	0.947667	0.951733	0.121384	0.115227	0.0971354	0.111249	6.15982	5.82715	5.84176	5.94291	8.85475	7.95628	9.15896	8.65666	5.28852	8.69795	7.57373	7.18673
AT2G36580	-	Pyruvate kinase [Source:UniProtKB/TrEMBL;Acc:A0A178VX82]	1.39894	5.64875e-144	0.164679	0.0846897	0.290439	0.050377	0.247817	0.0404635	139.976	143.454	148.456	143.962	56.1878	54.1449	54.637	54.9899	66.471	63.3108	62.8063	64.196	61.7559	55.691	53.549	56.9986	71.1657	68.0296	65.8986	68.3646	72.2117	70.5045	69.0946	70.6036	51.103	65.3194	56.4379	57.6201
AT3G12150	-	Alpha/beta hydrolase family protein [Source:UniProtKB/TrEMBL;Acc:Q8RWA3]	1.96013	1.12035e-142	0.386891	0.00672392	0.343689	0.0311977	0.576633	1.94777e-06	50.7124	48.4601	52.3181	50.4968	12.8693	13.028	13.3343	13.0772	12.9216	12.1465	13.2016	12.7566	10.3997	10.0074	8.70063	9.70257	17.0408	17.1739	15.9062	16.707	14.1388	14.183	14.4354	14.2524	11.0645	11.611	10.9507	11.2087
AT2G36800	UGT73C5	Glycosyltransferase (Fragment) [Source:UniProtKB/TrEMBL;Acc:W8Q3B1]	1.89055	1.40976e-142	2.54533	1.08039e-131	1.8505	4.38845e-53	2.3389	7.33561e-122	49.3938	50.2754	51.24	50.3031	13.4413	14.099	13.4543	13.6649	72.301	90.5363	99.0391	87.2921	13.7918	15.2047	15.592	14.8628	83.7511	70.9675	70.5816	75.1001	61.5032	51.1275	48.373	53.6679	13.7865	15.9334	14.8427	14.8542
AT3G50440	MES10	Methylesterase 10 [Source:UniProtKB/Swiss-Prot;Acc:Q8S9K8]	2.75469	1.15141e-141	1.39803	1.26996e-23	1.14437	2.47255e-11	0.774662	3.87089e-06	84.1254	83.7897	80.821	82.912	10.1689	12.1133	14.9458	12.4093	42.6588	36.1355	34.4686	37.7543	15.5923	11.8411	15.472	14.3018	24.138	26.0667	27.5714	25.9254	30.5488	37.5812	32.674	33.6013	13.9798	12.9613	18.6684	15.2032
AT5G64260	EXL2	Protein EXORDIUM-like 2 [Source:UniProtKB/Swiss-Prot;Acc:Q9FE06]	1.19842	1.54614e-139	0.559541	1.40406e-08	0.547318	1.3397e-06	0.481007	1.73886e-06	390.466	378.661	403.468	390.865	168.667	174.493	171.46	171.54	156.439	168.008	214.29	179.579	118.053	121.758	123.628	121.146	189.655	172.923	182.659	181.746	188.013	190.112	194.293	190.806	148.804	120.51	121.774	130.363
AT5G20150	SPX1	SPX domain-containing protein 1 [Source:UniProtKB/Swiss-Prot;Acc:Q8LBH4]	3.8887	2.81874e-134	4.10338	6.21742e-146	2.73005	4.03683e-82	3.41678	7.42264e-156	33.5054	40.5024	46.3409	40.1162	2.99212	2.93061	2.24603	2.72292	42.1049	59.1849	55.9602	52.4167	3.47918	2.62522	2.99831	3.03424	76.4753	62.8431	59.3259	66.2148	45.8853	35.8202	42.0461	41.2506	6.41122	5.7256	6.50963	6.21549
AT4G32850	nPAP	nuclear poly(a) polymerase [Source:TAIR;Acc:AT4G32850]	1.46546	7.76279e-134	0.212567	0.00816595	0.0620274	0.767605	-0.0663042	0.612653	74.4329	74.4669	70.1779	73.0259	27.0036	25.0267	27.8572	26.6292	26.2428	26.0629	27.7046	26.6701	22.6739	22.826	23.1551	22.885	35.6218	36.7558	32.7139	35.0305	37.0043	37.8486	40.3186	38.3905	37.5067	37.094	35.535	36.7119
AT3G02040	GDPD1	Glycerophosphodiester phosphodiesterase GDPD1, chloroplastic [Source:UniProtKB/Swiss-Prot;Acc:Q9SGA2]	2.94159	3.80233e-132	4.3895	3.46974e-80	2.5171	1.824e-79	3.12461	8.38568e-145	37.757	36.6717	45.1479	39.8589	4.98486	5.98187	4.70172	5.22281	65.8824	97.1457	95.1902	86.0728	4.4093	4.38655	3.45506	4.08364	95.3841	88.5532	77.1338	87.0237	58.7411	52.4831	60.5665	57.2636	12.1268	8.91946	8.92097	9.98907
AT4G32480	-	AT4g32480/F8B4_180 [Source:UniProtKB/TrEMBL;Acc:Q9SUU4]	4.47663	5.36705e-132	4.52965	0	1.70261	3.76989e-29	2.77103	1.37464e-31	436.283	439.691	499.85	458.608	16.1233	21.5343	24.6346	20.764	228	294.025	294.381	272.135	11.8813	12.2898	10.9765	11.7159	249.229	221.236	220.331	230.265	109.686	106.215	114.336	110.079	44.114	27.4989	29.71	33.7743
AT5G10040	-	At5g10040 [Source:UniProtKB/TrEMBL;Acc:Q9LX24]	8.71381	9.16524e-129	5.85531	0.000102166	1.31969	0.00437112	1.0552	0.0244027	265.084	258.943	282.79	268.939	1.32726	0.219591	0.36629	0.637715	1.92651	3.44988	2.1408	2.50573	0.123663	0	0	0.041221	6.1634	4.89338	6.60068	5.88582	8.04419	7.36877	5.86295	7.09197	1.55917	3.15562	3.81125	2.84202
AT5G61440	ACHT5	Thioredoxin-like 1-2, chloroplastic [Source:UniProtKB/Swiss-Prot;Acc:Q9XFI1]	1.96493	1.11828e-127	1.3718	3.86803e-41	0.574223	0.0013888	1.31561	4.21923e-49	58.1312	61.3922	63.6679	61.0638	15.3547	17.3849	14.507	15.7489	32.0252	35.3657	39.5369	35.6426	13.1963	13.7159	14.1095	13.6739	55.2797	53.8318	52.4965	53.8693	40.4226	29.5157	26.9774	32.3052	23.1087	20.7394	21.1549	21.6677
AT1G54100	ALDH7B4	ALDH7B4 [Source:UniProtKB/TrEMBL;Acc:A0A178W3F2]	1.27008	7.54991e-125	0.646142	8.79431e-12	0.547359	1.1194e-06	0.557247	9.63122e-07	137.363	133.51	143.139	138.004	55.5625	58.8622	58.5052	57.6433	67.3014	77.8234	90.8193	78.6481	50.3664	48.8566	50.6394	49.9541	97.795	84.0401	73.5135	85.1162	91.9487	79.1882	83.14	84.759	57.3492	62.8932	53.4495	57.8973
AT1G10370	GSTU17	Glutathione S-transferase U17 [Source:UniProtKB/Swiss-Prot;Acc:Q9FUS8]	2.37655	7.51298e-124	0.391167	0.0816769	-0.156086	0.758378	0.234947	0.432799	69.4924	65.4179	65.8332	66.9145	15.1391	11.0756	12.6828	12.9658	10.9704	9.1368	8.453	9.52007	6.53868	6.91136	8.3274	7.25915	7.52215	6.05983	6.61421	6.73206	5.21436	5.14397	5.08697	5.14844	4.59956	6.27539	6.30538	5.72677
AT2G01010	-	rRNA [Source:TAIR;Acc:AT2G01010]	2.84717	2.42135e-123	3.60039	9.30068e-264	2.26077	6.4265e-41	2.3656	7.10526e-72	32.8616	38.0566	38.2145	36.3776	6.28028	4.59647	4.37704	5.0846	51.1238	50.6061	54.446	52.0586	4.16542	4.26481	4.37138	4.26721	32.9473	34.2248	26.8416	31.3379	36.2475	28.1756	23.2613	29.2281	5.47694	5.79779	7.01218	6.09564
AT5G07580	ERF106	Ethylene-responsive transcription factor ERF106 [Source:UniProtKB/Swiss-Prot;Acc:Q9LY05]	1.64705	8.3348e-118	0.12044	0.411869	0.311134	0.0366741	0.384638	0.000865481	170.586	175.581	180.728	175.632	58.2912	56.2569	54.8994	56.4825	66.1054	62.3037	68.5618	65.657	59.5693	54.5019	66.2264	60.0992	116.633	114.713	140.231	123.859	122.489	127.711	103.942	118.047	95.2144	91.1931	98.6172	95.0083
AT4G33070	PDC1	Pyruvate decarboxylase 1 [Source:UniProtKB/Swiss-Prot;Acc:O82647]	6.42094	1.45861e-117	4.41027	4.87344e-88	2.50442	2.94051e-90	1.94881	8.19264e-62	773.654	736.55	796.631	768.945	12.2621	6.51776	8.304	9.02794	82.6798	81.651	77.9237	80.7515	4.86158	3.69199	2.77774	3.7771	55.6856	56.7057	48.6869	53.6927	73.4586	80.2441	83.6999	79.1342	11.258	15.7327	14.7629	13.9179
AT4G17260	-	L-lactate dehydrogenase [Source:UniProtKB/TrEMBL;Acc:O23569]	2.23829	2.96614e-116	1.30966	1.41514e-21	0.905941	4.94819e-13	1.04036	3.01982e-22	46.3612	42.5436	42.2598	43.7215	8.41073	9.36812	10.2349	9.33793	19.738	18.2036	16.5883	18.1767	7.47851	7.90749	6.54151	7.30917	35.864	36.2158	34.825	35.6349	30.8947	35.1274	31.629	32.5504	19.1693	16.7762	16.0749	17.3401
AT4G33950	SRK2E	Serine/threonine-protein kinase SRK2E [Source:UniProtKB/Swiss-Prot;Acc:Q940H6]	1.96375	9.27055e-114	0.288459	0.0827147	0.571849	0.000219334	0.452561	0.00775939	38.2812	34.8863	38.1421	37.1032	9.49541	9.93603	9.29325	9.5749	10.7197	9.80397	12.5663	11.03	9.00205	8.38959	9.51154	8.96773	13.1909	10.9782	9.8642	11.3445	12.7896	12.0902	12.1839	12.3546	7.54367	8.90757	8.43283	8.29469
AT5G19120	-	AT5g19120/T24G5_20 [Source:UniProtKB/TrEMBL;Acc:Q93VG3]	1.64289	1.76094e-112	1.34311	2.20418e-63	0.693305	6.06044e-09	1.49721	7.16455e-62	281.295	256.456	293.127	276.959	78.4722	94.5129	95.078	89.3544	139.453	165.097	169.353	157.968	63.0747	59.6955	62.9701	61.9134	250.738	251.663	231.308	244.569	149.016	145.616	126.78	140.47	96.0362	76.7784	87.4275	86.7474
AT5G20250	DIN10	Raffinose synthase family protein [Source:UniProtKB/TrEMBL;Acc:F4K470]	1.39466	2.74101e-111	1.40615	1.95077e-61	0.496579	0.000107381	0.825885	1.63464e-25	853.517	766.652	893.827	837.998	296.205	334.725	332.086	321.005	634.204	773.483	829.748	745.812	257.226	282.198	300.8	280.075	748.906	788.523	704.125	747.185	689.655	537.366	561.575	596.199	455.522	398.503	411.895	421.973
AT1G35140	EXL1	Protein EXORDIUM-like 1 [Source:UniProtKB/Swiss-Prot;Acc:Q9C6E4]	3.40433	1.58377e-110	1.31193	1.16737e-05	1.00239	5.70544e-05	1.68804	9.81245e-18	27.084	28.9128	29.8268	28.6079	2.03512	2.70633	3.47581	2.73908	5.05331	6.84926	9.61806	7.17355	3.00522	1.83393	3.7516	2.86358	21.7863	21.8081	25.6953	23.0966	13.7639	15.113	14.3278	14.4016	10.1041	4.91328	6.53787	7.18509
AT5G42200	ATL23	E3 ubiquitin-protein ligase ATL23 [Source:UniProtKB/Swiss-Prot;Acc:Q8L9W3]	3.12677	3.14907e-110	1.22149	8.00487e-06	0.800239	0.00249899	1.26798	6.79078e-10	35.0349	40.3347	41.8183	39.0626	5.12251	4.56224	3.80504	4.4966	6.42383	7.60616	8.88459	7.63819	4.06796	3.45513	2.21018	3.24442	10.0889	11.0335	12.2243	11.1155	9.10246	7.45845	7.61309	8.058	5.21896	4.9254	3.68744	4.6106
AT3G17860	TIFY6B	Protein TIFY 6B [Source:UniProtKB/Swiss-Prot;Acc:Q9LVI4]	2.4119	3.85856e-110	1.03146	1.24447e-07	1.30093	6.19518e-17	1.50066	3.09873e-36	21.7241	20.2956	19.5273	20.5157	3.93798	3.3358	4.38575	3.88651	6.2099	5.98792	5.57955	5.92579	3.67885	2.89782	2.08581	2.88749	16.4381	16.765	14.8454	16.0162	11.638	13.9924	16.3175	13.9826	6.34899	5.32633	5.32138	5.66557
AT2G16060	AHB1	NSHB1 [Source:UniProtKB/TrEMBL;Acc:A0A384KL50]	3.54963	2.11342e-107	3.46422	6.01169e-293	1.45995	0.00011929	1.16319	0.000625406	398.368	437.968	435.999	424.112	43.2971	35.9294	30.1272	36.4513	197.276	233.868	241.272	224.139	20.4513	18.0198	22.146	20.2057	331.321	257.074	246.584	278.327	418.158	341.359	268.999	342.839	80.6024	147.082	145.545	124.41
AT5G20230	BCB	SAG14 [Source:UniProtKB/TrEMBL;Acc:A0A178UM84]	2.10089	1.28071e-106	3.84321	1.05936e-87	2.0028	7.38313e-38	2.2573	2.82117e-68	98.6617	97.595	125.5	107.252	25.8327	24.0808	25.7094	25.2076	251.691	323.203	385.385	320.093	20.1725	21.6768	24.7449	22.1981	231.18	177.33	157.086	188.532	202.304	138.882	134.081	158.422	35.6569	45.8194	36.8985	39.4582
AT1G68670	HHO2	Transcription factor HHO2 [Source:UniProtKB/Swiss-Prot;Acc:Q8VZS3]	1.54318	3.09039e-104	1.79863	4.10264e-92	0.982921	3.74193e-16	1.48643	5.71969e-58	66.932	62.9471	70.1447	66.6746	22.9791	22.4242	23.7614	23.0549	72.0931	81.1394	89.3673	80.8666	22.0922	24.251	22.943	23.0954	76.2641	68.7376	66.1729	70.3915	56.7332	45.7213	46.877	49.7772	26.8905	24.9626	23.5782	25.1438
AT1G04770	-	Protein SULFUR DEFICIENCY-INDUCED 2 [Source:UniProtKB/Swiss-Prot;Acc:Q8L730]	2.57939	3.09039e-104	0.456659	0.0145949	0.793171	2.33309e-05	-0.451233	0.0730517	31.2319	34.4809	32.5437	32.7522	4.90876	5.87713	5.79103	5.52564	8.94404	10.1902	10.0685	9.73423	6.91271	6.84046	7.36227	7.03848	5.27712	6.01436	4.21581	5.1691	11.5239	11.9061	13.3977	12.2759	6.44434	8.13147	6.60788	7.06123
AT1G11580	ATPMEPCRA	methylesterase PCR A [Source:TAIR;Acc:AT1G11580]	1.78252	6.96296e-104	0.696814	3.69139e-10	0.367345	0.0118937	0.415015	8.21334e-05	156.489	166.105	182.418	168.337	52.3651	42.2062	53.3278	49.2997	73.4577	82.4565	75.2276	77.0473	51.6625	52.2578	37.8045	47.2416	137.675	140.111	130.788	136.191	119.247	137.248	139.864	132.12	110.296	108.988	87.4192	102.234
AT4G26270	PFK3	ATP-dependent 6-phosphofructokinase 3 [Source:UniProtKB/Swiss-Prot;Acc:Q94AA4]	3.02045	5.12146e-102	1.1991	3.49781e-06	0.724426	0.000124808	0.473032	0.0177701	20.5584	18.5193	18.6986	19.2588	2.87015	2.58814	1.66882	2.3757	3.09534	2.98978	3.01835	3.03449	1.44527	1.46497	1.03501	1.31509	5.32753	5.29743	4.75848	5.12782	5.73643	6.10812	6.51282	6.11913	3.9739	3.52323	3.59717	3.6981
AT1G05010	ACO4	1-aminocyclopropane-1-carboxylate oxidase 4 [Source:UniProtKB/Swiss-Prot;Acc:Q06588]	-1.31091	2.77944e-101	-0.735116	3.79861e-17	-0.269532	0.0123357	-0.440818	4.15834e-06	68.6513	66.653	70.0137	68.4394	160.986	183.672	168.506	171.055	117.799	136.949	144.633	133.127	217.461	198.749	245.141	220.45	260.727	224.527	271.525	252.26	283.619	285.693	285.229	284.847	320.12	346.595	361.646	342.787
AT3G47720	SRO4	Probable inactive poly [ADP-ribose] polymerase SRO4 [Source:UniProtKB/Swiss-Prot;Acc:Q9STU1]	8.77071	1.34524e-100	3.52731	0.047203	2.39848	1.50827e-09	1.85625	3.48078e-05	74.0795	73.5587	76.597	74.7451	0.231872	0.230173	0.0426602	0.168235	0.398885	0.339013	0.219997	0.319298	0	0	0.0829825	0.0276608	2.46671	1.63021	2.34407	2.147	3.17199	2.53502	3.69534	3.13412	0.762679	0.400934	0.626655	0.596756
AT3G19130	RBP47B	Polyadenylate-binding protein RBP47B [Source:UniProtKB/Swiss-Prot;Acc:Q0WW84]	1.36885	5.01245e-100	0.266252	0.00483518	0.197503	0.188095	0.410642	2.22841e-05	103.686	103.032	104.175	103.631	43.5894	38.7265	38.8646	40.3935	47.0895	47.3119	45.8413	46.7476	41.3269	39.1177	35.571	38.6719	53.4652	50.7075	53.7873	52.6534	45.3992	45.4955	45.7481	45.5476	42.365	36.9264	39.6997	39.6637
AT2G46500	PI4KG4	Phosphatidylinositol 4-kinase gamma 4 [Source:UniProtKB/Swiss-Prot;Acc:Q9ZPY9]	1.44609	5.26313e-100	0.799006	6.06266e-19	0.406502	0.00251652	0.497885	9.25814e-08	57.9291	56.0667	61.2765	58.4241	21.6101	22.8241	20.3412	21.5918	32.8806	38.404	39.2464	36.8437	22.1478	20.2908	20.6822	21.0403	39.5873	38.367	38.7419	38.8987	39.0462	32.6648	38.1154	36.6088	25.2663	28.591	28.8698	27.5757
AT2G30490	CYP73A5	Cinnamate-4-hydroxylase [Source:UniProtKB/TrEMBL;Acc:B1GV49]	1.11297	4.76855e-99	0.602405	2.84974e-17	0.618261	7.27143e-06	0.75733	2.82656e-11	238.925	216.916	225.515	227.119	107.406	106.39	103.317	105.705	151.496	170.364	174.252	165.371	113.217	106.738	104.975	108.31	246.145	215.906	193.999	218.683	222.994	196.949	177.439	199.127	109.013	141.765	137.74	129.506
AT5G24590	NAC091	NAC domain-containing protein 91 [Source:UniProtKB/Swiss-Prot;Acc:Q9LKG8]	1.78327	1.74315e-95	1.54604	2.37923e-38	0.720464	3.84638e-08	1.29316	1.65775e-34	29.2755	30.0972	31.3107	30.2278	9.0506	9.06908	8.41215	8.84394	18.9204	23.0323	23.7928	21.9151	8.20982	7.02311	7.12742	7.45345	25.6927	23.5215	25.2894	24.8345	17.7423	16.7589	15.73	16.7437	9.26787	10.6299	10.5354	10.1444
AT3G22550	FLZ8	FCS-Like Zinc finger 8 [Source:UniProtKB/Swiss-Prot;Acc:Q8L471]	2.3064	7.17446e-95	0.774452	0.000159705	0.249221	0.425857	-0.116565	0.694096	25.642	28.4832	26.3582	26.8278	6.25991	5.10991	4.9971	5.45564	9.67859	7.58922	6.33201	7.86661	4.85876	3.81613	5.13789	4.60426	4.27191	4.95028	4.32744	4.51654	6.50393	5.67377	5.32338	5.8337	5.37244	4.56224	4.7713	4.90199
AT1G33050	-	Uncharacterized protein At1g33050 [Source:UniProtKB/TrEMBL;Acc:Q8VYZ1]	1.28602	1.51123e-93	0.799696	1.0477e-17	0.892425	9.8494e-18	0.354438	0.000145461	88.8008	95.2392	86.3792	90.1397	35.2136	39.5475	36.9123	37.2245	45.8534	46.6429	55.9104	49.4689	25.4581	28.2291	31.0744	28.2539	47.1792	48.8325	47.9309	47.9809	67.8759	65.4071	76.2641	69.849	40.8077	36.3726	35.523	37.5678
AT1G30720	-	Berberine bridge enzyme-like 10 [Source:UniProtKB/Swiss-Prot;Acc:Q9SA87]	1.61513	6.69696e-92	1.77665	3.40304e-60	1.04447	1.70109e-18	1.40115	1.49907e-58	48.6944	43.7513	50.3455	47.5971	15.7641	15.9747	15.2008	15.6465	30.1302	37.5449	38.0597	35.245	10.5174	10.3823	9.747	10.2156	66.0733	62.5845	59.5323	62.73	55.9847	43.9042	47.4474	49.1121	22.5088	24.8648	23.941	23.7715
AT4G01120	GBF2	G-box-binding factor 2 [Source:UniProtKB/Swiss-Prot;Acc:P42775]	1.96813	5.17242e-91	0.903903	1.03054e-11	0.440372	0.0417939	0.491377	0.00369652	31.5258	33.7719	35.0071	33.4349	8.78823	8.37139	8.68868	8.6161	14.2211	15.8342	15.8341	15.2965	7.67532	7.66286	9.02243	8.1202	19.5467	21.7678	23.2747	21.5297	18.5076	21.8668	22.1436	20.8393	19.271	13.354	13.375	15.3333
AT2G40940	ERS1	Ethylene response sensor 1 [Source:UniProtKB/Swiss-Prot;Acc:Q38846]	-1.40373	1.45805e-90	-1.11769	4.60011e-38	-1.01388	9.80124e-22	-1.03044	2.8387e-32	17.2089	16.3694	16.0599	16.5461	45.1013	44.1415	42.8309	44.0246	17.4111	20.5705	20.3279	19.4365	39.5032	42.4839	43.5719	41.853	23.1086	24.1601	24.1362	23.8016	22.4827	23.5603	26.3837	24.1422	52.3113	46.5309	47.175	48.6724
AT5G10050	-	At5g10050 [Source:UniProtKB/TrEMBL;Acc:Q147P9]	1.8812	8.09861e-90	-0.00764941	0.978803	0.0772594	0.816657	0.03535	0.884751	72.174	84.8003	73.4213	76.7985	19.3215	22.1562	21.539	21.0055	18.0212	21.8017	21.1315	20.3181	19.0485	20.9108	20.7955	20.2516	19.6241	19.6836	20.3925	19.9001	21.6569	20.6329	19.3402	20.5433	17.8896	20.4076	20.0159	19.4377
AT5G51460	TPPA	Trehalose 6-phosphate phosphatase [Source:UniProtKB/TrEMBL;Acc:A0A178UCG0]	1.74137	7.8715e-89	1.19636	3.32419e-25	0.591128	2.22079e-06	0.727051	3.71807e-10	26.3072	25.2514	24.9684	25.509	8.15416	7.51359	7.35525	7.67434	16.7916	15.0865	15.1078	15.662	6.01457	6.79128	7.6198	6.80855	14.2665	15.517	16.8966	15.56	14.7084	14.1616	13.7329	14.201	9.24187	9.44864	9.54572	9.41208
AT2G15880	PEX3	Pollen-specific leucine-rich repeat extensin-like protein 3 [Source:UniProtKB/Swiss-Prot;Acc:Q9XIL9]	1.58168	1.86494e-87	1.71089	2.20303e-15	0.885015	3.52821e-08	-0.272033	0.0865408	33.4999	34.1144	36.8951	34.8365	11.6332	11.0543	12.5281	11.7385	29.3196	38.3969	48.3489	38.6885	11.6165	11.5174	12.1276	11.7538	27.9993	30.0598	30.6505	29.5699	60.0273	60.5641	77.7526	66.1146	44.4816	30.9712	31.7877	35.7468
AT4G35790	PLDDELTA	Phospholipase D delta [Source:UniProtKB/Swiss-Prot;Acc:Q9C5Y0]	1.17454	3.29798e-87	0.0971262	0.356128	0.251262	0.0552618	0.0826703	0.467078	87.4239	80.7871	88.7756	85.6622	35.9957	39.304	39.385	38.2282	37.0462	39.8565	37.624	38.1756	34.6988	33.3037	38.5471	35.5165	57.8342	56.7166	58.2912	57.614	60.7371	63.5375	70.5221	64.9322	57.7601	53.0226	52.6094	54.464
AT2G39770	CYT1	VTC1 [Source:UniProtKB/TrEMBL;Acc:A0A178VW16]	1.07435	6.12032e-87	0.616233	1.1582e-18	0.640158	4.1547e-13	0.518207	4.00516e-10	130.398	126.935	132.653	129.995	60.3447	62.2958	63.9249	62.1885	84.111	90.3061	91.3565	88.5912	59.9502	56.1551	56.2882	57.4645	99.6278	91.0424	96.4	95.6901	102.904	104.246	106.108	104.419	64.0798	66.827	69.7733	66.8934
AT5G65640	BHLH93	Transcription factor bHLH93 [Source:UniProtKB/Swiss-Prot;Acc:Q9LSL1]	1.79971	7.58562e-86	0.957601	8.40506e-21	0.374476	0.000653405	0.333911	0.000376896	47.16	44.4498	47.7854	46.4651	14.3343	14.1984	11.73	13.4209	29.6713	27.4881	30.4053	29.1882	15.8175	14.9159	14.1186	14.9507	88.2117	80.6665	90.0557	86.3113	84.1782	88.5035	94.3795	89.0204	71.8946	66.7597	67.0156	68.5566
AT1G19530	-	DNA polymerase epsilon catalytic subunit A [Source:UniProtKB/TrEMBL;Acc:Q93WK6]	4.3367	2.21501e-85	4.69592	1.93967e-78	0.851974	3.78043e-13	0.930615	1.97019e-16	178.838	179.132	210.614	189.528	7.51771	12.352	8.47045	9.44671	64.7187	93.5916	99.8187	86.043	3.76786	3.02647	3.11721	3.30385	179.439	153.736	128.48	153.885	168.282	132.479	137.521	146.094	81.3693	82.9248	78.1342	80.8094
AT4G39950	CYP79B2	cytochrome P450, family 79, subfamily B, polypeptide 2 [Source:TAIR;Acc:AT4G39950]	-2.23956	1.75275e-84	-1.09057	1.88266e-25	-0.293642	0.0967764	0.057206	0.72886	4.38735	4.95823	4.5496	4.63173	24.4732	21.9249	19.684	22.0274	12.0696	11.0823	11.2019	11.4513	27.0603	23.2982	22.5529	24.3038	28.7874	26.0139	28.0837	27.6283	18.5733	24.1378	22.4648	21.7253	28.5218	25.9664	25.2593	26.5825
AT1G19330	-	unknown protein; BEST Arabidopsis thaliana protein match is: unknown protein (TAIR:AT1G75060.1); Ha. [Source:TAIR;Acc:AT1G19330]	2.29976	3.71138e-84	1.07619	1.18354e-13	0.630045	0.00324754	0.577224	0.00462332	28.3724	30.4068	33.8687	30.8826	6.45133	5.72997	6.82173	6.33434	13.3615	12.9074	13.4919	13.2536	5.96017	6.59482	6.19733	6.25078	9.83883	7.93023	7.27482	8.34796	7.58477	9.95331	8.50517	8.68108	5.52037	5.63627	5.64354	5.60006
AT1G35670	CPK11	Calcium-dependent protein kinase 11 [Source:UniProtKB/Swiss-Prot;Acc:Q39016]	1.46471	5.54126e-84	0.904932	1.96012e-18	0.649281	8.91161e-05	0.620225	1.34133e-07	72.479	69.8887	77.8275	73.3984	24.2407	28.0563	28.1232	26.8068	34.7866	37.8506	44.8112	39.1495	19.7537	20.9282	21.5941	20.7587	39.2905	38.0333	32.6406	36.6548	45.8368	33.3342	33.311	37.494	21.1008	24.9581	25.5532	23.8707
AT2G41430	ERD15	LSR1 [Source:UniProtKB/TrEMBL;Acc:A0A178VWR6]	0.954882	8.84773e-83	0.645797	5.17478e-25	0.233681	0.106811	0.222173	0.0122584	889.822	890.425	912.532	897.593	437.918	483.851	477.471	466.414	576.437	643.215	652.13	623.927	393.799	385.401	411.089	396.763	819.863	767.347	786.365	791.192	835.988	853.187	710.035	799.737	631.261	708.378	697.309	678.982
AT5G26710	-	Glutamate--tRNA ligase, cytoplasmic [Source:UniProtKB/Swiss-Prot;Acc:O82462]	1.19489	2.26035e-82	0.412006	2.38155e-07	0.1535	0.37535	0.121407	0.28021	76.5629	73.3107	77.0216	75.6317	35.0413	33.322	31.4043	33.2559	40.8115	45.3318	44.3052	43.4828	32.9266	33.0007	31.5172	32.4815	47.8474	50.3385	46.5345	48.2401	54.3068	47.2811	46.768	49.4519	42.5708	46.0227	44.5689	44.3875
AT1G72940	-	At1g72940/F3N23_14 [Source:UniProtKB/TrEMBL;Acc:Q9SSN2]	2.00237	6.08315e-82	1.88952	4.54505e-37	0.828975	9.8238e-11	1.76189	2.34077e-57	29.4313	29.0642	30.4402	29.6452	6.30729	8.16084	7.91473	7.46095	15.7886	21.4386	21.2979	19.5084	5.75605	4.60584	5.32482	5.22891	42.1654	36.2189	42.9567	40.447	20.7517	20.8583	22.1322	21.2474	12.8175	10.7662	12.2655	11.9498
AT4G33560	-	At4g33560 [Source:UniProtKB/TrEMBL;Acc:O81873]	3.12341	3.35418e-81	2.0954	1.00499e-60	1.99489	2.60076e-34	2.39141	1.68699e-106	216.81	223.507	225.475	221.93	31.6982	22.5382	22.6334	25.6232	42.358	43.9543	43.4654	43.2592	10.3368	9.07819	10.804	10.073	79.2695	79.2692	76.2972	78.2786	56.1313	74.3257	48.5694	59.6755	15.3675	13.7569	15.7439	14.9561
AT2G15890	MEE14	CCG-binding protein 1 [Source:UniProtKB/Swiss-Prot;Acc:Q9XIM0]	1.38538	1.21397e-79	1.44255	1.75458e-83	0.582583	1.82785e-07	0.782712	5.13924e-18	327.785	328.469	344.153	333.469	110.495	132.771	142.603	128.623	213.479	242.725	260.185	238.796	86.2618	84.6882	91.2111	87.3871	428.324	402.31	402.681	411.105	373.807	362.194	340.434	358.812	270.069	215.678	231.963	239.237
AT2G46550	-	Expressed protein [Source:UniProtKB/TrEMBL;Acc:Q9ZPY4]	1.28777	1.72323e-79	0.353551	0.000331566	0.374594	0.00218085	0.492012	1.25869e-08	74.1008	67.8098	70.7291	70.8799	27.9101	29.5637	30.2325	29.2355	30.2747	29.3776	30.2101	29.9541	21.6343	23.7212	24.6167	23.3241	64.7263	61.5387	63.2542	63.1731	62.1144	53.3202	59.7344	58.3897	47.1302	43.81	43.9635	44.9679
AT1G20900	AHL27	AT-hook motif nuclear-localized protein 27 [Source:UniProtKB/Swiss-Prot;Acc:Q9S7C9]	1.8129	1.0746e-78	0.419288	0.00341246	-0.330595	0.0953108	-0.106323	0.569417	31.8841	31.6883	33.5855	32.386	9.61023	8.98413	9.26971	9.28802	13.262	13.3991	12.7122	13.1244	9.35387	10.0677	9.88387	9.76849	14.6209	14.3907	15.7625	14.9247	14.5979	11.6702	12.164	12.8107	16.304	16.7265	15.2038	16.0781
AT4G27730	OPT6	Oligopeptide transporter 6 [Source:UniProtKB/Swiss-Prot;Acc:Q9T095]	1.79342	1.11885e-74	-0.358114	0.0341928	-0.300323	0.215886	-0.163004	0.369009	27.1787	26.4029	26.0452	26.5423	8.82965	7.68986	6.56554	7.69502	6.45396	6.97817	5.91474	6.44896	7.03973	8.06594	9.59815	8.23461	9.95025	10.2368	10.8652	10.3507	10.5661	9.99076	7.7463	9.4344	10.5061	13.4424	10.8276	11.5921
AT2G36950	HIPP05	Heavy metal-associated isoprenylated plant protein 5 [Source:UniProtKB/Swiss-Prot;Acc:Q9SJL2]	1.36769	1.19034e-73	1.69286	8.15949e-77	0.633366	5.46427e-07	1.42814	1.46087e-59	59.0985	63.7529	59.8384	60.8966	23.2086	22.6177	25.5262	23.7842	62.5506	72.3843	74.2835	69.7395	22.6299	19.3818	22.338	21.4499	78.9345	75.563	69.6653	74.721	48.4323	42.8529	38.2549	43.18	26.9649	29.0103	27.389	27.7881
AT1G13360	-	T6J4.11 protein [Source:UniProtKB/TrEMBL;Acc:Q9FX61]	1.4687	1.38516e-73	1.56164	6.68855e-66	0.698798	7.51169e-09	1.17304	4.48103e-27	62.5283	60.3831	65.9139	62.9417	20.8266	23.0669	24.9062	22.9333	59.3396	61.4014	69.7091	63.4833	22.5666	21.422	20.1174	21.3687	49.7889	43.6498	39.9643	44.4677	34.5615	31.789	29.931	32.0938	18.8778	19.8954	20.4558	19.743
AT4G31020	-	Alpha/beta-Hydrolases superfamily protein [Source:UniProtKB/TrEMBL;Acc:Q84JV3]	3.66579	1.38516e-73	1.49208	2.67298e-05	1.38475	3.77291e-05	1.67224	1.97481e-08	10.9023	11.9975	11.0058	11.3019	1.07347	0.819696	0.789995	0.894386	2.61019	2.2268	2.31903	2.38534	0.830905	1.13932	0.561485	0.843903	2.73295	2.66205	3.23138	2.87546	2.6024	2.31336	2.17424	2.36333	0.931222	0.809092	0.976348	0.905554
AT1G69040	ACR4	ACT domain repeat 4 [Source:UniProtKB/TrEMBL;Acc:F4I0I7]	1.33195	2.87718e-72	0.234299	0.043608	0.306772	0.02826	0.272638	0.0227992	41.5019	41.2977	42.0987	41.6327	15.6207	17.8871	16.4608	16.6562	21.0958	19.5759	20.7767	20.4828	15.716	17.7078	18.5623	17.3287	21.4047	24.2901	23.0965	22.9304	24.7453	23.6203	22.2617	23.5424	18.7959	18.193	20.0373	19.0087
AT4G24110	-	NADP-specific glutamate dehydrogenase [Source:UniProtKB/TrEMBL;Acc:O22980]	5.29162	1.20595e-71	3.16173	3.11453e-81	1.23536	7.86458e-14	1.6459	4.91872e-38	183.788	185.791	192.96	187.513	6.98419	3.7554	3.69428	4.81129	26.8143	28.9796	32.7461	29.5133	2.87404	3.2945	3.64512	3.27122	97.543	94.5643	93.2393	95.1155	81.5847	72.2312	61.4508	71.7556	23.0182	33.7555	34.5067	30.4268
AT5G14780	FDH1	Formate dehydrogenase, mitochondrial [Source:UniProtKB/TrEMBL;Acc:A0A178UHK7]	-1.00872	9.19991e-71	-1.16701	1.74191e-39	-0.747324	2.02696e-07	-0.132192	0.287646	79.9138	79.4097	78.9423	79.4219	156.121	173.04	153.61	160.924	46.2636	49.4057	60.0994	51.9229	113.741	108.224	125.676	115.88	93.1006	86.2734	75.0221	84.7987	68.3182	52.3582	45.83	55.5021	93.0556	93.0537	92.9882	93.0325
AT1G62380	ACO2	1-aminocyclopropane-1-carboxylate oxidase 2 [Source:UniProtKB/Swiss-Prot;Acc:Q41931]	-0.966462	2.83774e-69	-1.04313	3.20196e-38	-0.618421	1.18994e-07	-0.305786	0.00211798	203.891	207.141	188.982	200.005	400.017	404.916	375.259	393.397	264.594	270.691	313.849	283.045	556.088	530.975	654.388	580.484	456.75	402.057	415.043	424.617	385.314	319.387	323.671	342.791	475.142	566.743	534.363	525.416
AT4G35750	-	At4g35750 [Source:UniProtKB/TrEMBL;Acc:O81806]	1.0276	1.80118e-67	1.43857	8.88842e-78	0.699745	6.27699e-11	1.13227	1.92362e-35	311.235	301.816	327.679	313.577	143.893	156.709	164.313	154.972	256.054	299.999	314.569	290.208	103.816	103.225	112.477	106.506	346.25	293.511	285.823	308.528	254.736	218.598	214.303	229.212	149.653	131.485	141.611	140.916
AT3G27310	PUX1	Plant UBX domain-containing protein 1 [Source:UniProtKB/Swiss-Prot;Acc:Q9LK22]	1.48565	1.41644e-66	0.197983	0.19173	0.214432	0.322919	0.306874	0.0324051	65.5627	60.5127	56.4116	60.829	22.383	21.9789	21.1469	21.8362	22.2445	24.7653	23.5096	23.5065	20.7869	21.5303	18.7488	20.3553	26.6004	23.7348	24.1073	24.8142	21.0347	24.9257	24.0606	23.3404	18.8747	19.735	21.6627	20.0908
AT1G03220	-	Eukaryotic aspartyl protease family protein [Source:UniProtKB/TrEMBL;Acc:Q9ZVS4]	0.939101	3.45954e-66	0.95296	6.37004e-25	0.583322	7.0316e-07	0.902752	8.37572e-24	395.435	356.306	401.49	384.41	199.552	206.552	199.584	201.896	268.971	336.536	333.6	313.036	179.473	157.218	145.737	160.809	394.847	439.792	352.767	395.802	290.258	297.841	366.026	318.041	223.187	210.624	201.957	211.923
AT3G06355	-	-	1.64306	4.06633e-66	1.56486	1.08326e-14	#N/A	#N/A	#N/A	#N/A	201.385	253.547	220.666	225.2	73.6077	64.6961	79.7738	72.6925	302.654	230.28	362.831	298.588	92.3704	105.588	103.107	100.355	#N/A	#N/A	#N/A	#N/A	#N/A	#N/A	#N/A	#N/A	#N/A	#N/A	#N/A	#N/A
AT4G17670	FLZ2	FCS-Like Zinc finger 2 [Source:UniProtKB/Swiss-Prot;Acc:Q8VZM9]	2.95964	1.86689e-65	2.12321	4.38638e-14	0.973712	1.93716e-05	0.326419	0.251011	17.8546	19.8292	18.5622	18.7487	2.54793	2.78219	1.92197	2.41736	6.95826	6.29155	6.72049	6.65677	1.70924	1.93803	0.911855	1.51971	7.61536	6.59746	6.43947	6.8841	12.5744	9.83671	10.0192	10.8101	4.27018	6.02108	6.19741	5.49622
AT1G32540	LOL1	lsd one like 1 [Source:TAIR;Acc:AT1G32540]	1.41479	4.54998e-65	0.478449	1.32765e-05	0.579023	1.999e-05	0.638887	1.31259e-06	30.9268	31.2267	28.9395	30.3643	11.475	10.6971	12.2385	11.4702	14.993	15.443	16.6018	15.6793	11.6357	10.3655	11.5487	11.1833	18.5899	16.6807	13.9046	16.3917	17.4497	14.5873	15.2565	15.7645	10.2913	10.5755	10.7441	10.5369
AT1G78070	-	At1g78070/F28K19_28 [Source:UniProtKB/TrEMBL;Acc:Q94JT6]	1.9001	1.37648e-64	0.473346	0.0123418	0.702676	0.00265389	0.343667	0.164091	12.5434	11.7821	12.1075	12.1443	3.23162	3.40336	3.18708	3.27402	4.88908	5.18056	4.93069	5.00011	4.21837	3.53432	2.99407	3.58226	4.08856	3.5106	3.16157	3.58691	4.20977	4.11932	5.50714	4.61208	2.34328	3.27612	2.85953	2.82631
AT1G16860	-	Uncharacterized membrane protein At1g16860 [Source:UniProtKB/Swiss-Prot;Acc:Q9FZ45]	1.23464	2.62197e-64	-0.115732	0.368868	0.209766	0.169553	0.095041	0.480856	50.0526	46.8669	46.7989	47.9061	21.9046	19.7347	19.8053	20.4815	19.2305	20.5615	19.5779	19.79	20.0832	21.8235	22.0536	21.3201	26.2948	27.4041	28.038	27.2456	28.5145	28.5664	31.67	29.5836	25.2513	24.9434	26.4323	25.5423
AT2G44080	ARL	ARGOS-like protein [Source:UniProtKB/Swiss-Prot;Acc:Q8RXL7]	1.69036	2.76883e-64	1.04657	1.16103e-10	0.257286	0.500814	0.199089	0.390074	34.0098	34.708	35.7092	34.809	10.8414	10.3167	11.4725	10.8769	18.6422	22.4828	27.4535	22.8595	10.7838	9.20515	12.9643	10.9844	15.2263	12.0391	13.6054	13.6236	17.5175	10.3073	14.843	14.2226	9.55614	13.0899	12.9955	11.8805
AT1G08930	ERD6	ERD6 [Source:UniProtKB/TrEMBL;Acc:A0A178W9Q9]	1.2017	3.18401e-64	1.58886	6.30411e-86	0.560679	5.65889e-08	0.82423	8.7851e-25	244.751	233.984	274.608	251.115	101.791	120.915	107.243	109.983	210.044	265.561	257.915	244.507	82.6003	78.3124	81.6739	80.8622	305.955	273.952	283.845	287.917	257.524	221.795	242.095	240.472	158.863	174.95	154.498	162.77
AT4G29310	-	DUF1005 family protein (DUF1005) [Source:UniProtKB/TrEMBL;Acc:Q9M0F0]	1.40911	2.52506e-63	0.543369	8.94403e-06	0.341291	0.0310156	-0.0244708	0.920281	27.1761	27.6036	26.2566	27.0121	9.90569	11.0693	9.72679	10.2339	14.4967	14.7863	16.8634	15.3821	10.0203	9.47202	11.9722	10.4882	8.43035	9.93939	10.0601	9.47663	12.6639	12.1061	11.9626	12.2442	9.8234	8.98818	10.1539	9.65516
AT5G22920	RZPF34	E3 ubiquitin-protein ligase RZFP34 [Source:UniProtKB/Swiss-Prot;Acc:Q9FFB6]	1.27164	2.78711e-63	1.20101	1.25998e-67	0.297887	0.086679	0.981255	1.9719e-29	229.332	204.181	228.519	220.677	81.2112	92.3506	102.697	92.0864	179.758	195.248	198.384	191.13	77.2611	82.158	88.6668	82.6953	196.865	175.955	165.934	179.585	133.271	104.85	98.2552	112.125	92.1734	86.0663	94.9977	91.0791
AT3G18290	BTS	Zinc finger protein BRUTUS [Source:UniProtKB/Swiss-Prot;Acc:Q8LPQ5]	1.10613	3.37879e-63	1.24497	6.55516e-41	1.20036	5.35254e-17	1.1541	4.06589e-53	53.9933	55.7127	60.6166	56.7742	27.7548	27.1584	24.7777	26.5636	51.7534	59.5105	46.7604	52.6748	21.5533	24.3907	20.3753	22.1064	58.9951	61.1764	58.5579	59.5765	53.0806	53.9328	78.0318	61.6817	28.387	26.0501	25.9592	26.7988
AT2G44798	-	other RNA [Source:TAIR;Acc:AT2G44798]	4.65968	6.23729e-63	1.69485	0.100975	0.738387	0.39546	-0.10659	0.931583	3.67275	3.93027	3.18651	3.59651	0.145798	0.124054	0.160945	0.143599	0.201547	0.0812067	0.189712	0.157488	0.0116436	0.0552649	0.0782676	0.048392	0.253231	0.150009	0.0407536	0.147998	0.259683	0.192133	0.346373	0.266063	0.127231	0.171069	0.179426	0.159242
AT1G28760	-	F1K23.6 [Source:UniProtKB/TrEMBL;Acc:Q9SHQ6]	2.50452	9.83352e-62	1.23543	2.24102e-09	0.631224	0.0178511	0.266629	0.361649	12.8307	13.8262	14.3033	13.6534	2.08144	2.80791	2.38606	2.42514	5.42265	5.64427	6.98792	6.01828	2.32717	2.40738	2.86504	2.5332	4.5151	3.70653	3.70715	3.97626	5.82234	5.38817	4.1881	5.13287	2.90907	3.34528	3.67808	3.31081
AT2G36460	FBA6	Fructose-bisphosphate aldolase 6, cytosolic [Source:UniProtKB/Swiss-Prot;Acc:Q9SJQ9]	0.89513	2.93926e-61	0.410151	5.49126e-06	0.234434	0.132286	0.0445754	0.805407	148.646	148.696	156.891	151.411	78.6123	83.3099	84.1562	82.0261	85.7948	96.3827	106.269	96.1489	70.9344	67.1385	77.7976	71.9568	82.9524	69.8313	68.1096	73.6311	87.4867	88.4788	76.6944	84.22	64.1345	75.1966	75.0669	71.466
AT4G13340	LRX3	Leucine-rich repeat extensin-like protein 3 [Source:UniProtKB/Swiss-Prot;Acc:Q9T0K5]	-1.09589	3.93766e-60	-0.244058	0.0339466	0.0569517	0.859377	0.218239	0.117238	19.9333	18.8506	18.4666	19.0835	38.9674	42.7498	41.3992	41.0388	28.4148	30.9659	37.7494	32.3767	37.8714	36.6119	39.7796	38.0876	70.3263	81.7245	77.4345	76.4951	67.2778	63.3354	75.1247	68.5793	77.2098	63.3786	56.878	65.8222
AT1G66180	-	Eukaryotic aspartyl protease family protein [Source:UniProtKB/TrEMBL;Acc:Q9C8C9]	1.08066	8.61433e-60	0.715276	0.000710635	0.37089	0.104816	0.56894	6.32119e-08	137.63	137.498	139.492	138.207	67.4538	70.6551	59.2296	65.7795	65.8321	66.6487	94.0074	75.4961	43.4666	44.678	49.0723	45.7389	178.115	175.232	146.469	166.605	189.109	113.689	133.935	145.578	100.664	122.419	114.174	112.419
AT2G44770	-	ELMO/CED-12 family protein [Source:UniProtKB/TrEMBL;Acc:O80516]	1.52861	2.73177e-59	-0.367313	0.00561941	-0.143005	0.560937	-0.400954	0.00381609	44.1063	41.8317	38.6391	41.5257	13.922	13.3743	16.1947	14.497	12.3419	12.0233	13.1238	12.4964	16.7037	16.206	15.1402	16.0166	12.6797	12.5066	12.8587	12.6817	14.9002	15.098	15.6215	15.2066	15.5316	17.9899	16.7495	16.757
AT2G18670	ATL56	RING-H2 finger protein ATL56 [Source:UniProtKB/Swiss-Prot;Acc:Q9ZV51]	1.94377	3.88479e-59	1.04518	6.70256e-11	0.94689	4.15241e-08	1.56523	5.3006e-28	28.5367	32.3144	31.8454	30.8988	7.1386	8.43804	8.74572	8.10745	12.9104	14.3184	13.7653	13.6647	7.05866	6.04369	6.64536	6.58257	32.9021	36.087	29.7117	32.9002	19.9784	20.8084	23.6742	21.487	13.5338	9.73923	10.1203	11.1311
AT4G36850	-	PQ-loop repeat family protein / transmembrane family protein [Source:UniProtKB/TrEMBL;Acc:Q94AH7]	1.16579	1.18237e-58	1.54948	9.82247e-89	0.966137	9.77906e-12	1.08635	1.98216e-21	169.32	153.956	187.688	170.321	71.6131	79.3529	78.5	76.4887	150.288	152.089	181.425	161.267	53.6689	55.4975	55.1542	54.7735	130.443	129.601	109.313	123.119	131.366	109.159	100.16	113.561	69.1323	52.3812	52.6275	58.047
AT3G43850	-	Uncharacterized protein T28A8_140 [Source:UniProtKB/TrEMBL;Acc:Q9LZG3]	2.4908	1.41167e-58	1.656	2.26688e-06	0.421427	0.283132	0.431927	0.173067	20.6137	17.0201	18.7273	18.787	3.13466	3.00315	3.9834	3.37374	2.53949	3.09093	3.81795	3.14946	0.978062	1.00582	0.978344	0.98741	3.80374	5.13779	3.74424	4.22859	3.59769	4.96877	4.05364	4.2067	3.42545	3.30884	2.65972	3.13134
AT4G15550	UGT75D1	UDP-glycosyltransferase 75D1 [Source:UniProtKB/Swiss-Prot;Acc:O23406]	-1.73384	7.89714e-57	-0.368759	0.0198267	-0.182917	0.562577	-0.500259	0.00255908	7.32958	6.24829	6.5661	6.71466	22.451	23.7156	21.1165	22.4277	17.43	20.5882	27.169	21.7291	26.2777	26.9721	30.1974	27.8157	9.31184	10.3392	8.20618	9.28574	11.2461	9.93092	13.6096	11.5955	14.3609	13.7619	11.2786	13.1338
AT1G20270	P4H3	Probable prolyl 4-hydroxylase 3 [Source:UniProtKB/Swiss-Prot;Acc:Q9LN20]	1.83909	7.93487e-57	-0.215399	0.396912	0.198102	0.474806	0.145372	0.526025	23.5886	23.2566	22.2328	23.026	6.38513	7.32037	5.69175	6.46575	6.49772	5.84385	5.3926	5.91139	6.13346	6.26777	8.17494	6.85872	8.99008	8.79022	10.4992	9.4265	10.0601	10.2008	9.16026	9.80704	8.90234	8.99321	7.68641	8.52732
AT4G39480	CYP96A9	Cytochrome P450, family 96, subfamily A, polypeptide 9 [Source:UniProtKB/TrEMBL;Acc:Q9SVB0]	4.092	1.6428e-56	1.80043	0.00188995	2.06306	0.00337592	2.16467	0.000808319	7.95115	6.6095	6.5936	7.05142	0.434897	0.499877	0.303208	0.412661	0.70877	0.75856	0.886058	0.784463	0.204732	0.267228	0.1966	0.222853	0.533387	0.659409	0.806154	0.666317	0.570758	0.727277	0.570971	0.623002	0.172088	0.178103	0.0927909	0.14766
AT1G80840	WRKY40	Probable WRKY transcription factor 40 [Source:UniProtKB/Swiss-Prot;Acc:Q9SAH7]	2.87447	3.53431e-56	3.98711	9.16752e-103	1.54607	3.74789e-15	3.56117	8.94425e-117	14.8828	18.2499	14.8836	16.0054	1.63404	2.41508	2.56541	2.20484	23.3079	24.4572	27.493	25.086	1.01497	1.88843	1.79336	1.56559	48.8205	34.297	41.9548	41.6908	11.771	9.56508	9.69958	10.3452	3.07127	3.61029	3.93773	3.53977
AT5G43760	KCS20	3-ketoacyl-CoA synthase [Source:UniProtKB/TrEMBL;Acc:A0A178UE45]	-1.31521	4.39876e-56	-0.387059	2.02924e-06	-0.112483	0.648544	-0.0740413	0.643237	20.6165	17.5902	20.3254	19.5107	44.207	51.0355	51.4829	48.9085	37.3803	38.9009	36.6925	37.6579	48.3097	45.675	53.0779	49.0209	48.1532	56.6257	54.5652	53.1147	49.6281	47.5346	58.3985	51.8538	62.1236	53.1547	52.6326	55.9703
AT1G62300	WRKY6	Uncharacterized protein At1g62300 (Fragment) [Source:UniProtKB/TrEMBL;Acc:C0SV11]	1.31301	7.40535e-56	1.62511	2.67135e-68	0.854665	6.97613e-13	1.79735	1.86401e-77	34.5634	33.8606	33.8079	34.0773	13.88	15.1171	12.3905	13.7959	36.1243	34.9856	40.1809	37.0969	11.7608	12.9258	11.16	11.9489	52.0261	44.6998	45.3248	47.3503	25.8244	22.2434	26.0281	24.6986	13.1807	14.4037	13.3101	13.6315
AT5G58900	-	Homeodomain-like transcriptional regulator [Source:UniProtKB/TrEMBL;Acc:Q9FIL9]	-1.47042	9.85804e-56	-1.01212	1.23738e-26	-0.74254	2.71039e-08	-1.53853	4.85399e-29	11.1912	11.0322	9.43773	10.5537	29.5061	28.8593	29.6695	29.345	17.388	14.8527	15.9833	16.0747	31.1346	31.1807	34.6935	32.3362	8.48222	11.5025	12.3357	10.7735	20.4729	17.5543	18.2521	18.7598	27.2975	34.0278	32.6716	31.3323
AT4G03080	BSL1	Serine/threonine-protein phosphatase BSL1 [Source:UniProtKB/Swiss-Prot;Acc:Q8L7U5]	0.971691	1.07374e-54	0.364512	6.83682e-06	0.233068	0.0545441	0.217994	0.0230518	57.4928	52.6023	55.3028	55.1326	26.9216	29.5977	28.3981	28.3058	32.1529	32.776	33.5098	32.8129	25.5098	23.3851	27.176	25.357	30.6875	31.057	32.2182	31.3209	30.6869	31.8165	32.709	31.7375	26.8132	27.0163	27.0449	26.9581
AT1G32900	GBSS1	Granule-bound starch synthase 1, chloroplastic/amyloplastic [Source:UniProtKB/Swiss-Prot;Acc:Q9MAQ0]	3.10141	1.3895e-52	0.879154	0.093172	0.793053	0.0277145	0.531372	0.141519	6.78069	6.94397	7.23535	6.98667	1.04959	0.708496	0.695183	0.817757	0.826061	0.675217	1.12331	0.874862	0.516342	0.445592	0.450756	0.470896	1.68019	1.44707	1.76617	1.63114	1.65757	1.9149	2.31274	1.96174	1.0653	1.03448	1.29776	1.13251
AT4G24230	ACBP3	Acyl-CoA-binding domain 3 [Source:UniProtKB/TrEMBL;Acc:B3H4G6]	1.33362	2.46034e-52	2.14234	1.04754e-115	0.802963	8.23383e-07	1.12923	8.72287e-40	98.4478	93.2267	108.46	100.045	34.1046	40.8211	45.1305	40.0188	108.377	137.841	141.155	129.124	28.4124	30.385	28.4254	29.0743	124.21	114.759	106.051	115.007	118.454	76.4232	80.9514	91.943	54.7588	52.743	50.378	52.6266
AT1G09090	RBOHB	Respiratory burst oxidase homolog protein B [Source:UniProtKB/Swiss-Prot;Acc:Q9SBI0]	1.97593	4.87758e-52	0.413895	0.187584	0.116389	0.715243	0.149455	0.366902	15.9035	12.078	15.9812	14.6542	4.0614	3.60727	3.57882	3.74916	2.73495	3.21211	3.52891	3.15866	2.88784	2.66573	1.49175	2.34844	9.92625	9.84191	9.79399	9.85405	9.97557	8.23423	10.7569	9.65557	8.40371	9.45593	8.80995	8.88986
AT3G15210	ERF4	Ethylene-responsive transcription factor 4 [Source:UniProtKB/Swiss-Prot;Acc:O80340]	1.63306	4.91299e-52	0.851005	2.03503e-10	0.307247	0.105315	1.11561	3.80118e-25	31.4224	37.7198	35.5168	34.8863	10.8828	11.637	11.5076	11.3425	25.003	23.2251	26.781	25.003	15.7965	13.8604	11.6842	13.7804	52.0793	50.8044	53.9185	52.2674	28.127	33.0201	28.6634	29.9368	26.0359	21.2177	25.2569	24.1701
AT4G17940	-	Tetratricopeptide repeat (TPR)-like superfamily protein [Source:UniProtKB/TrEMBL;Acc:Q0WUZ1]	1.12507	9.87792e-52	-0.29183	0.0130959	-0.0989829	0.690827	-0.114285	0.42256	74.2886	78.8598	75.5997	76.2494	34.0494	35.0535	36.5776	35.2269	28.5383	26.8225	29.8931	28.418	36.8035	33.5965	33.3781	34.5927	50.6438	55.1027	47.965	51.2372	57.7248	48.6447	49.374	51.9145	52.2541	56.3534	57.9403	55.5159
AT5G47060	-	Putative uncharacterized protein [Source:UniProtKB/TrEMBL;Acc:Q9FGQ9]	1.90074	1.37509e-51	0.177197	0.469	0.457055	0.0404473	-0.0662497	0.81848	31.619	30.2898	27.6474	29.8521	9.3777	8.05515	6.63372	8.02219	12.1486	9.10329	9.93609	10.396	9.75728	8.28737	9.53407	9.19291	14.1936	13.1535	16.1021	14.4831	23.3441	20.9497	18.3401	20.8779	11.8346	16.6123	17.1073	15.1847
AT1G10140	-	At1g10140 [Source:UniProtKB/TrEMBL;Acc:Q9SY56]	1.78328	4.50387e-51	1.20782	5.08368e-20	0.748123	5.9869e-06	1.5727	5.84855e-34	33.496	36.3777	34.8853	34.9197	8.50735	10.1825	12.0423	10.2441	21.6112	23.5675	26.4627	23.8805	10.877	10.1093	9.7894	10.2586	46.025	41.2942	36.7962	41.3718	26.2209	21.4863	22.5499	23.419	16.1431	12.9154	12.7061	13.9215
AT2G38710	-	Uncharacterized protein At2g38710 [Source:UniProtKB/Swiss-Prot;Acc:Q9ZVJ2]	1.23491	4.63408e-51	-0.0342934	0.858632	-0.0402898	0.917448	-0.159857	0.389756	53.4814	55.7667	50.9829	53.4103	24.4315	21.9863	22.0798	22.8325	21.2344	20.5589	22.6954	21.4962	20.9916	22.5307	22.0967	21.873	17.5724	14.6195	15.6679	15.9532	19.6132	16.6592	15.8664	17.3796	16.0434	18.53	18.959	17.8441
AT4G08950	EXO	Protein EXORDIUM [Source:UniProtKB/Swiss-Prot;Acc:Q9ZPE7]	-1.51784	7.17917e-51	-1.26539	1.51322e-20	-0.239324	0.363861	0.27767	0.452144	13.88	13.1289	13.8862	13.6317	39.7732	43.3432	34.7762	39.2975	13.5637	15.507	21.7042	16.925	39.4146	38.9774	42.326	40.2393	70.1203	77.445	90.0269	79.1974	55.4866	55.0249	55.9444	55.4853	84.8006	53.1701	58.244	65.4049
AT3G27570	-	Sucrase/ferredoxin-like family protein [Source:UniProtKB/TrEMBL;Acc:F4IWK4]	1.09772	1.02986e-49	0.108891	0.456076	0.0378905	0.898844	-0.0355027	0.854038	51.2844	53.079	50.6324	51.6652	25.5964	23.7543	23.5464	24.299	26.336	26.987	27.5344	26.9525	23.4695	27.5264	23.5078	24.8346	28.4238	27.1495	26.1195	27.2309	29.236	28.6097	28.3366	28.7275	26.0198	30.3855	27.3729	27.9261
AT2G43710	FAB2	Stearoyl-[acyl-carrier-protein] 9-desaturase 7, chloroplastic [Source:UniProtKB/Swiss-Prot;Acc:O22832]	0.827285	6.61908e-49	-0.154627	0.0811071	-0.115994	0.544355	-0.0272232	0.870376	135.539	138.427	130.949	134.972	79.421	76.033	74.2643	76.5728	74.4546	69.4012	73.794	72.5499	80.456	74.8747	85.832	80.3876	63.8378	69.3793	69.1715	67.4629	65.4099	64.5806	60.8362	63.6089	73.1869	63.1195	70.1976	68.8347
AT4G34710	ADC2	Arginine decarboxylase 2 [Source:UniProtKB/Swiss-Prot;Acc:O23141]	-0.890659	2.3369e-48	-0.942998	1.4208e-48	-0.450196	0.0157161	-0.811694	4.19837e-11	122.969	113.917	115.952	117.613	227.481	230.805	200.24	219.509	106.055	94.8825	104.98	101.972	192.764	183.952	208.648	195.121	154.616	147.885	162.116	154.872	228.523	181.391	188.586	199.5	208.728	297.028	310.603	272.12
AT1G73830	BEE3	Transcription factor BEE 3 [Source:UniProtKB/Swiss-Prot;Acc:Q8GWK7]	-2.7993	4.61209e-48	-1.50827	7.32484e-21	-1.71368	5.99685e-18	-2.57814	1.11342e-29	2.0126	2.72319	1.70218	2.14599	14.2526	16.3348	14.2077	14.9317	5.32163	5.76739	6.04834	5.71245	14.6797	15.2186	18.409	16.1024	2.93182	2.35516	1.26761	2.18486	4.48734	3.0102	4.44412	3.98055	13.2726	13.2931	12.5187	13.0281
AT1G66880	-	Protein kinase superfamily protein [Source:TAIR;Acc:AT1G66880]	1.53843	5.05267e-48	0.742162	1.58301e-07	0.555972	0.000246308	1.01019	1.04491e-19	8.00056	8.74747	8.20946	8.31917	2.62384	2.89085	3.15107	2.88859	4.36494	4.57165	4.01598	4.31752	2.70794	2.28496	2.7242	2.57237	10.1662	9.42393	10.1738	9.9213	6.56067	7.29959	7.92169	7.26065	5.33812	5.05212	4.39302	4.92775
AT4G02970	AT7SL-1	-	1.26421	9.56052e-48	1.25474	1.29625e-76	0.550711	0.393998	0.0367051	0.902984	233.467	234.159	252.237	239.954	83.7989	104.334	113.998	100.71	231.966	255.135	253.413	246.838	104.212	101.062	103.313	102.862	42.8109	34.4632	44.1756	40.4832	68.4965	69.2096	36.2908	57.999	29.9215	41.7503	46.9023	39.5247
AT3G12500	CHI-B	Basic endochitinase B [Source:UniProtKB/Swiss-Prot;Acc:P19171]	1.48378	1.43089e-47	0.588182	0.0117695	0.27112	0.318689	0.40052	0.0275202	33.5496	32.1497	33.3721	33.0238	12.7555	12.4533	10.4058	11.8715	11.5517	11.784	13.7646	12.3668	10.0691	9.22365	5.19199	8.16159	32.9477	29.3484	27.7006	29.9989	29.3817	27.3329	25.7868	27.5005	16.7296	25.4186	26.1033	22.7505
AT3G05120	GID1A	GID1A [Source:UniProtKB/TrEMBL;Acc:A0A178VM30]	1.11486	3.94855e-47	0.818268	3.00116e-22	0.447862	0.00145873	0.728484	2.50429e-15	39.2148	38.1312	40.5834	39.3098	17.3952	18.6153	18.8695	18.2933	34.6545	36.067	34.5161	35.0792	20.1234	18.8358	20.4305	19.7966	45.2322	41.3299	41.0206	42.5276	40.221	32.2062	32.8681	35.0984	25.3484	26.4707	25.247	25.6887
AT1G59660	NUP98B	Nuclear pore complex protein NUP98B [Source:UniProtKB/Swiss-Prot;Acc:F4ID16]	1.87238	5.80148e-47	2.68639	4.40425e-69	2.03808	1.09281e-52	1.41155	1.4051e-28	8.59571	9.2981	10.0042	9.29935	3.01539	2.22849	2.43418	2.55935	12.3913	15.5373	20.3116	16.0801	2.36145	2.45314	2.62419	2.47959	8.2501	8.3917	7.69345	8.11175	13.9119	12.6076	11.1419	12.5538	3.15838	3.12378	2.86754	3.0499
AT5G01720	FBL3	F-box/LRR-repeat protein 3 [Source:UniProtKB/Swiss-Prot;Acc:Q8RWU5]	1.00827	6.73046e-47	0.829196	1.91237e-18	0.667965	1.03145e-07	0.980319	4.14061e-16	41.2354	38.7205	40.3513	40.1024	21.5756	19.2866	19.3353	20.0658	30.7974	34.5548	38.5031	34.6184	19.4269	17.7811	20.8931	19.367	19.7793	16.5009	15.4923	17.2575	14.7559	13.8073	13.2416	13.9349	9.10752	9.09133	8.05599	8.75161
AT5G02760	-	Probable protein phosphatase 2C 67 [Source:UniProtKB/Swiss-Prot;Acc:Q501F9]	-1.70401	7.08368e-47	-1.49219	2.41784e-05	-1.26688	2.45292e-16	-1.66811	1.15899e-30	6.67075	7.60781	7.66403	7.31419	26.4732	24.1745	21.5133	24.0537	8.9514	10.9112	16.4373	12.1	29.25	30.2153	42.0819	33.849	8.52992	8.59803	5.85711	7.66169	10.4643	8.05389	11.8942	10.1375	23.7362	26.0149	23.2905	24.3472
AT3G55980	SZF1	Salt-inducible zinc finger 1 [Source:UniProtKB/TrEMBL;Acc:A0A1I9LNJ4]	1.41441	9.11418e-47	2.50973	6.3252e-114	1.45411	6.69594e-25	2.7635	2.06495e-196	29.5968	31.216	33.1498	31.3209	13.438	11.9096	10.1317	11.8264	47.7389	61.5797	64.9244	58.081	9.15731	10.8988	10.3402	10.1321	127.121	112.451	117.354	118.975	58.3703	41.995	44.0186	48.128	15.433	18.6634	18.5202	17.5389
AT5G46330	FLS2	Leucine-rich repeat receptor-like protein kinase (Fragment) [Source:UniProtKB/TrEMBL;Acc:C0LGU8]	-2.21521	1.50345e-46	-2.3898	4.24122e-64	-1.24495	1.54618e-20	-1.61756	4.71969e-40	2.32596	1.54139	1.54944	1.80559	9.78116	8.12498	7.19824	8.36813	1.68702	1.74346	2.21695	1.88248	9.01198	8.67501	11.5468	9.74459	3.54419	4.1	4.44123	4.02847	4.6225	5.16348	5.90677	5.23092	12.8945	13.2425	10.98	12.3723
AT1G23080	PIN7	Auxin efflux carrier component 7 [Source:UniProtKB/Swiss-Prot;Acc:Q940Y5]	-1.15475	1.52873e-46	-1.10061	3.06138e-32	-0.88305	2.85948e-15	-1.04332	2.01911e-22	13.3613	11.355	13.6443	12.7869	27.6122	29.1059	29.3526	28.6903	13.8094	11.3577	13.0506	12.7392	27.5416	24.7963	29.3478	27.2286	14.1285	17.5025	17.8282	16.4864	16.6276	19.127	19.6691	18.4746	36.9138	31.6363	33.5042	34.0181
AT5G24470	APRR5	Two-component response regulator-like APRR5 [Source:UniProtKB/Swiss-Prot;Acc:Q6LA42]	1.97972	1.62949e-46	2.37972	1.27579e-62	1.94578	2.54494e-48	1.79555	4.85714e-57	18.2005	19.3218	20.2298	19.2507	5.07815	5.86688	3.76883	4.90462	24.8935	30.2299	36.0295	30.3843	5.99843	4.96336	6.43782	5.79987	39.9103	38.3152	35.0853	37.7703	47.9023	37.3752	40.7933	42.0236	12.3218	9.89693	10.4676	10.8955
AT5G11160	APT5	Adenine phosphoribosyltransferase 5 [Source:UniProtKB/Swiss-Prot;Acc:Q9LFP0]	1.86215	7.01099e-46	-0.0441023	0.915193	-0.112636	0.817566	0.0141896	0.971095	19.5871	19.1454	18.51	19.0808	5.3573	4.64061	5.87622	5.29138	4.57869	4.39034	5.98298	4.984	5.83716	4.16486	5.27557	5.09253	5.91186	4.66941	5.64177	5.40768	5.70795	4.33684	4.85889	4.9679	5.25917	5.39874	5.42948	5.36246
AT3G02555	-	At3g02555 [Source:UniProtKB/TrEMBL;Acc:Q8LF93]	2.01219	7.52876e-46	1.41252	7.74233e-19	0.692882	0.000431762	1.07259	8.13261e-12	19.5982	26.1625	24.7444	23.5017	5.06272	6.34271	6.24394	5.88312	12.1855	12.4899	14.1122	12.9292	5.15293	4.33569	4.98572	4.82478	13.018	13.2558	11.6481	12.6406	10.7378	9.51927	8.96362	9.74024	5.57817	6.03728	6.44021	6.01855
AT5G25110	CIPK25	CBL-interacting serine/threonine-protein kinase 25 [Source:UniProtKB/Swiss-Prot;Acc:Q8W1D5]	2.55461	9.27188e-45	-0.536135	0.419619	0.185026	0.665373	0.668511	0.00106834	9.29373	9.90422	10.4476	9.88184	1.40296	1.58384	2.12569	1.70417	0.585627	0.429016	1.40941	0.808019	1.29178	0.905094	1.24047	1.14578	5.88085	5.49088	5.40946	5.59373	4.11573	4.11656	3.80275	4.01168	3.72276	3.2583	3.59648	3.52585
AT1G47960	C/VIF1	Cell wall / vacuolar inhibitor of fructosidase 1 [Source:UniProtKB/Swiss-Prot;Acc:F4HWQ8]	1.83133	3.04419e-44	0.694557	0.000578994	0.452455	0.0235171	0.281148	0.202913	14.748	17.2505	16.8474	16.2819	4.07379	5.15406	4.6146	4.61415	5.70265	5.73559	6.4571	5.96511	3.18533	3.56069	4.23087	3.65896	8.63255	7.83498	6.22569	7.56441	9.23979	8.43279	7.94254	8.53837	6.25567	6.53764	5.88269	6.22533
AT3G45300	IVD	Isovaleryl-CoA dehydrogenase, mitochondrial [Source:UniProtKB/Swiss-Prot;Acc:Q9SWG0]	0.900406	3.14291e-44	1.04155	1.79149e-27	0.569322	2.63757e-05	0.758333	7.59208e-14	144.498	134.349	153.984	144.277	73.9389	80.2162	79.4727	77.8759	98.9153	116.179	135.303	116.799	54.4527	56.4153	58.3352	56.4011	95.851	86.6299	75.3934	85.9581	88.3689	66.3565	72.0391	75.5881	51.1728	52.9136	48.4927	50.8597
AT1G07870	-	Protein kinase superfamily protein [Source:UniProtKB/TrEMBL;Acc:F4HSH9]	1.77014	6.72696e-44	0.611201	0.000725063	0.496967	0.00439038	0.415907	0.00554007	13.109	12.8515	15.6767	13.8791	4.44123	3.91885	3.94935	4.10314	5.25262	5.53142	6.03976	5.60794	3.95405	3.25156	3.73075	3.64545	11.6659	10.9795	10.9831	11.2095	12.4972	10.6636	12.5019	11.8876	7.536	9.54594	8.12693	8.40296
AT5G04770	CAT6	CAT6 [Source:UniProtKB/TrEMBL;Acc:A0A178UKC8]	1.35619	7.51628e-44	1.35135	6.3912e-33	0.904471	1.36074e-06	1.4658	3.8428e-23	20.7358	17.7026	21.0851	19.8412	8.42977	7.53123	7.44446	7.80182	15.0112	19.1928	17.8734	17.3592	6.68639	6.95494	6.6257	6.75568	14.9222	15.8082	14.4868	15.0724	11.0554	9.40636	10.266	10.2426	6.77119	4.13906	5.49676	5.469
AT2G16500	ADC1	Arginine decarboxylase 1 [Source:UniProtKB/Swiss-Prot;Acc:Q9SI64]	-0.946299	1.44407e-43	-0.753247	4.95298e-28	-0.85213	3.07527e-18	-1.14167	4.12231e-38	22.0276	20.1064	19.6792	20.6044	40.724	39.8035	39.2195	39.9157	26.5054	24.6944	26.1971	25.799	42.9684	42.5219	44.3606	43.2836	18.0482	19.5669	20.5096	19.3749	24.7117	24.1921	22.338	23.7473	40.5037	43.194	44.6995	42.7991
AT1G03090	MCCA	Methylcrotonoyl-CoA carboxylase subunit alpha, mitochondrial [Source:UniProtKB/Swiss-Prot;Acc:Q42523]	1.03793	1.27805e-42	1.35105	1.75433e-52	0.498473	0.0011207	0.780207	1.10792e-13	124.46	109.441	130.814	121.572	54.6782	58.5294	65.7457	59.6511	116.374	135.986	152.287	134.882	48.1609	53.5612	56.0477	52.5899	101.851	104.117	93.557	99.8415	93.5218	73.3864	80.0924	82.3335	68.2611	53.783	52.5508	58.1983
AT3G50060	MYB77	Transcription factor MYB77 [Source:UniProtKB/Swiss-Prot;Acc:Q9SN12]	1.65183	3.64128e-42	1.53023	1.67033e-33	0.657679	0.00896326	1.59873	7.30287e-26	20.8265	19.35	18.7418	19.6394	6.43376	5.38699	7.07131	6.29735	17.5402	21.458	19.4275	19.4753	6.47398	6.97688	6.63727	6.69604	13.122	13.9586	13.3275	13.4694	8.19586	7.19642	5.69853	7.03027	3.73295	5.15124	4.45091	4.44503
AT1G64720	CP5	Polyketide cyclase/dehydrase and lipid transport superfamily protein [Source:UniProtKB/TrEMBL;Acc:Q9XIR9]	0.764825	3.88395e-42	0.0443216	0.63188	0.0882955	0.701497	0.0923574	0.515251	671.394	650.208	679.819	667.14	362.272	406.089	418.081	395.481	347.743	335.879	340.914	341.512	318.28	318.975	351.567	329.608	335.248	351.116	378.047	354.804	360.331	339.066	364.827	354.741	361.194	290.335	347.999	333.176
AT2G30590	WRKY21	Probable WRKY transcription factor 21 [Source:UniProtKB/Swiss-Prot;Acc:O04336]	1.15539	6.76716e-42	0.123774	0.441482	0.014738	0.966485	0.0776571	0.633	35.1615	34.8183	35.1306	35.0368	16.5774	14.0793	16.8901	15.849	17.5932	15.1581	16.1482	16.2999	13.4101	15.5857	15.7173	14.9044	20.4229	20.9976	22.5983	21.3396	21.5355	19.3283	20.5955	20.4865	21.0865	19.2804	20.3828	20.2499
AT1G70530	CRK3	Cysteine-rich receptor-like protein kinase 3 [Source:UniProtKB/Swiss-Prot;Acc:Q9CAL2]	1.25239	9.00925e-42	1.2872	1.5067e-37	0.694453	7.348e-10	0.850891	4.07637e-20	29.7816	26.6918	28.2805	28.2513	10.2394	13.3418	12.2467	11.9426	27.5463	27.8506	29.0401	28.1457	11.8979	9.55131	12.9906	11.4799	30.6982	30.4845	27.8553	29.6793	27.998	24.3049	27.7994	26.7008	16.5367	15.6767	17.222	16.4784
AT3G03020	-	AT3G03020 protein [Source:UniProtKB/TrEMBL;Acc:Q8GUN0]	1.58664	9.43337e-42	0.434026	0.00595917	-0.0116289	0.977665	0.0482523	0.834827	48.9929	60.4458	49.8787	53.1058	19.2083	16.6152	17.5904	17.8046	24.6234	22.2143	23.2759	23.3712	17.6779	18.2889	15.7158	17.2276	37.5458	31.6462	41.5718	36.9213	34.2671	38.8056	33.5096	35.5274	36.5094	34.1746	36.6181	35.7674
AT1G49660	CXE5	Probable carboxylesterase 5 [Source:UniProtKB/Swiss-Prot;Acc:Q9FX94]	-1.17879	1.47115e-41	-1.09647	6.25194e-34	-1.1065	1.64532e-22	-0.97599	3.09338e-20	23.83	20.0412	23.5466	22.4726	52.1734	50.8873	50.6407	51.2338	30.0101	31.918	35.3387	32.4223	64.9085	66.3279	75.2035	68.8133	18.2224	16.9434	17.373	17.5129	16.3607	15.5176	16.2485	16.0423	35.267	33.8549	34.3408	34.4876
AT4G38470	STY46	Serine/threonine-protein kinase STY46 [Source:UniProtKB/Swiss-Prot;Acc:F4JTP5]	0.826261	1.94421e-41	1.51946	6.80235e-64	0.712132	4.70199e-05	1.34248	1.73055e-09	95.7811	85.0193	94.5984	91.7996	50.5126	53.0152	52.8896	52.1391	101.078	124.677	135.603	120.453	40.5652	42.473	42.2967	41.7783	145.777	151.881	132.073	143.244	95.487	78.4483	104.374	92.7699	71.9807	49.2448	48.4275	56.551
AT4G12730	FLA2	Fasciclin-like arabinogalactan protein 2 [Source:UniProtKB/Swiss-Prot;Acc:Q9SU13]	-0.982693	3.093e-41	-0.481114	1.64297e-09	-0.184784	0.399428	-0.132469	0.396866	31.8814	32.1324	28.5263	30.8467	58.4938	64.4799	60.9327	61.3021	47.0931	51.6017	51.9723	50.2224	73.4945	69.5186	65.9499	69.6543	61.7882	63.8143	68.5238	64.7087	56.6487	64.103	66.9734	62.5751	83.8227	64.7735	64.4369	71.011
AT4G30370	ATL14	RING-H2 finger protein ATL14 [Source:UniProtKB/Swiss-Prot;Acc:Q9M0C3]	2.84771	7.01707e-41	1.56118	2.77025e-08	1.21526	0.000905394	2.90933	3.78964e-41	11.9216	15.9687	13.2704	13.7202	1.63404	1.84736	2.30486	1.92875	6.61758	6.54786	5.89135	6.35227	1.92844	1.54158	2.97269	2.14757	18.579	16.0651	15.9862	16.8768	5.37617	4.18705	6.08582	5.21635	2.94331	2.47227	1.28804	2.23454
AT4G22690	CYP706A1	Cytochrome P450, family 706, subfamily A, polypeptide 1 [Source:UniProtKB/TrEMBL;Acc:F4JLY4]	1.15256	1.05724e-40	2.26997	4.43521e-112	0.821873	1.11113e-17	1.53236	1.28729e-110	47.5043	48.2851	51.7587	49.1827	21.7033	25.4778	19.6506	22.2772	84.7971	111.066	113.726	103.197	23.231	20.1954	20.4078	21.2781	181.069	172.536	178.305	177.303	106.561	100.669	118.705	108.645	62.5122	60.2215	61.3597	61.3645
AT4G23600	CORI3	Cystine lyase CORI3 [Source:UniProtKB/Swiss-Prot;Acc:Q9SUR6]	1.84884	1.08518e-40	0.7557	0.000848051	0.809535	4.64972e-07	0.77944	1.00025e-07	13.9631	14.7123	11.0296	13.235	3.89489	3.68028	3.49482	3.69	4.7162	3.87762	3.67566	4.08983	2.86433	2.27692	2.12441	2.42188	26.4837	19.2654	21.7624	22.5038	19.3247	25.7672	24.0512	23.0477	11.0789	13.1993	15.114	13.1307
AT3G61310	AHL11	AT-hook motif nuclear-localized protein 11 [Source:UniProtKB/Swiss-Prot;Acc:Q8L7L5]	1.16029	3.5467e-40	0.0412313	0.826127	0.169303	0.513506	0.0947341	0.601329	18.7113	17.4657	18.5629	18.2467	9.35295	7.79162	7.49716	8.21391	8.14918	6.96975	7.5668	7.56191	6.84486	7.19788	7.92713	7.32329	6.62541	6.29891	7.19487	6.7064	7.93331	6.06606	7.25054	7.0833	6.43728	5.76266	6.67657	6.29217
AT3G47640	BHLH47	Transcription factor bHLH47 [Source:UniProtKB/Swiss-Prot;Acc:Q9SN74]	1.45973	6.59557e-40	1.05431	4.55647e-12	1.31986	7.27869e-16	1.9812	1.55191e-50	23.8036	24.0304	23.9223	23.9188	8.30259	9.44874	8.51326	8.75486	16.7405	18.8942	16.0976	17.2441	6.56396	8.95938	9.2497	8.25768	25.0598	21.481	22.8385	23.1264	13.4266	13.7439	16.8256	14.6654	5.90909	5.70643	5.98518	5.8669
AT2G47680	-	DExH-box ATP-dependent RNA helicase DExH8 [Source:UniProtKB/Swiss-Prot;Acc:O22243]	1.50031	6.9436e-40	0.36875	0.0766694	0.226129	0.397037	-0.0493884	0.885001	11.1465	9.41765	10.0199	10.1947	3.77252	3.37855	3.72689	3.62599	3.14791	3.37071	3.31477	3.2778	2.87306	2.27761	2.4214	2.52402	3.89144	4.35962	2.78143	3.6775	4.1184	4.81933	4.44669	4.46148	4.04632	3.94697	3.42162	3.80497
AT1G64740	TUBA1	Tubulin alpha-1 chain [Source:UniProtKB/Swiss-Prot;Acc:P11139]	1.41941	9.83931e-40	-0.0168139	0.94905	0.228333	0.23867	0.268367	0.0602551	32.2017	27.9709	30.2821	30.1516	11.9992	12.4028	9.58074	11.3276	10.5778	10.8442	11.9042	11.1087	11.2667	10.7879	11.4132	11.1559	18.0883	19.4775	17.1243	18.23	16.7033	17.5525	19.0707	17.7755	15.5464	15.5359	14.3451	15.1425
AT1G11680	CYP51G1	Sterol 14-demethylase [Source:UniProtKB/Swiss-Prot;Acc:Q9SAA9]	0.836628	1.10346e-39	0.0680864	0.567923	0.0657936	0.751414	0.0572948	0.646375	82.8148	88.3216	89.7115	86.9493	51.1501	48.915	47.0623	49.0424	49.5571	50.2962	45.9735	48.6089	46.3929	47.8921	44.1679	46.151	64.0104	64.6368	61.8321	63.4931	63.2749	61.5697	67.2685	64.0377	61.4251	61.6569	60.1585	61.0802
AT2G47520	ERF071	Ethylene-responsive transcription factor ERF071 [Source:UniProtKB/Swiss-Prot;Acc:O22259]	4.73473	1.51585e-39	4.37689	0.0193122	0.654871	1	-0.0685453	0.974887	36.4484	34.5259	41.6341	37.5361	2.22588	1.18978	0.819046	1.41157	0.368188	0.445047	0.584832	0.466022	0	0	0.0612771	0.0204257	0.462604	0.117444	0.16751	0.249186	0.533689	0.35099	0.355926	0.413535	0.160911	0.444095	0.173529	0.259511
AT2G17230	EXL5	Protein EXORDIUM-like 5 [Source:UniProtKB/Swiss-Prot;Acc:Q9SII5]	-1.55124	2.1429e-39	-1.68081	3.5493e-52	-0.466456	0.0118711	-1.25974	2.85904e-05	9.42542	8.88322	6.73056	8.3464	25.3026	23.9484	24.183	24.478	9.52169	7.42022	9.19743	8.71311	27.4325	26.942	29.224	27.8662	9.87701	14.5945	17.0118	13.8278	21.7368	23.5765	26.7542	24.0225	38.8338	26.729	33.8861	33.1496
AT1G14290	SBH2	SBH2 [Source:UniProtKB/TrEMBL;Acc:A0A178WPE2]	1.18691	3.52884e-39	0.185207	0.275797	0.276976	0.0864659	-0.103501	0.497769	25.0827	23.5213	24.4367	24.3469	10.8023	10.0951	11.4257	10.7744	9.30126	10.1107	9.54584	9.6526	8.89398	8.03509	8.39511	8.44139	20.0116	20.8335	20.8268	20.5573	26.1332	25.0392	29.3374	26.8366	22.746	20.2807	23.3387	22.1218
AT3G14830	-	AT3G14830 protein [Source:UniProtKB/TrEMBL;Acc:Q8L634]	1.23904	3.89986e-39	0.420233	0.000765167	0.4314	0.00172895	0.484954	0.000173684	22.1023	19.1431	21.8416	21.029	8.81648	9.04758	9.05293	8.97233	10.6706	11.4774	11.5075	11.2185	8.23663	8.38786	8.35715	8.32722	12.735	15.6088	14.2202	14.188	14.1116	13.8397	13.1675	13.7063	10.2263	9.95715	10.2635	10.149
AT3G54400	-	AT3g54400/T12E18_90 [Source:UniProtKB/TrEMBL;Acc:Q9M2U7]	-1.23066	6.48347e-39	-1.38056	5.27682e-59	-0.934611	1.26899e-16	-0.459307	3.96796e-05	24.2246	27.8003	23.496	25.1737	67.4375	54.584	56.3149	59.4455	39.1249	32.4269	41.341	37.6309	95.6503	93.4892	103.283	97.4741	40.2419	35.4751	34.3658	36.6943	28.2139	25.2345	25.9407	26.463	53.0255	53.2138	45.2215	50.487
AT2G15960	-	Expressed protein [Source:UniProtKB/TrEMBL;Acc:Q9XIM6]	1.02688	8.96678e-39	0.741973	1.95945e-11	0.332434	0.0366741	-0.095565	0.543992	220.542	220.627	243.217	228.129	98.91	115.84	123.859	112.87	101.85	115.144	135.918	117.637	62.7241	69.6097	77.3174	69.8837	155.092	130.531	147.927	144.517	202.679	213.183	169.092	194.984	164.209	136.444	163.234	154.629
AT1G33360	CLPX3	CLP protease regulatory subunit CLPX3, mitochondrial [Source:UniProtKB/Swiss-Prot;Acc:Q66GN9]	1.03663	1.09621e-38	-0.684639	1.73567e-08	-0.451805	0.00169648	-0.569687	3.51786e-06	22.1559	22.5766	21.1184	21.9503	10.4922	10.8613	10.9624	10.772	7.19292	6.69285	6.44784	6.77787	11.7668	11.0166	9.8008	10.8614	7.33073	7.9396	7.54947	7.6066	8.58429	8.25465	7.9872	8.27538	11.5188	11.9423	10.4222	11.2944
AT4G12470	AZI1	pEARLI1-like lipid transfer protein 1 [Source:UniProtKB/Swiss-Prot;Acc:Q9SU35]	-1.27287	1.33267e-38	-0.451974	0.0399724	-0.510988	9.39127e-05	-0.0255959	0.887499	67.8618	76.2919	64.2109	69.4549	190.84	174.535	141.223	168.866	154.402	167.799	216.837	179.679	225.621	232.95	275.183	244.585	331.873	287.174	262.397	293.815	242.779	207.176	181.299	210.418	305.378	306.903	285.861	299.381
AT4G19230	CYP707A1	Cytochrome P450, family 707, subfamily A, polypeptide 1 [Source:UniProtKB/TrEMBL;Acc:A8MRX5]	1.82243	1.52632e-38	1.24974	4.71179e-14	1.13716	1.08536e-11	0.557927	9.83815e-05	10.8415	9.97803	10.8892	10.5696	3.13931	2.70984	3.18923	3.01279	8.18881	8.24853	7.3816	7.93964	3.89144	3.09045	3.00414	3.32868	12.4691	11.6092	12.7302	12.2695	14.7012	18.5598	21.8709	18.3773	8.01702	9.42075	7.56208	8.33329
AT5G61780	TSN2	Ribonuclease TUDOR 2 [Source:UniProtKB/Swiss-Prot;Acc:Q9FLT0]	0.8837	1.71102e-38	0.0270808	0.839937	0.0294062	0.910823	0.0500312	0.69943	67.3282	64.7358	66.2298	66.0979	39.8032	33.5664	34.8092	36.0596	43.7822	45.1026	42.4323	43.7724	45.4865	42.882	39.8416	42.7367	53.058	51.9869	54.4044	53.1498	56.8491	51.0504	49.7025	52.534	49.1146	54.2593	50.7894	51.3877
AT5G13180	NAC083	NAC domain-containing protein 83 [Source:UniProtKB/Swiss-Prot;Acc:Q9FY93]	-0.981249	2.33385e-38	-0.625418	2.97461e-13	-0.24475	0.111968	-0.844179	2.48593e-18	27.0816	24.1826	26.1605	25.8082	50.6641	51.7806	51.4226	51.2891	40.109	37.014	39.7867	38.9699	56.3601	57.0883	66.1026	59.8504	24.9388	23.4556	25.2352	24.5432	34.4854	37.1571	40.2314	37.2913	42.1596	46.5587	43.5914	44.1032
AT4G22290	-	At4g22290 [Source:UniProtKB/TrEMBL;Acc:Q8L6X7]	1.15343	3.40208e-38	0.20475	0.155982	0.33492	0.0263738	0.243493	0.082939	28.8764	26.07	28.1936	27.7133	12.8117	12.2663	12.5527	12.5436	14.4432	14.2612	15.5649	14.7564	13.2788	11.7739	13.1312	12.728	16.3343	17.0036	15.2781	16.2053	16.5404	17.9748	17.4133	17.3095	14.13	13.5015	13.4709	13.7008
AT3G23730	XTH16	Probable xyloglucan endotransglucosylase/hydrolase protein 16 [Source:UniProtKB/Swiss-Prot;Acc:Q8LG58]	-1.23881	9.5252e-38	-1.28721	1.54773e-40	-0.632435	0.000860165	-0.79149	1.52199e-07	14.9597	15.1132	13.9779	14.6836	35.1354	35.7815	33.5881	34.835	19.0415	17.5863	16.623	17.7503	42.2473	44.1358	43.3728	43.252	22.4893	23.123	27.561	24.3911	23.3501	27.2525	31.337	27.3132	52.4669	35.9868	38.3757	42.2765
AT5G67420	LBD37	LOB domain-containing protein 37 [Source:UniProtKB/Swiss-Prot;Acc:Q9FN11]	-0.923352	1.31972e-37	-0.200397	0.02955	-0.0462282	0.841062	0.121585	0.26785	21.5946	22.6837	20.8578	21.712	39.6018	44.1213	40.6187	41.4473	45.9419	40.6792	40.3177	42.3129	50.5307	46.1211	48.664	48.4386	42.1702	39.6099	41.8546	41.2116	35.1983	38.6537	36.5141	36.7887	38.1312	37.7962	37.8414	37.923
AT4G29190	-	Zinc finger CCCH domain-containing protein 49 [Source:UniProtKB/Swiss-Prot;Acc:Q9M0G2]	1.30448	1.5106e-37	0.688588	2.62092e-06	0.364238	0.0475257	0.182856	0.285877	25.3945	24.2916	26.2907	25.3256	9.91769	10.2189	10.8788	10.3385	13.8285	15.6323	15.9013	15.1207	7.89532	9.69332	10.3448	9.31114	21.6229	21.4738	20.7257	21.2741	22.1738	24.7696	25.6399	24.1944	17.6676	16.8233	21.8521	18.781
AT2G08435	-	-	3.48472	3.22954e-37	1.46453	0.00472842	#N/A	#N/A	#N/A	#N/A	6.72928	7.27275	6.28988	6.76397	0.491287	0.617739	0.723104	0.61071	1.77482	1.27697	1.156	1.4026	0.622524	0.347616	0.562631	0.510924	#N/A	#N/A	#N/A	#N/A	#N/A	#N/A	#N/A	#N/A	#N/A	#N/A	#N/A	#N/A
AT4G39675	-	At4g39675 [Source:UniProtKB/TrEMBL;Acc:Q8LEP7]	4.17383	4.00306e-37	2.36167	6.7711e-41	0.334078	0.632844	-0.0642975	0.894025	182.717	169.636	198.354	183.569	7.53707	7.99433	15.2726	10.268	63.5418	76.8867	70.7663	70.3983	13.1598	18.3	9.31149	13.5904	132.433	107.398	119.191	119.674	202.637	154.398	117.4	158.145	91.2082	156.033	128.496	125.246
AT1G53510	MPK18	Mitogen-activated protein kinase 18 [Source:UniProtKB/Swiss-Prot;Acc:Q9C5C0]	0.873161	1.47186e-36	-0.375459	0.000574861	-0.0399536	0.890824	-0.0219013	0.904714	52.5347	58.0639	51.3083	53.969	29.7557	28.7095	30.5541	29.6731	25.8499	20.5066	20.7393	22.3653	29.6757	27.0398	30.1171	28.9442	23.0244	24.039	23.5526	23.5387	22.412	22.528	24.9853	23.3084	26.0451	22.7171	23.0133	23.9252
AT1G19540	-	At1g19540 [Source:UniProtKB/TrEMBL;Acc:Q29PX7]	2.0524	2.21279e-36	1.56051	2.75702e-22	0.942849	6.48156e-06	0.966324	2.68379e-07	9.15145	8.00142	8.53668	8.56318	1.95864	1.89854	2.39106	2.08275	8.56227	9.02899	9.10364	8.8983	3.22039	2.47009	3.31513	3.00187	8.9883	7.25472	6.96588	7.7363	7.82872	8.66776	6.39464	7.63037	4.74248	3.84492	3.29281	3.96007
AT1G03870	FLA9	At1g03870 [Source:UniProtKB/TrEMBL;Acc:B3LF88]	-0.799522	2.37803e-36	-0.477343	8.52385e-09	-0.220769	0.308247	-0.206719	0.184801	85.976	88.5358	79.7946	84.7688	142.48	149.602	153.404	148.495	100.394	103.141	111.347	104.961	151.953	151.834	131.804	145.197	102.561	118.781	126.411	115.918	101.395	122.141	121.797	115.111	159.344	116.357	126.093	133.931
AT5G39610	NAC92	NAC domain-containing protein 92 [Source:UniProtKB/Swiss-Prot;Acc:Q9FKA0]	-2.41169	2.6955e-36	-0.132861	0.704255	-0.971056	7.83232e-05	-1.19132	2.45879e-07	1.86422	2.17818	3.33733	2.45991	14.3387	13.542	12.3469	13.4092	6.38744	9.65103	12.651	9.56316	9.18424	10.1585	11.733	10.3586	5.12734	3.01846	3.58768	3.91116	5.14368	3.42041	5.14559	4.56989	7.37517	9.13102	10.3321	8.9461
AT3G01490	-	AT3g01490/F4P13_4 [Source:UniProtKB/TrEMBL;Acc:Q9SSA4]	1.03272	2.95156e-36	0.132063	0.407663	0.0847184	0.761213	0.0788979	0.645596	39.4126	36.7729	37.2471	37.8109	16.7442	19.257	19.8463	18.6158	18.3135	16.4797	19.1966	17.9966	16.0912	14.6323	18.3023	16.3419	25.742	23.194	25.5401	24.8254	25.1154	23.0101	26.8676	24.9977	21.5575	23.1944	25.8677	23.5399
AT4G27960	UBC9	Ubiquitin conjugating enzyme 9 [Source:UniProtKB/TrEMBL;Acc:F4JKF3]	0.823774	1.24761e-35	0.331937	2.48684e-05	0.271892	0.0837432	0.170799	0.203971	126.67	140.222	129.815	132.236	70.9653	77.6209	77.216	75.2674	92.7989	88.4362	92.799	91.3447	75.2603	67.0076	74.413	72.2269	96.5402	82.1561	82.3548	87.017	95.1667	101.445	84.1676	93.5931	69.5576	82.1522	80.4299	77.3799
AT3G14310	PME3	Pectinesterase/pectinesterase inhibitor 3 [Source:UniProtKB/Swiss-Prot;Acc:O49006]	-0.668142	1.65171e-35	-0.730065	5.94739e-35	-0.300228	0.00428914	-0.334072	1.93646e-05	131.764	124.308	123.868	126.647	211.508	201.324	194.843	202.558	135.844	126.014	127.244	129.701	222.375	204.457	215.566	214.133	182.691	185.502	188.525	185.573	190.789	198.7	181.99	190.493	237.837	243.869	220.781	234.162
AT5G21940	-	At5g21940 [Source:UniProtKB/TrEMBL;Acc:Q9C593]	0.922949	1.80233e-35	1.2011	1.81132e-59	0.516373	7.56374e-06	1.36911	8.86511e-78	149.332	137.059	145.458	143.949	66.9314	79.0206	83.5125	76.4882	125.965	143.486	147.344	138.932	58.0472	60.7559	61.4286	60.0772	189.799	180.065	183.643	184.502	112.293	103.608	91.4372	102.446	73.2972	68.1389	73.1127	71.5163
AT1G69530	ATEXPA1	Expansin [Source:UniProtKB/TrEMBL;Acc:C0Z241]	0.739863	4.88125e-35	0.146061	0.169205	-0.162369	0.466597	-0.0589155	0.709894	178.475	159.276	159.801	165.851	99.5213	98.885	101.455	99.9537	118.138	105.76	104.25	109.383	94.1732	91.4086	109.82	98.4674	66.3185	79.051	70.2103	71.8599	78.7293	61.0692	61.3788	67.0591	71.0954	73.8694	79.8518	74.9389
AT2G18160	BZIP2	bZIP transcription factor 2 [Source:UniProtKB/Swiss-Prot;Acc:Q9SI15]	0.828958	7.32382e-35	-0.0449512	0.771128	0.141996	0.472997	-0.223529	0.0523587	119.089	133.611	120.571	124.424	71.7596	68.9838	70.8879	70.5438	77.4317	62.3641	66.9722	68.9226	72.147	70.3541	70.0364	70.8458	68.5466	78.6576	74.6397	73.948	85.6431	99.4695	101.478	95.53	93.8847	82.8558	82.5501	86.4302
AT4G30170	PER45	Peroxidase 45 [Source:UniProtKB/Swiss-Prot;Acc:Q96522]	-0.838109	9.82126e-35	-0.443827	0.292953	-0.291247	0.04455	-0.0960588	0.463772	57.1441	61.2672	63.2031	60.5382	105.109	107.472	114.868	109.15	48.0276	63.681	58.8156	56.8414	91.4706	87.4097	51.4893	76.7899	75.9426	80.4872	70.396	75.6086	61.4843	62.7707	74.3837	66.2129	78.0205	84.2378	80.3875	80.882
AT2G44360	-	Ecotropic viral integration site protein [Source:UniProtKB/TrEMBL;Acc:O64870]	1.24952	1.21102e-34	0.150298	0.468893	0.0915404	0.823544	0.208258	0.298825	57.6119	59.487	61.8762	59.6584	23.9444	25.626	26.3495	25.3067	32.0519	26.1835	27.347	28.5275	25.6836	27.5575	23.6994	25.6468	40.0286	31.6418	40.3356	37.3353	39.1826	36.5829	27.8425	34.536	27.5656	34.4808	35.0356	32.3606
AT3G29970	-	B12D protein [Source:UniProtKB/TrEMBL;Acc:Q9LJ47]	5.57573	1.86252e-34	4.2029	1	0.539481	0.0130674	-0.0160342	0.965796	16.3341	16.7744	19.8813	17.6633	0.419106	0.416036	0.277589	0.37091	0.648883	0.163404	0.0954342	0.302574	0	0	0	0	26.2418	20.9568	26.7334	24.644	36.4902	35.3962	37.1136	36.3333	19.6934	30.8715	24.2109	24.9253
AT1G17830	-	At1g17830 [Source:UniProtKB/TrEMBL;Acc:Q9LMU5]	2.59746	1.89423e-34	1.7139	4.71808e-14	1.28285	1.64323e-06	1.42506	7.89854e-11	7.81175	6.50867	6.81873	7.04638	1.09796	1.14582	1.27419	1.17266	4.95812	5.35102	5.60934	5.30616	1.44792	1.85256	1.51131	1.60393	5.96144	5.59043	5.20556	5.58581	6.02558	3.8955	5.29629	5.07246	1.69328	2.45833	2.08285	2.07816
AT5G05250	-	AT5g05250/K18I23_5 [Source:UniProtKB/TrEMBL;Acc:Q9FLC9]	1.36731	2.04628e-34	1.40932	4.58042e-27	1.29756	5.80453e-21	1.53465	9.56975e-37	26.9044	32.7984	32.2475	30.6501	12.7981	10.7303	12.4282	11.9856	31.1624	30.9832	22.9342	28.3599	10.4718	11.1321	10.3313	10.6451	29.9956	37.9522	36.307	34.7516	27.6605	26.794	34.2385	29.5643	12.9921	11.3975	11.6378	12.0091
AT1G10070	BCAT2	Branched-chain-amino-acid aminotransferase 2, chloroplastic [Source:UniProtKB/Swiss-Prot;Acc:Q9M439]	1.35485	2.85513e-34	1.53918	1.42698e-07	0.435042	0.0742025	0.951977	1.70249e-14	47.2034	36.6883	52.0697	45.3205	18.6192	16.6291	18.3103	17.8529	66.6471	63.8943	88.3909	72.9775	17.3171	28.7968	28.8357	24.9832	47.161	40.4047	35.2491	40.9382	37.9767	22.9964	25.0323	28.6685	21.2402	23.3151	18.9536	21.1696
AT4G01360	-	BPS1-like protein [Source:UniProtKB/TrEMBL;Acc:F4JI15]	4.41552	3.94518e-34	2.94138	2.93416e-07	2.15587	5.54807e-09	2.1555	7.75664e-11	6.42091	5.27351	6.06367	5.91937	0.291792	0.128736	0.429477	0.283335	0.962101	2.08571	2.14097	1.72959	0.144996	0.240872	0.278472	0.221447	3.12059	3.00219	3.10842	3.07707	4.04223	2.45906	2.76322	3.08817	0.639849	0.560605	0.887172	0.695875
AT1G16840	-	At1g16840/F17F16.27 [Source:UniProtKB/TrEMBL;Acc:Q8W589]	0.952899	4.31304e-34	0.121594	0.410116	0.293335	0.0595617	0.463731	9.23057e-05	53.4159	57.9427	51.5189	54.2925	28.5905	28.7335	27.3575	28.2271	26.2711	26.7353	23.5503	25.5189	22.3688	22.5699	25.1873	23.3754	32.4979	27.4573	29.9912	29.9821	25.4135	28.5764	26.1609	26.7169	22.8658	20.9519	21.4865	21.768
AT3G19240	-	Dem protein [Source:UniProtKB/TrEMBL;Acc:Q9LJK5]	1.10818	7.68836e-34	2.00288	1.78747e-61	1.24719	3.9616e-20	0.773341	1.69198e-14	20.6012	21.3578	24.3634	22.1075	10.2099	10.8307	9.98152	10.3407	27.0132	35.693	40.1157	34.274	8.74796	8.00322	8.74078	8.49732	25.7764	24.1163	22.6212	24.1713	40.0743	28.3847	32.4772	33.6454	14.8159	14.481	13.1541	14.1504
AT2G46450	CNGC12	Probable cyclic nucleotide-gated ion channel 12 [Source:UniProtKB/Swiss-Prot;Acc:Q8GWD2]	1.32553	1.10706e-33	0.455878	0.000685006	0.395329	0.0144121	0.0621147	0.770012	17.732	18.6925	15.7727	17.399	7.52384	7.64954	5.75354	6.97564	9.33677	7.77062	8.07172	8.39304	6.078	5.60612	6.63382	6.10598	6.67183	7.19333	7.12773	6.99763	9.20006	9.09022	8.2278	8.83936	6.18856	7.24372	6.68804	6.70677
AT5G62070	IQD23	IQD23 [Source:UniProtKB/TrEMBL;Acc:A0A178UJA3]	1.23575	1.23481e-33	0.476584	0.00086458	0.218639	0.370952	0.677654	3.98654e-07	25.9887	23.1989	24.7312	24.6396	10.1199	11.3523	10.1058	10.526	15.8682	18.9583	15.2849	16.7038	12.3283	10.6476	12.8749	11.9503	19.0839	17.2432	16.4818	17.603	12.1554	14.2396	12.1295	12.8415	10.3076	10.671	12.0941	11.0242
AT1G64460	-	Protein kinase superfamily protein [Source:TAIR;Acc:AT1G64460]	1.51197	1.24094e-33	0.604994	8.72504e-05	#N/A	#N/A	#N/A	#N/A	15.6733	13.5823	16.8999	15.3851	6.01417	4.81874	5.47718	5.43669	7.33001	7.72542	7.14087	7.39877	4.68291	5.01529	4.81974	4.83932	#N/A	#N/A	#N/A	#N/A	#N/A	#N/A	#N/A	#N/A	#N/A	#N/A	#N/A	#N/A
AT4G20430	SBT2.2	Subtilisin-like protease SBT2.2 [Source:UniProtKB/Swiss-Prot;Acc:Q9SUN6]	1.14039	1.57642e-33	-0.224404	0.163954	-0.244113	0.216934	-0.157195	0.351288	13.0107	12.7941	12.3897	12.7315	6.27904	5.66524	5.48197	5.80875	5.01509	5.23329	5.26923	5.17254	5.95928	5.43624	6.6298	6.00844	6.17733	6.5005	6.63895	6.43893	6.37524	5.94274	5.91821	6.07873	7.06156	7.75516	6.73255	7.18309
AT1G30820	-	CTP synthase [Source:UniProtKB/TrEMBL;Acc:F4I6G9]	0.808517	1.77282e-33	1.16101	1.27042e-56	-0.0160978	0.965064	0.511738	3.75996e-07	68.3601	61.1209	67.3187	65.5999	39.2922	37.9956	35.8173	37.7017	82.7232	89.1582	88.2494	86.7103	36.2768	41.8247	37.5535	38.5516	70.0992	72.9224	64.5928	69.2048	53.4557	45.1866	45.7223	48.1215	54.5511	45.9903	45.2245	48.5886
AT3G17390	METK4	S-adenosylmethionine synthase [Source:UniProtKB/TrEMBL;Acc:A0A178VIP8]	-0.616061	2.23185e-33	-0.276601	1.92692e-06	-0.330151	0.0190883	-0.417052	8.04033e-06	143.137	148.271	145.445	145.618	227.355	230.052	216.892	224.766	222.608	222.325	227.51	224.148	275.434	259.597	275.39	270.14	157.472	154.459	152.251	154.727	173.886	172.788	147.695	164.79	184.648	209.725	226.079	206.817
AT5G02480	-	AT5g02480/T22P11_70 [Source:UniProtKB/TrEMBL;Acc:Q9C5N0]	-0.681986	6.27193e-33	-1.02099	1.48619e-47	-0.811671	8.30802e-10	-1.13892	3.91254e-29	39.6739	38.7297	38.3003	38.9013	62.072	63.0161	63.3984	62.8289	52.1626	45.67	50.7366	49.5231	96.2232	96.4469	107.488	100.053	48.823	48.1497	51.0221	49.3316	68.7274	62.1385	55.3188	62.0616	90.8734	116.247	119.134	108.751
AT1G76600	-	Poly polymerase [Source:UniProtKB/TrEMBL;Acc:Q9C9J8]	1.78656	1.2764e-32	2.41071	1.63224e-48	1.72893	1.30503e-28	2.90669	1.53974e-122	21.8666	21.2905	21.2088	21.4553	4.97234	6.44021	7.42313	6.27856	22.9121	28.8028	28.8454	26.8534	4.87106	5.93075	4.21998	5.00726	55.368	50.3798	52.074	52.6073	25.3881	21.7933	22.7889	23.3234	7.78819	6.34598	6.95909	7.03108
AT1G28660	-	GDSL esterase/lipase At1g28660 [Source:UniProtKB/Swiss-Prot;Acc:Q9FPE4]	-1.00051	1.42881e-32	-1.08794	5.58881e-35	-0.680181	4.73618e-08	-0.722984	2.52257e-08	24.2983	22.3592	21.7312	22.7962	42.3776	49.0633	46.1404	45.8604	21.5319	22.0954	22.3355	21.9876	44.9245	43.4877	51.0342	46.4821	21.9778	16.2289	21.7891	19.9986	18.4804	22.3586	21.1509	20.6633	32.8583	31.5735	34.7546	33.0621
AT2G41100	CML12	Calmodulin-like protein 12 [Source:UniProtKB/Swiss-Prot;Acc:P25071]	0.734153	5.10005e-32	2.10386	7.67141e-146	0.634049	5.09295e-09	1.37554	6.42722e-57	78.4927	76.3878	84.7717	79.8841	47.4902	50.4414	47.213	48.3815	136.797	165.667	171.604	158.023	35.0671	36.2744	38.3572	36.5663	157.146	128.886	148.046	144.693	96.7015	84.8675	78.7599	86.7763	53.8049	56.5345	57.1437	55.8277
AT1G11260	STP1	STP1 [Source:UniProtKB/TrEMBL;Acc:A0A178WJ63]	0.867183	6.99506e-32	0.894476	7.26277e-25	0.379836	0.0210273	0.488447	0.000107966	153.81	134.057	156.833	148.234	73.1873	86.4237	85.9674	81.8595	112.815	139.501	146.6	132.972	69.6303	72.9468	70.7964	71.1245	141.195	165.893	146.86	151.316	139.337	132.411	150.365	140.704	131.077	95.5404	97.3072	107.975
AT4G40060	ATHB-16	HB16 [Source:UniProtKB/TrEMBL;Acc:A0A178V0P3]	0.784736	1.53959e-31	0.0268807	0.856134	0.290733	0.0117239	0.256777	0.00648197	74.7219	68.0422	72.048	71.604	41.3281	43.3581	40.823	41.8364	39.1483	41.4857	42.4389	41.0243	38.8836	40.247	40.9027	40.0111	70.2039	65.6713	70.347	68.7407	69.5511	67.8596	74.3091	70.5733	56.313	57.7226	58.764	57.5999
AT2G39980	-	At2g39980/T28M21.14 [Source:UniProtKB/TrEMBL;Acc:O04201]	-2.00986	1.60705e-31	-0.158929	0.536477	0.387415	0.185963	1.1874	2.04074e-20	1.44136	1.73411	1.33238	1.50262	5.88478	5.93682	6.41153	6.07771	4.89687	7.58571	7.1584	6.54699	6.7081	6.87646	8.12922	7.23793	13.284	13.0167	12.6396	12.9801	7.22947	5.69765	9.50343	7.47685	6.48516	5.10432	5.53668	5.70872
AT2G26190	IQM4	IQ domain-containing protein IQM4 [Source:UniProtKB/Swiss-Prot;Acc:O64851]	1.00031	2.17186e-31	1.72226	5.51894e-66	0.844995	6.09002e-14	2.07761	1.09174e-97	27.1761	25.3338	27.38	26.63	12.1174	14.4307	13.687	13.4117	36.7497	47.7745	40.8335	41.7859	13.2334	12.164	12.3855	12.5943	68.8728	57.5892	64.0635	63.5085	27.5767	26.7238	27.0021	27.1009	16.1473	13.4602	15.6075	15.0717
AT1G12090	ELP	ELP [Source:UniProtKB/TrEMBL;Acc:A0A178W1A4]	-0.670377	4.45338e-31	-0.798202	1.41283e-30	-0.166334	0.250067	-0.262387	0.000528545	205.315	217.803	204.09	209.069	351.663	318.166	335.264	335.031	275.211	238.844	283.577	265.877	450.396	444.828	484.854	460.026	268.312	274.256	269.728	270.765	271.506	317.072	282.078	290.219	319.958	327.897	327.487	325.114
AT1G31310	-	Hydroxyproline-rich glycoprotein family protein [Source:UniProtKB/TrEMBL;Acc:F4I9C1]	1.78288	6.2075e-31	1.45674	5.51443e-09	0.792346	0.0434544	1.39635	1.02318e-06	15.0456	12.5659	12.1368	13.2494	3.93359	4.03387	3.62454	3.864	10.2762	6.97116	5.81104	7.68612	2.36255	3.45032	2.58283	2.79857	3.62308	6.2213	5.34313	5.0625	3.8505	3.69856	2.46659	3.33855	2.50521	1.68636	1.58146	1.92434
AT2G32240	-	FUNCTIONS IN: molecular_function unknown; INVOLVED IN: response to cadmium ion; LOCATED IN: plasma membrane; EXPRESSED IN: 25 plant structures; EXPRESSED DURING: 13 growth stages; CONTAINS InterPro DOMAIN/s: Prefoldin (InterPro:IPR009053); BEST Arab /.../s thaliana protein match is: unknown protein (TAIR:AT1G05320.3); Ha. [Source:TAIR;Acc:AT2G32240]	0.83914	6.47209e-31	0.619452	4.71421e-12	0.295613	0.00509211	0.261864	0.00243892	69.3469	59.1967	73.5329	67.3588	37.8893	38.7951	37.0717	37.9187	42.3173	52.8218	48.9467	48.0286	33.6689	29.2255	30.3828	31.0924	76.3194	83.1051	77.2039	78.8761	78.1746	79.3759	85.3254	80.9586	66.7138	68.0127	62.8132	65.8466
AT2G40140	CZF1	Zinc finger CCCH domain-containing protein 29 [Source:UniProtKB/Swiss-Prot;Acc:Q9XEE6]	0.940573	7.67661e-31	1.94841	2.71656e-101	0.843392	1.2389e-10	2.36537	1.1482e-181	33.4116	31.3276	36.0167	33.5853	17.8154	18.48	16.5827	17.626	55.1581	63.881	64.2983	61.1125	13.9125	17.1045	16.1912	15.7361	103.491	93.5388	94.1026	97.044	39.6786	32.1353	29.8056	33.8731	18.4315	19.7936	18.3128	18.846
AT1G10570	ULP1C	Ubiquitin-like-specific protease 1C [Source:UniProtKB/Swiss-Prot;Acc:Q8RWN0]	1.17722	8.00907e-31	-0.11915	0.482457	-0.151028	0.45885	-0.0481129	0.795536	22.1119	24.2885	22.2209	22.8738	10.0156	8.90977	11.6727	10.1994	11.1827	9.70604	10.526	10.4716	10.6812	10.9162	12.4075	11.3349	13.0746	14.0701	13.3975	13.5141	12.2871	12.7727	12.7922	12.6173	13.3946	14.1043	14.4645	13.9878
AT5G15230	GASA4	Gibberellin-regulated protein 4 [Source:UniProtKB/Swiss-Prot;Acc:P46690]	0.677069	9.92014e-31	0.180897	0.0460876	0.124685	0.532131	-0.058711	0.697965	295.602	326.035	322.754	314.797	191.536	199.244	204.396	198.392	221.443	220.877	189.582	210.634	188.763	177.753	188.578	185.031	189.408	172.465	208.131	190.001	220.232	235.331	193.553	216.372	188.718	195.205	210.468	198.13
AT3G23450	-	Transmembrane protein [Source:UniProtKB/TrEMBL;Acc:Q9LW52]	1.10762	1.07139e-30	-0.00287155	0.992982	-0.103519	0.91512	-0.308936	0.0573469	21.0549	22.6527	24.1944	22.634	10.0847	11.2236	10.4704	10.5929	11.7504	10.4143	13.2775	11.8141	13.3366	10.1611	11.8052	11.7676	27.7943	25.437	21.0578	24.7631	41.0112	23.8147	21.0327	28.6195	25.1548	32.8588	34.1061	30.7066
AT1G21910	ERF012	DREB26 [Source:UniProtKB/TrEMBL;Acc:A0A178W3Q9]	-2.50653	1.61372e-30	-0.725907	0.000360001	-0.39266	0.0738967	-0.44668	0.0222282	1.05175	1.72108	1.30055	1.35779	7.80772	7.81852	7.78724	7.80449	4.57289	5.6076	7.21293	5.7978	10.1078	9.41337	8.8239	9.44836	8.25748	8.7731	12.0272	9.68594	11.67	8.88005	9.71677	10.0889	13.4843	14.1518	12.0082	13.2148
AT5G18650	MIEL1	MIEL1 [Source:UniProtKB/TrEMBL;Acc:A0A178UJV2]	0.862663	1.61372e-30	0.0895457	0.405043	0.147057	0.423475	0.325599	0.000544506	146.07	139.285	152.452	145.936	73.2725	78.0115	91.3389	80.8743	63.28	67.8379	64.2417	65.1199	58.9452	58.3855	65.3447	60.8918	68.9101	73.2944	73.3436	71.8494	66.6715	57.7746	66.52	63.6554	60.7308	54.2079	57.2705	57.4031
AT1G01550	BPS1	Protein BPS1, chloroplastic [Source:UniProtKB/Swiss-Prot;Acc:Q9LMM6]	0.659397	2.64029e-30	0.272773	0.000464198	0.222769	0.0767516	0.313724	0.000436834	107.942	105.176	109.157	107.425	70.4699	68.5193	66.4682	68.4858	78.7837	79.9843	81.2656	80.0112	66.9408	61.0793	69.6664	65.8955	104.872	94.4285	97.3565	98.8856	87.0537	96.2467	96.0098	93.1034	81.245	77.1918	80.5227	79.6532
AT5G45340	CYP707A3	Abscisic acid 8'-hydroxylase 3 [Source:UniProtKB/Swiss-Prot;Acc:Q9FH76]	2.34253	3.47341e-30	3.04546	2.98216e-36	1.39103	1.18755e-14	2.37605	8.28196e-69	7.2615	5.98554	6.24705	6.49803	1.53152	0.958962	1.37852	1.28967	5.48717	8.9568	7.4577	7.30056	0.922022	0.850246	0.8601	0.877456	18.5964	18.6908	20.3772	19.2215	8.49469	9.68411	11.0203	9.73302	4.25145	3.76857	3.08043	3.70015
AT1G28715	-	-	1.78175	4.27513e-30	0.304956	0.294121	#N/A	#N/A	#N/A	#N/A	9.78268	11.491	10.4751	10.5829	3.16535	3.02791	3.11302	3.10209	3.82409	3.70238	3.73495	3.75381	3.02427	2.84033	3.21309	3.0259	#N/A	#N/A	#N/A	#N/A	#N/A	#N/A	#N/A	#N/A	#N/A	#N/A	#N/A	#N/A
AT5G54640	RAT5	Histone H2A.6 [Source:UniProtKB/Swiss-Prot;Acc:Q9LD28]	1.18877	5.91966e-30	0.781045	3.02664e-14	0.175801	0.58886	0.213787	0.261178	51.0146	57.2731	56.8328	55.0402	23.3005	22.2403	27.5762	24.3723	50.55	47.4974	50.5704	49.5393	26.3644	29.5451	30.128	28.6792	27.0123	24.8378	26.1929	26.0143	28.1079	26.4654	21.6564	25.4099	18.6865	23.7765	24.9201	22.461
AT4G27260	GH3.5	Indole-3-acetic acid-amido synthetase GH3.5 [Source:UniProtKB/Swiss-Prot;Acc:O81829]	1.28203	6.61128e-30	2.09315	6.68565e-49	1.04446	1.619e-11	1.39154	2.59964e-24	13.3387	12.4417	13.5158	13.0987	5.73604	5.36982	5.16022	5.42203	18.0672	26.0848	27.6569	23.9363	5.66006	5.56795	5.47906	5.56902	24.4252	24.8879	20.6495	23.3209	19.9786	17.8468	17.3128	18.3794	10.9155	8.11818	7.65456	8.89609
AT5G65630	GTE7	Transcription factor GTE7 [Source:UniProtKB/Swiss-Prot;Acc:Q7Y214]	-0.785231	7.45298e-30	-0.764587	1.76471e-24	-0.584551	5.54052e-08	-1.11406	7.33332e-28	16.7186	16.963	17.2433	16.9749	31.0061	28.5442	28.8552	29.4685	17.8802	17.2398	16.6379	17.2526	28.8486	27.929	30.829	29.2022	17.0867	20.5557	21.946	19.8628	26.262	30.3429	29.6486	28.7512	45.7354	40.2682	43.1326	43.0454
AT1G71980	RMR2	Receptor homology region, transmembrane domain- and RING domain-containing protein 2 [Source:UniProtKB/Swiss-Prot;Acc:Q8VZ14]	0.776064	9.20139e-30	0.172581	0.0984721	-0.0252678	0.934162	-0.142371	0.300869	55.9473	54.0887	59.1945	56.4102	32.7996	31.891	34.9125	33.201	31.851	32.0974	36.1073	33.3519	28.8274	29.9011	29.4547	29.3944	26.6953	29.3665	25.1184	27.06	31.5957	26.8946	29.7788	29.423	28.3748	29.4277	31.8987	29.9004
AT3G07350	-	F21O3.6 protein [Source:UniProtKB/TrEMBL;Acc:Q9SRT1]	1.22574	1.45416e-29	2.42606	1.04254e-67	#N/A	#N/A	#N/A	#N/A	19.9887	20.0665	21.1241	20.3931	9.28713	8.56486	8.49924	8.78374	34.5943	42.9547	53.5513	43.7001	8.90975	7.88547	7.43006	8.07509	#N/A	#N/A	#N/A	#N/A	#N/A	#N/A	#N/A	#N/A	#N/A	#N/A	#N/A	#N/A
AT4G31760	PER46	Peroxidase 46 [Source:UniProtKB/Swiss-Prot;Acc:O81772]	3.13508	1.48819e-29	0.831584	0.330882	1.88767	0.131201	2.33586	0.00950276	8.83017	9.27717	8.25901	8.78878	0.980904	1.31452	0.703829	0.999752	1.07574	0.956103	1.00512	1.01232	0.603188	0.208215	0.89517	0.568858	0.94413	0.555077	1.05561	0.851604	1.01914	0.351885	0.509761	0.626929	0.0921835	0.16961	0.24853	0.170108
AT2G41380	-	At2g41380 [Source:UniProtKB/TrEMBL;Acc:Q9ZVC3]	-1.59927	2.08908e-29	-0.441307	0.0127185	-0.298179	0.314327	0.158943	0.387104	6.88692	6.11398	6.81459	6.60516	22.6659	20.9327	16.805	20.1345	11.1786	9.23282	12.5393	10.9836	16.7684	14.2822	13.3984	14.8163	18.1278	16.0111	17.3572	17.1653	13.4736	14.9098	9.22014	12.5345	14.8718	16.6062	14.6666	15.3815
AT1G12805	-	Nucleotide binding protein [Source:UniProtKB/TrEMBL;Acc:Q3EDD5]	3.23573	2.1338e-29	5.52544	0.00043651	0.72847	0.000163591	-0.121413	0.685482	15.5596	19.6275	13.5445	16.2439	1.89017	2.0469	1.23296	1.72334	0.997657	1.33991	2.34768	1.56175	0	0.0911871	0	0.0303957	15.9298	18.2984	19.3325	17.8535	29.9933	34.8721	31.9691	32.2782	17.6827	23.3982	17.1536	19.4115
AT3G17770	-	At3g17770 [Source:UniProtKB/TrEMBL;Acc:Q494P3]	0.873279	2.79572e-29	1.01623	1.01315e-28	0.594916	6.78826e-05	0.718709	2.03686e-10	32.5141	31.0434	32.7153	32.0909	18.5708	16.6397	17.719	17.6431	29.5178	29.469	29.4485	29.4784	13.4029	16.0009	14.0703	14.4914	20.174	21.9501	20.156	20.76	18.4714	17.2016	21.6249	19.0993	13.729	12.8058	11.3255	12.6201
AT4G14550	IAA14	indole-3-acetic acid inducible 14 [Source:TAIR;Acc:AT4G14550]	1.68635	2.96623e-29	1.0157	1.9625e-10	0.331769	0.178568	0.318421	0.136497	13.6907	10.3216	13.3742	12.4622	4.10506	3.54347	4.05306	3.90053	9.60589	9.64281	9.37663	9.54178	5.33088	4.84398	3.91462	4.6965	7.38824	7.39788	5.88692	6.89101	6.43736	7.02994	7.4468	6.97137	5.00802	5.64324	5.94339	5.53155
AT5G01040	LAC8	Laccase-8 [Source:UniProtKB/Swiss-Prot;Acc:Q9LFD2]	-0.944004	3.18347e-29	-0.733962	6.89979e-10	-0.0795108	0.80416	-0.615731	6.83548e-06	13.4676	14.9255	14.8667	14.4199	27.7761	28.6792	27.4977	27.9843	13.2665	15.4106	15.074	14.5837	26.0955	25.5928	20.5161	24.0681	12.7917	15.0498	16.3133	14.7183	19.2392	21.6609	23.3132	21.4044	24.5214	23.9354	19.251	22.5693
AT5G09620	-	Gb [Source:UniProtKB/TrEMBL;Acc:Q9LXC6]	0.822841	3.39059e-29	-0.16985	0.0978547	0.0695458	0.80441	0.124227	0.38171	51.5941	46.8549	49.9491	49.4661	29.8914	28.3923	26.1312	28.1383	26.0866	23.641	25.1279	24.9518	27.42	28.2589	28.1621	27.947	33.5939	36.5118	37.8517	35.9858	32.2669	33.6436	38.311	34.7405	36.4191	32.515	30.2098	33.048
AT5G39080	-	Acyltransferase-like protein [Source:UniProtKB/TrEMBL;Acc:Q9FID2]	-1.23426	6.63609e-29	-0.750894	1.74192e-08	-0.364849	0.0645182	-0.772046	3.08196e-08	7.95189	7.80236	7.2256	7.65995	17.7816	19.2927	17.2352	18.1032	12.6601	13.1575	12.4063	12.7413	20.3657	17.8943	25.8137	21.3579	12.3309	12.6337	13.1532	12.7059	15.5458	17.1696	17.9745	16.8967	25.805	18.5604	20.8233	21.7295
AT5G37720	ALY4	THO complex subunit 4D [Source:UniProtKB/Swiss-Prot;Acc:Q6NQ72]	0.889795	9.42664e-29	0.554425	1.07885e-09	0.261481	0.229934	0.0411823	0.827754	55.3454	55.3942	58.5448	56.4281	29.6545	29.1912	33.283	30.7096	39.7691	42.6147	40.5399	40.9746	28.4812	26.8861	27.8824	27.7499	31.5527	29.709	30.8488	30.7035	42.1114	35.4059	30.0855	35.8676	27.5358	30.3553	31.7417	29.8776
AT1G72210	BHLH96	Transcription factor bHLH96 [Source:UniProtKB/Swiss-Prot;Acc:Q9C7T4]	2.11822	1.21122e-28	0.673878	0.0869167	0.340315	0.393441	0.453686	0.113826	4.92181	5.62062	5.89075	5.47773	1.46449	1.12424	1.22865	1.27246	1.76354	1.2752	1.534	1.52424	1.04792	1.16056	0.6499	0.952796	2.33447	2.55148	2.17777	2.35458	2.33309	2.10145	2.11071	2.18175	1.87177	1.55313	1.74149	1.72213
AT1G25560	TEM1	AP2/ERF and B3 domain-containing transcription repressor TEM1 [Source:UniProtKB/Swiss-Prot;Acc:Q9C6M5]	0.727241	1.85728e-28	1.50049	2.11425e-65	0.655402	1.35869e-08	1.76753	9.31761e-104	67.4093	64.6613	65.5435	65.8714	38.5399	42.1133	39.5245	40.0592	92.1089	108.644	116.69	105.814	35.1997	37.043	39.2931	37.1786	130.195	122.223	116.619	123.012	63.3458	55.6781	52.1682	57.064	35.3965	34.9991	38.1444	36.18
AT3G19850	-	BTB/POZ domain-containing protein At3g19850 [Source:UniProtKB/Swiss-Prot;Acc:Q9LT24]	-0.963707	2.00682e-28	-0.744379	4.75638e-12	-0.414364	0.000520104	-0.709524	2.1515e-11	13.2701	12.1961	12.4064	12.6242	24.4767	25.5713	24.2378	24.7619	13.6074	13.5551	15.063	14.0752	21.4443	22.3873	26.4546	23.4287	14.8227	17.2132	17.1891	16.4083	20.4853	19.4913	20.5899	20.1888	25.9192	27.5362	27.1239	26.8598
AT5G57580	CBP60B	Calmodulin-binding protein 60 B [Source:UniProtKB/Swiss-Prot;Acc:Q9FKL6]	0.75886	2.01509e-28	0.570616	1.09929e-08	0.26546	0.0291728	0.277182	0.00336138	38.1459	36.389	37.3932	37.3094	21.8697	23.0121	21.7066	22.1961	29.198	34.7556	33.8852	32.6129	20.6669	20.5067	24.3174	21.8303	35.4523	34.9063	35.5168	35.2918	36.4148	34.7148	34.1751	35.1016	29.721	28.3615	29.3919	29.1581
AT3G26700	-	Protein kinase superfamily protein [Source:UniProtKB/TrEMBL;Acc:F4JDN8]	1.09629	2.08829e-28	-0.192628	0.270647	-0.166717	0.46213	-0.344265	0.0184919	14.4393	14.5546	14.8453	14.6131	6.60595	6.79437	7.27201	6.89078	6.01351	6.42104	5.95427	6.12961	6.99602	7.03066	6.87572	6.96747	7.08336	7.0988	8.04254	7.40824	8.25522	8.08736	8.86862	8.40373	9.24324	9.61392	9.39154	9.41623
AT3G16770	RAP2-3	Ethylene-responsive transcription factor RAP2-3 [Source:UniProtKB/Swiss-Prot;Acc:P42736]	-0.658836	2.37026e-28	0.592163	0.419935	0.00425471	0.997432	-0.0733281	0.954541	136.791	148.393	145.088	143.424	218.242	241.84	224.364	228.148	0.855571	1.11317	0.754997	0.907914	0.659031	0.625602	0.514193	0.599609	0.261277	0.45485	0.64875	0.454959	0.344487	0.604154	0.497778	0.48214	0.346217	0.605161	0.485376	0.478918
AT1G22930	-	T-complex protein 11 [Source:UniProtKB/TrEMBL;Acc:O23129]	0.673948	3.03653e-28	0.548644	5.30699e-10	0.314654	0.0172888	0.303903	0.00119707	95.0363	85.8123	94.2056	91.6848	56.0147	61.8579	55.7247	57.8658	56.2004	65.7721	72.9074	64.96	44.0237	42.6534	45.8043	44.1605	71.4672	70.6076	64.2497	68.7748	77.163	65.3764	65.8609	69.4668	53.4728	59.9408	53.874	55.7625
AT3G07310	-	F21O3.2 protein [Source:UniProtKB/TrEMBL;Acc:Q9S7A6]	0.9851	8.05256e-28	0.229387	0.0667096	0.0429684	0.882097	0.290457	0.0148374	37.9234	35.5442	36.7275	36.7317	16.4239	18.9102	20.7731	18.7024	18.9152	19.6219	20.3407	19.6259	15.7725	16.0927	18.048	16.6377	22.7433	25.4268	24.5804	24.2502	21.2366	19.3404	20.8699	20.4823	20.1524	19.3406	20.063	19.852
AT4G12420	SKU5	Monocopper oxidase-like protein SKU5 [Source:UniProtKB/Swiss-Prot;Acc:Q9SU40]	-0.588051	1.13895e-27	-0.646284	1.60846e-27	-0.353306	0.000611155	-0.515296	2.24125e-11	68.9779	65.9486	64.0398	66.3221	101.651	99.2679	100.076	100.332	67.8464	67.7812	65.8508	67.1594	102.151	107.906	103.703	104.587	73.2307	74.1236	78.1845	75.1796	83.2395	80.5724	89.2103	84.3407	112.563	104.322	105.834	107.573
AT1G24580	-	F21J9.24 [Source:UniProtKB/TrEMBL;Acc:Q9FYK6]	4.43267	1.13895e-27	1.78654	0.000367149	1.66085	0.00208163	1.35702	0.0131272	20.4052	23.1765	23.3227	22.3014	0.544269	1.7289	0.84114	1.0381	2.56311	3.3422	1.85902	2.58811	0.912784	0.693187	0.642786	0.749586	3.47404	2.40794	2.18313	2.68837	3.39291	2.56612	4.01644	3.32516	1.63678	0.376442	1.15836	1.05719
AT2G16070	PDV2	Plastid division protein PDV2 [Source:UniProtKB/Swiss-Prot;Acc:Q9XII1]	1.29	1.34933e-27	1.04347	1.29591e-12	0.61595	0.000121611	0.677609	1.315e-06	19.6927	20.6639	19.6924	20.0163	7.01889	8.25984	9.49768	8.2588	13.4742	11.9449	14.5971	13.3387	5.7907	6.09774	7.41424	6.43423	12.1581	13.3949	13.8166	13.1232	13.7322	12.3865	11.7076	12.6088	7.8729	8.39278	8.37552	8.21373
AT3G62900	-	CW-type Zinc Finger [Source:UniProtKB/TrEMBL;Acc:F4IZK5]	0.928663	1.57334e-27	-0.202705	0.0723267	-0.146664	0.368643	-0.255511	0.0263058	17.7648	14.3571	16.7019	16.2746	8.95171	8.43769	8.42256	8.60399	7.62598	8.27688	7.60109	7.83465	8.7364	9.44757	8.71273	8.96557	10.714	12.3779	10.8775	11.3231	12.1865	12.2792	12.2606	12.2421	13.814	13.9886	12.7776	13.5267
AT2G38370	-	Plant protein of unknown function (DUF827) [Source:TAIR;Acc:AT2G38370]	1.2563	2.44941e-27	0.143953	0.479214	0.193508	0.390177	0.205271	0.226798	16.0065	13.5521	14.0779	14.5455	6.27213	5.50316	6.61108	6.12879	7.00905	8.22371	7.0029	7.41189	6.31134	6.82868	6.86437	6.66813	9.47059	10.242	9.20427	9.63894	9.45963	9.72595	9.56831	9.58463	8.87968	8.50129	7.70999	8.36365
AT4G25810	XTH23	Probable xyloglucan endotransglucosylase/hydrolase protein 23 [Source:UniProtKB/Swiss-Prot;Acc:Q38910]	1.73483	2.52905e-27	1.69255	2.55756e-06	1.00599	5.61907e-10	1.40208	1.10994e-27	13.5831	15.9468	14.3884	14.6394	5.43159	3.89602	3.94568	4.42443	11.5291	16.5659	22.4224	16.8391	4.34892	4.79779	6.39594	5.18088	43.4923	35.6939	36.8541	38.6801	34.3697	28.8055	25.2405	29.4719	17.1577	12.9971	13.8152	14.6567
AT4G14980	-	Cysteine/Histidine-rich C1 domain family protein [Source:UniProtKB/TrEMBL;Acc:F4JIJ2]	3.67891	6.3556e-27	3.68334	7.51341e-14	0.774048	0.00375846	-0.3556	0.282191	4.26523	4.02365	3.65548	3.98145	0.214792	0.479742	0.237107	0.310547	2.02649	2.90488	1.83413	2.25517	0.180112	0.256464	0.0864787	0.174351	2.42102	2.45857	2.96817	2.61592	5.85808	4.84335	6.53	5.74381	2.85123	4.27111	2.91155	3.34463
AT3G13450	DIN4	2-oxoisovalerate dehydrogenase subunit beta 2, mitochondrial [Source:UniProtKB/Swiss-Prot;Acc:Q9LDY2]	0.708504	8.13678e-27	1.05101	3.36908e-32	0.41901	0.00293865	0.60614	3.04687e-11	85.7997	85.4099	91.947	87.7188	52.7832	55.4168	54.0883	54.0961	93.2516	98.1731	113.586	101.67	45.2893	47.648	53.4038	48.7804	92.4041	80.5877	81.5426	84.8448	86.5617	70.4539	67.1425	74.7194	56.8192	54.657	55.9324	55.8029
AT4G27460	CBSX5	CBSX5 [Source:UniProtKB/TrEMBL;Acc:A0A178V3C0]	2.34652	9.58891e-27	1.53315	0.00128556	1.22516	0.252494	2.456	2.93299e-22	7.09628	6.32131	6.42414	6.61391	1.24083	1.4781	1.19853	1.30582	1.38081	1.26993	1.76593	1.47223	0.485563	0.428009	0.599496	0.504356	11.0946	8.36218	7.13188	8.86287	6.60717	1.71693	3.09524	3.80645	1.6034	1.01914	2.26359	1.62871
AT5G03380	HIPP06	Heavy metal-associated isoprenylated plant protein 6 [Source:UniProtKB/Swiss-Prot;Acc:Q9LZF1]	0.751793	1.07196e-26	0.810075	1.12252e-24	0.488296	7.72267e-05	1.36487	6.83026e-57	47.3253	48.6404	48.627	48.1976	29.6967	29.0984	27.6713	28.8222	56.6146	58.8392	64.9721	60.142	33.3742	33.2559	35.6461	34.0921	130.303	116.559	121.017	122.626	73.8273	65.0967	61.9711	66.965	43.9179	51.2165	47.8284	47.6543
AT4G34150	-	AT4g34150/F28A23_90 [Source:UniProtKB/TrEMBL;Acc:Q945K9]	0.924546	1.07656e-26	2.60963	2.71586e-146	1.01728	9.82359e-16	2.13492	4.16052e-87	44.3493	44.0273	45.0834	44.4867	21.8145	26.1062	22.8899	23.6035	109.232	136.188	141.152	128.857	19.6024	19.6816	23.7106	20.9982	106.854	90.2984	84.542	93.8981	48.0973	39.2923	42.7535	43.381	20.7227	23.6114	19.819	21.3844
AT2G38960	ERO2	Endoplasmic reticulum oxidoreductins 2 [Source:UniProtKB/TrEMBL;Acc:F4IU09]	0.970204	1.38943e-26	-0.0180627	0.939862	-0.118749	0.674919	-0.134881	0.409321	24.5521	24.2736	23.501	24.1089	12.7643	13.0133	11.3485	12.3754	10.6082	11.9708	11.3905	11.3232	11.0313	12.2536	10.8647	11.3832	19.5034	19.4746	17.6177	18.8652	20.8606	19.5418	16.972	19.1248	18.5446	23.0254	20.6048	20.7249
AT4G38810	-	Calcium-binding EF-hand family protein [Source:UniProtKB/TrEMBL;Acc:Q9T0I9]	0.867682	1.65304e-26	0.739397	4.98825e-19	0.423035	0.000327466	0.339117	0.00429732	25.9355	22.6993	26.0546	24.8965	12.9992	14.097	14.1395	13.7452	19.9011	20.7986	20.6569	20.4522	12.0105	12.2879	12.2415	12.18	17.1498	14.8524	14.9828	15.6616	16.6731	16.6734	16.5879	16.6448	11.8584	12.683	12.6397	12.3937
AT4G21870	HSP15.4	15.4 kDa class V heat shock protein [Source:UniProtKB/Swiss-Prot;Acc:O49710]	-0.852834	1.6786e-26	-0.880248	2.04699e-19	-0.265996	0.728632	-0.846679	4.4188e-10	36.3896	35.4452	34.5104	35.4484	63.4052	61.8764	68.0369	64.4395	36.4218	34.7182	35.2986	35.4796	60.1006	60.7632	74.2814	65.0484	31.4588	30.1718	34.6643	32.0983	60.4033	52.3723	31.6424	48.1393	45.917	64.3703	63.0782	57.7885
AT1G06570	HPD	4-hydroxyphenylpyruvate dioxygenase [Source:UniProtKB/Swiss-Prot;Acc:P93836]	0.94436	2.52773e-26	1.2681	2.95939e-22	0.448563	0.00194628	0.71824	1.10116e-10	46.3647	41.7872	47.9882	45.38	21.6417	23.8805	25.8041	23.7754	39.4469	46.3235	52.2412	46.0039	15.0926	19.1904	22.6704	18.9845	41.6262	42.8132	40.4672	41.6356	35.449	33.1617	35.2692	34.6266	29.0383	23.5555	23.4081	25.334
AT2G30620	-	Histone H1.2 [Source:UniProtKB/Swiss-Prot;Acc:P26569]	0.536386	2.81461e-26	0.237331	0.00125937	0.266262	0.0334001	0.388763	1.60552e-06	183.696	176.285	182.194	180.725	123.373	126.025	127.073	125.491	156.309	151.218	150.068	152.532	120.244	127.662	138.474	128.794	149.196	162.177	151.185	154.186	149.307	147.587	129.161	142.018	118.142	113.855	121.699	117.899
AT4G37540	LBD39	LOB domain-containing protein 39 [Source:UniProtKB/Swiss-Prot;Acc:Q9SZE8]	-1.09311	2.97722e-26	-0.835462	2.71076e-11	-0.634034	0.000285745	-0.620234	9.04971e-06	16.912	18.1851	14.8535	16.6502	38.8011	34.2373	33.9993	35.6792	29.9702	21.3137	22.2651	24.5164	42.9962	39.9733	48.1758	43.7151	19.2891	18.1688	25.3742	20.944	19.6014	25.8413	16.9918	20.8115	30.3385	33.0389	33.3466	32.2414
AT1G13470	-	Protein of unknown function (DUF1262) [Source:TAIR;Acc:AT1G13470]	3.20299	3.23673e-26	1.47777	0.163141	0.768313	0.564103	0.41423	0.724211	8.27478	8.01654	5.03403	7.10845	0.445494	1.1566	0.718752	0.773617	0.751638	0.133609	0.663282	0.516176	0.153258	0.218226	0.183962	0.185148	0.45136	0.352584	0.469363	0.424436	0.783302	0.35124	0.498651	0.544398	0.12882	0.444411	0.382035	0.318422
AT3G52800	SAP6	A20/AN1-like zinc finger family protein [Source:UniProtKB/TrEMBL;Acc:A0A178VIF4]	0.801496	3.74406e-26	0.809591	5.12149e-16	0.436147	0.000628099	0.902608	8.18661e-20	70.3279	64.8438	67.4724	67.548	39.3878	41.4995	36.0914	38.9929	47.4955	58.271	57.7317	54.4994	31.1477	31.8365	29.647	30.8771	73.6707	65.6552	69.08	69.4686	49.2607	49.6014	52.375	50.4124	41.0665	36.3859	34.1296	37.194
AT5G56040	-	Leucine-rich receptor-like protein kinase family protein [Source:UniProtKB/TrEMBL;Acc:F4K6B8]	-0.793991	5.88107e-26	-1.04559	6.13648e-36	-0.471879	0.00109126	-0.923091	4.297e-13	10.7962	10.2928	10.5063	10.5318	18.7772	18.3148	18.0467	18.3796	8.8901	9.16347	9.44272	9.16543	19.3758	18.807	18.2007	18.7945	7.59957	10.6309	10.0223	9.41759	12.0428	11.9448	14.742	12.9099	19.527	17.3003	16.7981	17.8751
AT3G17790	PAP17	Purple acid phosphatase 17 [Source:UniProtKB/Swiss-Prot;Acc:Q9SCX8]	1.96376	6.53504e-26	2.23309	5.17472e-25	1.83139	4.35336e-28	1.73335	2.67847e-21	9.49649	10.2622	10.3972	10.0519	3.39521	2.50615	1.85796	2.58644	7.9374	11.7384	11.8611	10.5123	2.62803	2.40232	1.62011	2.21682	17.8464	14.8688	11.3276	14.6809	16.7333	13.6521	16.8602	15.7485	5.1543	3.76329	4.35266	4.42342
AT1G51940	LYK3	LysM domain receptor-like kinase 3 [Source:UniProtKB/Swiss-Prot;Acc:F4IB81]	-0.871854	6.72683e-26	-0.817957	1.56764e-16	-0.351876	0.0414836	-0.337579	0.00572408	13.1745	12.4951	12.971	12.8802	22.7833	24.9112	23.5068	23.7338	14.6977	13.1754	13.1372	13.6701	23.4142	22.0602	26.6486	24.041	21.9718	21.4458	24.0718	22.4965	20.3741	20.9224	25.7164	22.3376	32.071	26.3368	26.9817	28.4631
AT2G46080	-	BPS2 [Source:UniProtKB/TrEMBL;Acc:A0A178VNI3]	1.01971	7.04882e-26	-0.237621	0.148915	0.231502	0.25178	-0.0842021	0.64822	26.7644	26.6755	27.6048	27.0149	13.0246	14.2157	13.0187	13.4197	12.1854	10.99	11.6936	11.623	14.0551	12.4481	14.4708	13.658	17.1025	17.3677	18.4161	17.6287	19.5243	22.2827	24.2124	22.0065	18.6345	17.9833	19.5375	18.7184
AT3G19680	-	Uncharacterized protein At3g19680 [Source:UniProtKB/TrEMBL;Acc:Q9LJM6]	0.95998	7.93547e-26	0.230914	0.104492	0.483711	0.000389812	-0.299877	0.0685921	30.6116	29.8	27.5667	29.3261	14.9317	14.2305	16.3686	15.1769	14.8502	14.6047	16.3806	15.2785	12.0282	13.454	13.3038	12.9287	14.8394	19.5504	21.6078	18.6659	28.6574	32.2561	35.7543	32.2226	23.2658	21.807	23.9604	23.0111
AT5G10580	-	Protein of unknown function, DUF599 [Source:TAIR;Acc:AT5G10580]	1.10852	8.52883e-26	0.622058	0.000231036	0.177989	0.603464	-0.10281	0.692167	17.3489	18.5963	17.4742	17.8065	7.8069	7.85857	9.32002	8.3285	9.63402	10.0035	8.58891	9.40882	6.96323	6.47038	4.82662	6.08674	10.4648	14.5079	13.559	12.8439	13.1466	18.5883	15.2028	15.6459	16.8581	12.9303	11.6237	13.804
AT4G14720	PPD2	TIFY domain/Divergent CCT motif family protein [Source:TAIR;Acc:AT4G14720]	0.977719	9.62868e-26	0.471407	0.000214773	0.254889	0.271935	0.207116	0.254784	25.5541	25.6665	26.8982	26.0396	13.0036	13.855	13.1105	13.323	16.2555	15.238	15.1013	15.5316	11.3402	10.489	11.6654	11.1649	17.303	18.1064	18.1497	17.853	17.6537	18.2744	19.5825	18.5035	18.5752	13.9905	13.8817	15.4825
AT3G52060	-	GnTL [Source:UniProtKB/TrEMBL;Acc:A0A384L2P4]	0.67724	1.11172e-25	0.710817	5.56024e-25	0.350486	0.143512	1.19047	8.84798e-06	124.571	113.481	124.71	120.921	73.0085	74.5117	81.0086	76.1763	83.4152	85.3669	87.2386	85.3403	52.8882	48.9473	53.7676	51.8677	210.133	235.466	192.468	212.689	115.179	105.652	136.529	119.12	121.98	76.9192	80.9958	93.2983
AT4G14970	-	unknown protein; FUNCTIONS IN: molecular_function unknown; INVOLVED IN: biological_process unknown; LOCATED IN: chloroplast; EXPRESSED IN: 14 plant structures; EXPRESSED DURING: 6 growth stages; Ha. [Source:TAIR;Acc:AT4G14970]	1.43825	1.81503e-25	-0.150343	0.612134	-0.133309	0.718431	-0.198455	0.387189	4.67825	4.98303	4.31508	4.65878	1.86848	1.58262	1.73752	1.72954	1.87356	1.45501	1.58395	1.63751	1.86199	1.90766	1.679	1.81622	2.37664	2.03737	2.17569	2.19657	2.28949	2.14409	2.48032	2.30463	2.37627	2.51091	2.68611	2.52443
AT4G24040	TRE1	Trehalase [Source:UniProtKB/Swiss-Prot;Acc:Q9SU50]	1.67094	1.87432e-25	0.420373	0.0575022	0.42853	0.0209495	0.560116	0.000258557	8.60597	8.4105	8.57097	8.52915	3.06798	3.00435	1.99084	2.68772	3.95834	3.73801	4.15388	3.95008	2.8044	3.03617	2.96007	2.93354	9.66117	8.40332	9.36947	9.14465	8.6366	8.11632	8.35973	8.37088	6.87688	6.09346	5.65139	6.20725
AT4G11080	HMGB13	High mobility group B protein 13 [Source:UniProtKB/Swiss-Prot;Acc:Q9T012]	1.14741	2.31159e-25	-0.123049	0.608992	0.07989	0.845149	0.36513	0.0766722	15.1608	14.1462	14.2604	14.5225	7.03669	6.54858	6.18993	6.59173	6.66726	6.94451	5.55804	6.38994	6.19559	7.72507	6.89384	6.93817	10.8054	15.0228	15.3603	13.7295	10.4639	11.3594	12.0676	11.297	13.2466	9.7148	9.04809	10.6698
AT5G20960	AAO1	Indole-3-acetaldehyde oxidase [Source:UniProtKB/Swiss-Prot;Acc:Q7G193]	0.781634	3.03944e-25	0.457238	4.82326e-06	0.229752	0.0980911	0.071792	0.584707	40.2537	34.2447	41.7956	38.7647	23.3109	21.9538	22.8651	22.7099	26.9346	33.8609	31.9499	30.9151	22.9818	23.703	20.4463	22.377	29.062	28.1508	26.0622	27.7583	29.392	29.8962	33.8688	31.0523	25.7688	27.6857	25.8474	26.4339
AT4G29230	anac075	NAC domain-containing protein 75 [Source:UniProtKB/Swiss-Prot;Acc:Q9M0F8]	1.71118	4.56824e-25	0.55764	0.0255347	0.448137	0.128787	0.245041	0.428011	4.32738	5.37459	4.7516	4.81786	1.58351	1.48771	1.37345	1.48156	2.08867	2.06716	2.49509	2.21697	1.67561	1.45556	1.351	1.49406	2.0914	1.92018	1.60452	1.87203	2.02717	2.10125	2.35122	2.15988	1.60774	1.5035	1.63351	1.58158
AT5G41080	GDPD2	Glycerophosphodiester phosphodiesterase GDPD2 [Source:UniProtKB/Swiss-Prot;Acc:Q9FLM1]	1.86939	5.89558e-25	2.52936	2.60346e-202	1.02461	3.78126e-12	2.05667	2.58963e-83	164.625	146.635	170.487	160.582	35.6261	44.2364	52.9791	44.2806	233.592	269.62	288.49	263.901	41.1104	47.8713	47.3923	45.458	193.494	163.926	149.778	169.066	101.666	71.7352	75.2459	82.8824	45.8664	37.4346	38.7592	40.6867
AT4G24060	DOF4.6	Dof zinc finger protein DOF4.6 [Source:UniProtKB/Swiss-Prot;Acc:Q8LAP8]	0.902516	6.05377e-25	0.408569	0.00165479	0.143784	0.555513	0.597326	3.73563e-07	30.9241	32.0344	30.1366	31.0317	17.5425	16.3647	16.2111	16.7061	21.5093	18.6863	23.909	21.3682	16.8663	14.7676	16.3804	16.0048	30.4813	29.5723	32.6195	30.891	21.9369	22.2558	23.6675	22.6201	23.0913	19.6622	18.5607	20.4381
AT5G65310	ATHB-5	Homeobox-leucine zipper protein ATHB-5 [Source:UniProtKB/Swiss-Prot;Acc:P46667]	-0.718577	6.76043e-25	-0.44005	7.47322e-10	-0.413417	0.000197938	-0.630682	4.87981e-12	30.5196	27.3727	28.4692	28.7872	46.9969	46.4017	49.6239	47.6742	49.4926	52.7282	48.5914	50.2707	66.3939	65.5302	71.695	67.873	35.1089	37.6906	38.5796	37.1264	42.4599	42.5129	44.8623	43.2784	61.7464	53.3984	57.5148	57.5532
AT1G25550	HHO3	Transcription factor HHO3 [Source:UniProtKB/Swiss-Prot;Acc:Q9FPE8]	0.657622	8.82875e-25	1.30643	8.71671e-70	0.741049	1.00389e-17	1.39413	9.66093e-71	93.1963	102.847	103.68	99.9077	62.8599	63.3807	65.262	63.8342	136.975	148.789	164.064	149.943	58.662	59.4008	62.7853	60.2827	202.187	176.847	183.839	187.624	124.07	115.495	119.341	119.635	73.5607	70.1442	70.6921	71.4657
AT5G46790	PYL1	Abscisic acid receptor PYL1 [Source:UniProtKB/Swiss-Prot;Acc:Q8VZS8]	-1.22575	9.00991e-25	-0.46617	4.94453e-05	-0.42877	0.0761218	-0.402583	0.0310522	8.02619	7.68765	7.99646	7.90343	19.4331	17.8759	18.5355	18.6148	16.1919	17.688	16.3467	16.7422	22.9322	22.3593	23.7008	22.9974	9.26332	8.87045	9.31885	9.15087	9.53546	9.86995	7.62398	9.0098	10.3892	14.0359	11.8733	12.0995
AT5G59540	-	1-aminocyclopropane-1-carboxylate oxidase homolog 12 [Source:UniProtKB/Swiss-Prot;Acc:Q9LTH7]	-0.780211	1.49098e-24	0.000909574	0.996814	-0.200782	0.181209	-0.205093	0.10881	28.2054	28.2435	28.7923	28.4137	46.3619	53.5393	47.5677	49.1563	45.4773	47.4492	52.0227	48.3164	45.8166	46.0622	52.099	47.9926	35.4381	29.919	29.7844	31.7138	31.0424	31.0193	33.6239	31.8952	35.2433	36.9874	37.5631	36.5979
AT1G13180	ARP3	Actin-related protein 3 [Source:UniProtKB/Swiss-Prot;Acc:Q9SAF1]	1.21727	1.84431e-24	0.394541	0.0240369	0.218137	0.383582	0.430965	0.00334462	13.8304	12.543	13.3366	13.2366	5.83842	5.41717	5.94518	5.73359	7.65579	8.45491	7.4884	7.86636	6.2346	6.27245	5.34731	5.95145	10.382	10.641	9.90833	10.3104	9.87894	8.1091	8.76804	8.91869	7.63678	7.78782	7.53523	7.65327
AT1G72330	ALAAT2	alanine aminotransferase 2 [Source:TAIR;Acc:AT1G72330]	1.0278	2.63827e-24	0.61069	1.63749e-08	0.695665	7.83165e-09	0.367444	0.00477666	24.9518	24.6843	22.4941	24.0434	10.2907	13.0379	12.2815	11.87	18.2124	18.3232	17.0093	17.8483	10.7486	11.88	12.2842	11.6376	20.2579	18.1572	18.0378	18.8176	24.0331	23.0148	24.0186	23.6889	13.1703	15.1989	15.4381	14.6024
AT1G24170	GATL8	Hexosyltransferase (Fragment) [Source:UniProtKB/TrEMBL;Acc:W8PW12]	-0.808136	2.95744e-24	-0.752491	7.02718e-19	-0.19537	0.230431	-0.792074	3.82464e-15	22.1485	21.4131	22.5255	22.029	36.085	40.7722	39.748	38.8684	23.882	23.3978	21.2965	22.8588	37.2952	38.271	39.6071	38.3911	23.11	21.1429	21.9086	22.0539	33.5509	34.1631	32.6183	33.4441	35.0351	38.8567	40.8102	38.234
AT1G27210	TOR1L4	TORTIFOLIA1-like protein 4 [Source:UniProtKB/Swiss-Prot;Acc:Q93ZH1]	0.846696	3.07081e-24	0.260048	0.0388545	0.0933368	0.69755	0.175449	0.235284	21.2364	22.0611	21.5532	21.6169	11.7953	12.1055	12.4327	12.1112	13.8316	14.7422	12.8446	13.8061	11.0395	11.792	11.6018	11.4777	17.2513	20.7877	18.1097	18.7162	17.928	17.374	17.8754	17.7258	17.8075	16.2012	15.7526	16.5871
AT4G20270	BAM3	Leucine-rich repeat receptor-like serine/threonine-protein kinase BAM3 [Source:UniProtKB/Swiss-Prot;Acc:O65440]	-0.926766	4.67061e-24	-0.974548	2.08895e-27	-0.685345	8.85879e-10	-1.23735	1.18826e-35	8.33596	9.26406	8.34429	8.64811	17.5303	15.3752	16.7559	16.5538	10.3824	9.84052	9.23408	9.819	18.0256	19.5173	20.1819	19.2416	8.08882	8.59092	7.94839	8.20937	11.3378	12.628	12.2348	12.0669	20.7356	18.7594	18.6227	19.3726
AT5G54630	-	AT5g54630/MRB17_13 [Source:UniProtKB/TrEMBL;Acc:Q9FIU1]	0.917869	4.72727e-24	0.736201	6.70256e-11	0.417832	0.00843151	0.821023	9.10308e-13	23.5779	23.7118	24.0529	23.7809	11.8932	13.2696	12.8847	12.6825	16.6129	19.0414	18.9405	18.1983	10.6598	10.745	11.1333	10.846	25.6183	25.7627	24.5209	25.3006	19.582	18.285	19.6914	19.1861	14.8488	12.4918	15.7143	14.3516
AT1G22400	UGT85A1	UDP-glycosyltransferase 85A1 [Source:UniProtKB/Swiss-Prot;Acc:Q9SK82]	-1.04234	6.79114e-24	0.19149	0.169093	-0.0733227	0.804792	-0.245989	0.0566319	12.2917	13.9525	11.5037	12.5826	26.7085	28.0947	23.3661	26.0564	30.8541	35.7232	41.5922	36.0565	32.2814	28.7508	33.0418	31.358	36.8433	32.9122	35.8089	35.1881	35.6075	43.2687	40.4411	39.7724	47.2276	40.6304	37.457	41.7717
AT3G10910	ATL72	RING-H2 finger protein ATL72 [Source:UniProtKB/Swiss-Prot;Acc:Q9SG96]	1.29651	7.45348e-24	0.123798	0.673868	0.115243	0.776012	0.0968991	0.740377	22.1465	21.0116	21.3577	21.5052	7.89597	9.73307	8.81209	8.81371	8.95602	9.76842	7.35988	8.69477	7.90652	8.33429	7.63903	7.95995	9.71422	8.74892	11.0354	9.83286	9.73634	10.6721	9.5596	9.98936	9.49984	8.17684	9.98096	9.21921
AT1G67900	-	BTB/POZ domain-containing protein At1g67900 [Source:UniProtKB/Swiss-Prot;Acc:Q9C9V6]	1.29763	8.30399e-24	1.10214	2.48198e-13	0.44725	0.00456704	0.0369842	0.88036	5.52825	5.44232	6.53189	5.83415	2.11221	2.79279	2.27432	2.3931	5.50066	6.13422	6.40635	6.01374	2.40028	2.36122	3.59682	2.78611	3.85906	3.97234	3.49768	3.77636	5.19856	4.67588	5.21849	5.03098	3.76664	3.3978	3.89531	3.68659
AT4G21410	CRK29	Cysteine-rich receptor-like protein kinase 29 [Source:UniProtKB/Swiss-Prot;Acc:Q8S9L6]	-0.701416	8.48182e-24	-0.707635	7.55555e-18	-0.547602	1.18227e-05	-0.281903	0.0109303	19.1496	20.0819	18.9422	19.3912	31.3143	33.1346	30.7863	31.7451	20.4533	18.8899	21.9936	20.4456	32.7028	31.4922	35.4173	33.2041	37.7012	37.3363	39.0519	38.0298	34.2089	31.5347	29.4095	31.7177	41.2471	51.347	46.2411	46.2784
AT1G79690	NUDT3	NUDT3 [Source:UniProtKB/TrEMBL;Acc:A0A178WDC8]	0.709939	8.8304e-24	0.152574	0.124448	0.155418	0.333517	0.0774449	0.59076	46.11	41.9911	45.2798	44.4603	28.6654	27.8689	25.531	27.3551	27.6839	30.4418	29.0811	29.0689	25.4056	26.5179	26.0639	25.9958	32.7716	31.126	28.7377	30.8784	33.782	31.2496	33.005	32.6788	27.7325	30.5919	29.5478	29.2907
AT3G26510	-	Octicosapeptide/Phox/Bem1p family protein [Source:UniProtKB/TrEMBL;Acc:Q27GK5]	1.08224	1.22899e-23	2.14119	1.93407e-79	0.951799	8.34725e-12	1.18743	1.55843e-22	19.3531	17.3472	19.0795	18.5933	7.60471	8.77318	10.1893	8.85571	24.8185	29.9047	32.2506	28.9913	6.60145	5.90964	7.08147	6.53085	24.4397	24.6649	20.0164	23.0403	22.2863	18.1744	18.3911	19.6173	11.3962	9.12708	9.86594	10.1297
AT5G16370	AAE5	Probable acyl-activating enzyme 5, peroxisomal [Source:UniProtKB/Swiss-Prot;Acc:Q9FFE6]	0.686397	1.48304e-23	1.26363	2.42516e-47	0.423802	0.00949372	1.05072	5.73617e-23	86.9812	77.1314	89.9265	84.6797	50.7779	53.9257	54.3218	53.0085	77.6163	91.385	97.9861	88.9958	34.3327	38.3613	37.8369	36.8436	112.451	108.977	105.935	109.121	77.7407	63.9387	70.8459	70.8418	62.9874	46.8731	48.3478	52.7361
AT1G13440	GAPC2	Glyceraldehyde-3-phosphate dehydrogenase GAPC2, cytosolic [Source:UniProtKB/Swiss-Prot;Acc:Q9FX54]	0.482572	1.61383e-23	0.187034	0.00296654	0.178526	0.19035	0.115655	0.301583	713.801	733.704	751.498	733.001	542.102	531.591	511.259	528.317	689.607	704.554	715.621	703.261	621.887	579.724	642.632	614.748	595.181	546.828	525.694	555.901	608.222	587.083	551.453	582.253	478.167	523.832	538.885	513.628
AT1G76160	sks5	Sks5 [Source:UniProtKB/TrEMBL;Acc:A0A178WJJ9]	-0.490607	2.15409e-23	0.0224751	0.867978	-0.0400162	0.878045	0.17175	0.144892	125.052	120.224	119.706	121.661	171.212	175.694	169.355	172.087	160.247	166.085	185.771	170.701	158.327	163.43	179.806	167.187	213.145	235.776	231.364	226.762	194.651	199.474	194.855	196.327	227.008	185.497	192.087	201.53
AT3G11820	SYP121	SYR1 [Source:UniProtKB/TrEMBL;Acc:A0A178VIM4]	0.804041	2.44745e-23	1.49412	3.10607e-57	0.511787	3.56333e-06	1.12635	1.1633e-29	35.813	37.4464	38.758	37.3391	21.6931	21.6493	21.3216	21.5547	51.2626	60.3242	62.4398	58.0089	19.4551	20.3459	21.5781	20.4597	57.5913	47.2052	51.6101	52.1355	34.4107	34.7785	33.2479	34.1457	23.7391	24.3463	23.6313	23.9056
AT5G24030	SLAH3	S-type anion channel SLAH3 [Source:UniProtKB/Swiss-Prot;Acc:Q9FLV9]	-1.23117	4.13661e-23	0.068282	0.748623	-0.1167	0.786987	-0.203297	0.37087	3.99342	4.34083	4.96691	4.43372	9.98125	11.1742	10.4469	10.5341	8.31104	9.09832	9.68054	9.02997	9.38233	8.18057	8.07692	8.54661	11.8918	13.2933	13.6528	12.9459	11.8299	14.152	15.3692	13.7837	19.7158	13.0559	11.989	14.9202
AT4G31730	GDU1	Protein GLUTAMINE DUMPER 1 [Source:UniProtKB/Swiss-Prot;Acc:O81775]	1.48597	4.30313e-23	0.984103	1.69477e-09	0.89746	5.36831e-05	1.28506	2.32434e-12	19.27	17.578	18.3899	18.4126	6.11035	7.86281	5.84582	6.60633	13.4898	13.3676	14.12	13.6591	6.52808	7.15772	6.9005	6.8621	13.8491	14.0173	13.9042	13.9235	10.2988	10.9948	10.726	10.6732	6.97594	4.65666	5.55047	5.72769
AT2G39870	-	At2g39870/T5I7.17 [Source:UniProtKB/TrEMBL;Acc:O04191]	0.974681	4.30313e-23	0.689241	3.74113e-12	0.345402	0.10623	0.652065	3.73386e-06	29.1762	29.3632	29.3325	29.2906	17.4722	13.3731	14.1552	15.0002	20.4225	21.1616	22.8965	21.4935	13.7566	13.1506	12.8155	13.2409	23.7052	27.4101	24.9843	25.3666	18.7374	20.4349	22.5203	20.5642	19.7325	13.5727	15.1873	16.1642
AT5G44130	FLA13	Fasciclin-like arabinogalactan protein 13 [Source:UniProtKB/Swiss-Prot;Acc:Q9FFH6]	-0.771563	4.92003e-23	-0.407346	4.33663e-06	-0.372846	0.00573422	-0.165361	0.33321	51.288	49.9235	46.0443	49.0853	77.2563	90.5314	85.1093	84.299	72.3381	70.2879	85.5451	76.057	98.8482	97.6276	104.199	100.225	60.0482	78.5175	82.8439	73.8032	63.3737	68.0736	60.8255	64.0909	92.1299	81.4619	74.9535	82.8485
AT4G32690	GLB3	GLB3 [Source:UniProtKB/TrEMBL;Acc:A0A178V2G3]	1.0376	5.65549e-23	0.300276	0.0833094	0.255427	0.248609	0.290306	0.0806586	29.6572	32.3796	29.9944	30.6771	15.6599	14.295	15.2013	15.0521	16.0608	16.2461	18.1641	16.8237	11.6412	14.1253	14.92	13.5621	17.6101	18.9199	16.3062	17.6121	17.0119	18.7187	15.971	17.2339	13.77	14.3375	15.1476	14.4183
AT1G13300	HRS1	Transcription factor HRS1 [Source:UniProtKB/Swiss-Prot;Acc:Q9FX67]	1.0309	5.67777e-23	0.841199	8.44632e-07	1.00198	2.28454e-12	1.46171	2.56313e-32	37.9113	37.3511	38.0124	37.7583	21.6438	17.6601	16.4584	18.5874	20.514	25.4844	33.212	26.4035	16.589	14.9831	12.2568	14.6096	88.8464	92.7066	69.9714	83.8415	71.0546	55.5522	56.7451	61.1173	25.7894	33.5951	32.0089	30.4645
AT4G05050	UBQ11	Polyubiquitin [Source:UniProtKB/TrEMBL;Acc:Q8H0Y0]	-0.544049	6.24821e-23	-0.2142	0.00650517	-0.291028	0.0873331	-0.602595	1.11724e-08	173.191	171.019	173.563	172.591	264.992	255.125	240.004	253.374	213.328	230.364	250.823	231.505	270.43	259.74	270.999	267.056	111.295	105.047	98.6706	105.004	137.417	139.07	115.533	130.674	136.941	177.236	164.613	159.597
AT3G59910	SKIP35	Ankyrin repeat protein SKIP35 [Source:UniProtKB/Swiss-Prot;Acc:Q9M1Y3]	0.756731	1.06609e-22	0.0216384	0.906675	0.212638	0.331711	-0.0563611	0.773872	26.4394	25.6114	27.408	26.4863	15.0822	15.9616	16.3543	15.7993	15.3468	15.9852	14.7186	15.3502	14.5334	14.4388	16.1929	15.055	25.5281	26.6201	23.2913	25.1465	34.2448	27.7232	29.168	30.3787	22.0558	28.0956	28.3691	26.1735
AT3G01120	CGS1	MTO1 [Source:UniProtKB/TrEMBL;Acc:A0A178VB36]	-0.550361	1.16407e-22	-0.649135	8.31889e-28	-0.397056	1.21029e-05	-0.23066	0.00902354	93.8148	91.1114	89.0994	91.3419	139.492	127.796	136.675	134.654	105.878	98.3672	99.3639	101.203	161.73	150.933	161.309	157.99	108.012	116.144	120.631	114.929	100.14	107.024	100.909	102.691	136.218	131.484	137.309	135.004
AT3G30775	POX1	Proline dehydrogenase 1, mitochondrial [Source:UniProtKB/Swiss-Prot;Acc:P92983]	1.44398	2.09203e-22	1.5517	2.67386e-72	0.275426	0.158901	0.861339	4.78927e-13	388.235	327.842	413.803	376.627	122.74	137.219	158.31	139.423	528.892	610.759	659.115	599.589	176.697	214.336	219.529	203.52	425.852	477.905	407.482	437.079	313.546	278.759	283.506	291.937	296.046	208.73	217.79	240.856
AT1G09080	MED37B	Probable mediator of RNA polymerase II transcription subunit 37b [Source:UniProtKB/Swiss-Prot;Acc:Q8H1B3]	2.50709	2.15536e-22	2.73722	0.00226821	2.86314	1.87124e-08	0.954885	0.265371	3.28512	4.34485	4.05611	3.89536	0.769813	0.629321	0.674835	0.691323	1.53365	3.0014	2.78407	2.43971	0.101258	0.264335	0.729269	0.364954	0.321156	0.535795	0.487317	0.44809	1.03506	2.01898	1.97677	1.67694	0.191503	0.097875	0.413039	0.234139
AT2G41730	-	Calcium-binding site protein [Source:UniProtKB/TrEMBL;Acc:O22947]	1.44695	2.17861e-22	3.07093	5.24907e-139	2.01825	2.76083e-06	1.64226	5.40151e-20	17.0555	18.4975	17.7923	17.7817	6.73088	6.43412	6.54956	6.57152	67.3513	73.4799	83.6164	74.8159	8.75188	10.0542	7.70834	8.83814	49.1005	39.8587	35.0223	41.3272	62.2142	64.4916	34.5648	53.7569	9.13691	16.2939	14.3	13.2436
AT1G74840	-	F25A4.19 protein [Source:UniProtKB/TrEMBL;Acc:Q9S7N6]	0.762514	2.34724e-22	1.09929	7.93526e-37	0.439009	0.00570839	0.797393	1.32208e-12	72.1227	63.8972	76.3641	70.7947	40.9296	40.9174	44.3186	42.0552	77.1564	89.8692	90.1664	85.7307	40.0617	42.3952	36.822	39.7596	87.2514	90.482	82.267	86.6668	64.0436	64.7823	74.5146	67.7801	59.426	45.8542	44.4755	49.9186
AT4G35770	STR15	SEN1 [Source:UniProtKB/TrEMBL;Acc:A0A178UYD5]	0.730881	2.74847e-22	1.06973	1.47027e-10	0.677244	0.000136373	0.738128	0.0125332	386.859	357.082	412.979	385.64	213.746	225.364	263.144	234.085	316.748	376.73	429.66	374.379	160.468	171.266	200.931	177.555	319.542	280.91	313.96	304.804	288.602	313.299	277.066	292.989	241.803	154.617	152.413	182.944
AT1G67910	-	AT1G67910 protein [Source:UniProtKB/TrEMBL;Acc:Q9C9V7]	1.06289	4.83116e-22	0.405894	0.000600638	0.427257	0.0650471	0.404432	0.0456585	42.2257	46.8286	51.5284	46.8609	20.1405	21.2518	26.556	22.6494	31.76	32.646	32.8251	32.4104	21.9761	23.0385	27.9907	24.3351	22.484	15.7718	18.5727	18.9429	18.2905	22.2869	17.3282	19.3019	11.9875	13.5754	17.4635	14.3421
AT5G11740	AGP15	ATAGP15 [Source:UniProtKB/TrEMBL;Acc:C0SVP3]	-0.770106	6.57227e-22	-0.577333	4.94325e-14	-0.282594	0.0233383	-0.508427	2.51239e-09	57.0659	69.7754	66.6533	64.4982	111.303	107.809	113.723	110.945	90.0228	81.049	93.1353	88.0691	136.46	127.662	127.992	130.705	121.066	129.167	139.345	129.859	145.084	167.687	144.122	152.298	182.001	182.72	190.095	184.939
AT5G04530	KCS19	3-ketoacyl-CoA synthase 19 [Source:UniProtKB/Swiss-Prot;Acc:Q9LZ72]	-0.802455	8.13678e-22	-0.675967	2.78878e-13	-0.419885	0.00158572	-0.591373	2.52912e-08	18.7371	16.6289	16.9751	17.447	29.709	32.2968	29.7772	30.5943	22.708	22.1495	24.0935	22.9836	35.1687	33.4823	40.9256	36.5255	18.7399	18.6758	21.5346	19.6501	23.586	23.0556	19.9409	22.1942	28.1574	31.0487	29.7134	29.6398
AT4G31500	CYP83B1	Cytochrome P450 83B1 [Source:UniProtKB/Swiss-Prot;Acc:O65782]	-0.887183	1.34441e-21	-0.41272	9.31917e-07	0.0508772	0.831875	0.11072	0.332628	23.5735	27.6753	23.7347	24.9945	51.9118	43.5882	44.1109	46.5369	32.9822	35.2961	33.473	33.9171	47.4232	44.077	43.2012	44.9005	116.402	106.249	114.158	112.27	103.582	116.823	103.621	108.009	100.142	110.867	101.219	104.076
AT1G22360	UGT85A2	UDP-glycosyltransferase 85A2 [Source:UniProtKB/Swiss-Prot;Acc:Q9ZWJ3]	-0.735125	1.46682e-21	-0.320717	0.0195398	-0.197395	0.223786	-0.344907	0.000146926	22.7343	20.4992	22.1676	21.8004	36.81	36.6635	36.1194	36.531	26.209	29.9115	28.956	28.3588	40.1026	36.8582	28.5828	35.1812	47.9935	47.3095	49.9562	48.4197	49.6541	52.2613	59.4371	53.7842	64.2249	58.4199	62.0762	61.5737
AT4G37450	AGP18	arabinogalactan protein 18 [Source:TAIR;Acc:AT4G37450]	-1.07211	1.97171e-21	-0.875659	5.33702e-16	-0.460396	0.00301547	-0.0493682	0.81096	13.4837	16.0504	15.2743	14.9361	35.6342	30.683	28.6661	31.6611	24.221	19.6868	19.3	21.0693	40.3249	37.7053	37.8712	38.6338	31.3164	35.7355	32.9564	33.3361	24.3199	27.1338	23.9541	25.136	39.2166	33.8637	30.4851	34.5218
AT5G55910	D6PK	Serine/threonine-protein kinase D6PK [Source:UniProtKB/Swiss-Prot;Acc:Q9FG74]	-0.724397	2.85364e-21	-0.483256	4.43069e-07	-0.354794	0.0106043	-0.544208	1.62854e-06	16.9073	17.8462	16.6643	17.1393	28.3432	28.5532	28.6345	28.5103	20.0547	18.0598	21.4601	19.8582	27.7477	28.6575	26.3659	27.5904	19.0766	17.4558	22.1243	19.5522	21.1652	21.0437	24.8789	22.3626	27.2764	28.6779	29.6995	28.5513
AT3G05220	HIPP34	Heavy metal-associated isoprenylated plant protein 34 [Source:UniProtKB/Swiss-Prot;Acc:Q0WV37]	0.667107	3.50443e-21	0.479944	4.22003e-08	0.238277	0.214724	0.00691268	0.968263	55.982	53.6817	58.1405	55.9347	31.8543	37.3495	37.2819	35.4953	43.1557	47.825	53.843	48.2745	35.373	33.0122	34.8198	34.4017	72.543	73.2671	75.3832	73.7311	100.113	86.9022	73.3394	86.7848	66.5834	78.1547	75.6207	73.4529
AT2G23130	AGP17	Lysine-rich arabinogalactan protein 17 [Source:UniProtKB/Swiss-Prot;Acc:O22194]	-1.42481	3.70968e-21	-0.990061	1.03594e-09	-0.354919	0.137467	-0.60543	0.00134677	6.14556	7.02328	5.42489	6.19791	15.7175	19.0739	15.3142	16.7019	10.5361	8.05338	9.93202	9.50718	19.4206	15.1726	21.9499	18.8477	6.50218	8.89627	8.98549	8.12798	8.26494	10.1622	10.6645	9.69722	13.3987	12.3594	11.3725	12.3769
AT1G51800	IOS1	LRR receptor-like serine/threonine-protein kinase IOS1 [Source:UniProtKB/Swiss-Prot;Acc:Q9C8I6]	-1.34061	3.9919e-21	-0.546474	7.75982e-06	-0.505821	0.00118306	-0.146648	0.386499	5.06867	4.98162	5.21243	5.08757	15.4514	13.6864	9.76169	12.9665	7.51419	7.81614	8.75097	8.0271	12.0486	10.2937	12.5739	11.6387	21.3067	22.7948	22.9306	22.344	17.0746	17.0065	18.3163	17.4658	22.1016	29.7042	22.4374	24.7477
AT1G04350	-	1-aminocyclopropane-1-carboxylate oxidase homolog 6 [Source:UniProtKB/Swiss-Prot;Acc:P93824]	0.806871	4.54901e-21	-0.167863	0.278279	0.106029	0.735527	0.162709	0.380477	31.7915	35.5386	31.8236	33.0512	19.7251	19.5806	17.7383	19.0147	18.7341	15.6853	18.0565	17.4919	19.6843	17.0793	21.9778	19.5805	12.5524	12.3158	11.4372	12.1018	11.2753	11.8392	11.8847	11.6664	9.36711	11.5771	11.5177	10.8206
AT5G40780	LHT1	Lysine histidine transporter 1 [Source:UniProtKB/Swiss-Prot;Acc:Q9FKS8]	0.932441	4.85124e-21	0.812591	1.10652e-08	0.460967	0.0490585	0.618705	0.0495948	18.8715	19.8778	21.7837	20.1777	10.1192	11.486	10.3809	10.662	12.6894	16.5687	16.144	15.134	9.10278	9.22158	7.3182	8.54752	31.3327	27.9441	24.8216	28.0328	26.8633	21.8215	26.917	25.2006	13.0488	22.1353	19.6368	18.2736
AT1G42470	-	Patched family protein [Source:TAIR;Acc:AT1G42470]	0.879571	5.04044e-21	0.534711	4.0911e-06	0.248119	0.197167	0.139825	0.413279	11.5894	10.5913	10.1233	10.768	5.84832	6.16373	5.63575	5.8826	7.54558	6.99366	8.32625	7.62183	5.34018	5.11437	5.23061	5.22839	9.0762	9.21694	7.97487	8.756	9.03175	9.10565	10.2486	9.46201	8.66814	8.2221	6.9598	7.95001
AT2G37470	-	Histone H2B.4 [Source:UniProtKB/Swiss-Prot;Acc:Q9ZUS0]	0.747383	5.09023e-21	0.775157	5.90922e-19	0.585298	0.00488761	0.395128	0.0160979	61.8379	66.6067	65.9948	64.8132	39.3262	38.7522	38.6414	38.9066	64.5855	62.3887	67.4627	64.8123	36.0233	39.3433	37.5825	37.6497	36.098	32.2608	29.6422	32.667	41.2583	41.8825	28.9465	37.3624	20.6225	28.7691	25.1594	24.8503
AT5G13740	ZIF1	Protein ZINC INDUCED FACILITATOR 1 [Source:UniProtKB/Swiss-Prot;Acc:Q8RWN2]	0.983208	5.37771e-21	1.05914	3.68175e-15	0.980201	1.01864e-09	1.12079	5.7458e-24	27.7522	29.7526	28.9955	28.8334	17.5546	13.1036	13.3808	14.6797	27.5459	30.1493	21.9742	26.5565	11.1183	15.3007	11.6243	12.6811	35.7901	32.4906	31.9112	33.3973	27.6539	26.1347	37.3273	30.3719	17.7141	14.8379	13.557	15.3696
AT3G62420	BZIP53	bZIP transcription factor 53 [Source:UniProtKB/Swiss-Prot;Acc:Q9LZP8]	-0.779614	5.59198e-21	-0.73684	5.3718e-15	-0.575003	0.000494465	-0.67047	1.07172e-06	28.2771	27.2831	27.6906	27.7503	48.7219	50.1773	44.9248	47.9413	31.7252	30.1771	30.3126	30.7383	49.4985	55.7878	47.6547	50.9803	31.3676	29.506	33.0795	31.3177	34.8934	31.5766	34.1949	33.555	39.4255	55.8023	54.4665	49.8981
AT1G36060	ERF055	Ethylene-responsive transcription factor ERF055 [Source:UniProtKB/Swiss-Prot;Acc:Q9SKW5]	-1.26383	6.09507e-21	-0.781408	5.70843e-09	-0.535293	0.0163516	-0.754569	8.72303e-07	4.81598	5.54049	5.20619	5.18755	13.9035	11.5706	12.2034	12.5591	8.83434	10.2913	9.99773	9.7078	17.1812	18.1403	14.3101	16.5439	10.4855	8.1205	9.56238	9.38946	12.9249	8.35741	11.5987	10.9603	13.5574	18.008	15.9978	15.8544
AT5G62740	HIR1	HIR4 [Source:UniProtKB/TrEMBL;Acc:A0A178U8N7]	0.694236	6.4497e-21	-0.0866723	0.551872	0.0392597	0.894465	0.0725445	0.65435	55.9479	54.7516	55.88	55.5265	34.9065	33.4005	35.3948	34.5673	29.1114	32.2701	29.2538	30.2118	32.0668	30.6312	33.0339	31.9107	51.1897	47.5405	53.2315	50.6539	52.6809	48.5764	47.6512	49.6362	43.6941	51.6149	49.3451	48.2181
AT2G19860	HXK2	Phosphotransferase [Source:UniProtKB/TrEMBL;Acc:A0A178VX81]	0.847814	7.70988e-21	-0.0283281	0.893693	0.120635	0.602433	0.0251704	0.898888	32.0502	27.6716	30.5658	30.0958	15.8306	15.8882	18.8261	16.8483	15.2372	15.3546	15.0383	15.21	17.7646	13.4414	15.1195	15.4418	14.8386	15.7881	15.6775	15.4347	17.4164	15.3895	16.797	16.5343	14.5305	15.9872	15.0202	15.1793
AT2G41800	-	At2g41800/T11A7.10 [Source:UniProtKB/TrEMBL;Acc:O22940]	-1.68931	1.12435e-20	-1.60253	0.0142653	-0.993359	0.000312214	-0.434242	0.0968534	2.43935	3.56637	3.14052	3.04875	10.9087	8.66938	10.2763	9.95146	3.54958	5.02021	2.65883	3.74288	12.8761	15.788	5.18627	11.2834	4.31073	4.73963	4.41285	4.48774	2.79193	3.70512	2.65998	3.05234	5.17098	7.71644	5.28467	6.05736
AT2G38310	PYL4	Abscisic acid receptor PYL4 [Source:UniProtKB/Swiss-Prot;Acc:O80920]	-0.620405	1.28888e-20	-0.512205	1.70369e-11	-0.158594	0.364212	0.0738125	0.600709	56.5147	58.9367	55.489	56.9801	92.2813	87.4899	84.743	88.1714	76.0318	68.4062	73.0136	72.4839	99.101	98.2261	111.498	102.942	95.8	109.119	105.033	103.318	81.0105	94.9271	88.6166	88.1847	105.546	97.3002	91.9321	98.2594
AT1G12110	NPF6.3	NRT1.1 [Source:UniProtKB/TrEMBL;Acc:A0A178W8F7]	0.572441	1.68272e-20	-0.734758	1.25981e-22	-0.0193544	0.951547	-0.204563	0.10881	104.225	99.7714	96.5888	100.195	71.3616	67.7156	64.3278	67.8016	53.5628	47.2802	51.197	50.68	85.3073	77.1306	89.5193	83.9857	96.6526	96.9149	108.805	100.791	114.961	117.776	112.006	114.914	102.732	132.233	113.799	116.255
AT1G13245	RTFL17	At1g13245 [Source:UniProtKB/TrEMBL;Acc:Q9SAF8]	0.926076	1.71108e-20	2.08844	1.48041e-72	0.791566	1.23894e-08	1.52383	1.45287e-36	52.6301	51.8028	57.1856	53.8728	26.216	28.9826	30.6183	28.6056	83.0694	101.62	105.196	96.6282	21.6262	20.0128	26.1222	22.587	102.67	83.0471	75.8125	87.1767	60.5428	49.8129	47.4787	52.6115	31.4969	30.1327	29.4049	30.3448
AT5G35940	JAL41	Jacalin-related lectin 41 [Source:UniProtKB/Swiss-Prot;Acc:Q9FGC5]	1.40817	2.24822e-20	0.631676	0.0434141	1.06778	1.66374e-12	0.63577	3.21169e-05	11.0041	10.787	12.5126	11.4346	4.76227	3.69596	4.58796	4.34873	4.41275	4.66999	4.66626	4.583	3.6142	3.52277	1.67334	2.93677	11.5507	11.3141	11.3794	11.4147	13.8242	16.0042	16.4992	15.4425	6.53693	7.88519	7.63454	7.35222
AT5G52900	MAKR6	Probable membrane-associated kinase regulator 6 [Source:UniProtKB/Swiss-Prot;Acc:Q84JK8]	1.74612	2.62332e-20	2.64409	1.17482e-77	1.34072	5.37929e-10	1.08801	5.19974e-08	13.7688	11.3636	17.036	14.0561	5.35332	4.02684	3.26674	4.21563	23.8096	27.5807	30.6264	27.3389	4.83286	4.16423	4.034	4.3437	9.4664	9.3053	7.05894	8.61021	12.5404	8.00886	10.2987	10.2827	3.59353	3.99583	4.58298	4.05745
AT5G01740	-	AT5g01740/T20L15_10 [Source:UniProtKB/TrEMBL;Acc:Q9LZX2]	1.16643	2.69169e-20	-0.366183	0.0420582	-0.0821791	0.948789	-0.764743	0.0952217	39.4473	42.635	40.4171	40.8331	17.0273	22.2959	15.5812	18.3014	15.0674	13.4303	18.3023	15.6	18.787	20.5091	20.5063	19.9341	15.8896	11.1799	15.6719	14.2471	31.2503	21.6431	15.893	22.9288	14.8965	28.5706	29.2343	24.2338
AT1G31340	RUB1	RUB1 [Source:UniProtKB/TrEMBL;Acc:A0A178W1F2]	0.787755	3.57138e-20	0.151398	0.246514	-0.0192954	0.955261	-0.00901109	0.964884	53.1328	50.7714	55.6936	53.1993	31.0246	29.9357	32.2304	31.0636	34.9585	34.7384	36.9877	35.5615	30.4983	32.1519	32.8189	31.823	49.2561	46.3531	46.3999	47.3364	46.2386	51.9367	43.2164	47.1306	44.4001	48.7864	49.873	47.6865
AT3G07650	COL9	COL9 [Source:UniProtKB/TrEMBL;Acc:A0A384KVH3]	0.624193	5.46735e-20	0.352446	9.15166e-06	0.35942	0.00138842	0.377008	8.5647e-06	106.568	94.6428	101.252	100.821	61.048	70.5153	66.0221	65.8618	65.9242	65.227	71.5299	67.5604	49.74	51.4123	56.7293	52.6272	91.4508	86.66	91.5551	89.8886	92.0068	82.6617	92.4544	89.041	71.6158	65.4185	70.8786	69.3043
AT5G09870	CESA5	Cellulose synthase A catalytic subunit 5 [UDP-forming] [Source:UniProtKB/Swiss-Prot;Acc:Q8L778]	0.614454	7.24431e-20	0.105966	0.262458	-0.0443986	0.884947	-0.325391	0.00521143	30.3416	29.8665	32.319	30.8424	19.8476	21.3759	19.6635	20.2957	26.3652	26.2704	25.9334	26.1897	23.9457	23.2741	25.4413	24.2204	20.0972	19.8107	20.8165	20.2415	26.2629	23.4296	24.2908	24.6611	21.8868	27.2722	27.0086	25.3892
AT5G63650	SRK2H	Serine/threonine-protein kinase SRK2H [Source:UniProtKB/Swiss-Prot;Acc:Q9FFP9]	1.44894	7.69892e-20	0.156764	0.697859	0.247059	0.429007	0.479454	0.0138412	9.31961	9.84268	9.76575	9.64268	3.71421	3.94227	2.99622	3.5509	2.81998	3.48106	3.2204	3.17381	3.19438	3.06268	2.2086	2.82188	7.03414	6.32013	7.23945	6.86458	6.20409	6.06177	5.31553	5.86046	4.94046	4.81674	5.03831	4.93184
AT3G02230	RGP1	RGP1 [Source:UniProtKB/TrEMBL;Acc:A0A178VK37]	-0.621606	8.41369e-20	-0.441938	0.000173586	-0.381682	0.00335155	-0.181489	0.118561	68.84	76.5682	70.5821	71.9968	117.842	110.853	105.953	111.549	90.5595	88.7958	83.9343	87.7632	131.892	129.894	93.7532	118.513	68.7185	66.1512	72.7834	69.2177	55.5078	60.4546	65.2938	60.4188	71.907	84.6803	79.1326	78.5733
AT4G05150	-	AT4g05150/C17L7_70 [Source:UniProtKB/TrEMBL;Acc:Q940N7]	0.553823	8.96413e-20	0.312134	1.34106e-05	0.401491	0.00387244	0.309888	0.00302848	130.335	122.13	123.856	125.44	80.1802	88.6031	89.3717	86.0517	75.7333	81.2456	79.8889	78.9559	63.9996	62.9339	62.7697	63.2344	96.7033	103.581	99.026	99.7702	98.5727	101.8	119.423	106.599	89.5277	72.8507	79.3628	80.5804
AT1G61890	DTX37	Protein DETOXIFICATION 37 [Source:UniProtKB/Swiss-Prot;Acc:O80695]	-1.12973	9.26084e-20	-0.194883	0.288222	-0.213889	0.38218	0.238939	0.0913678	4.81484	4.34068	4.47032	4.54195	9.45957	10.4427	10.0823	9.99483	9.2194	11.5056	10.7237	10.4829	12.719	12.8744	10.1124	11.9019	15.2231	14.0957	16.0558	15.1249	10.1884	10.0091	13.0528	11.0834	11.8596	13.1488	13.4921	12.8335
AT2G14170	ALDH6B2	Methylmalonate-semialdehyde dehydrogenase [acylating], mitochondrial [Source:UniProtKB/Swiss-Prot;Acc:Q0WM29]	0.570507	9.77623e-20	0.703909	7.04961e-17	0.310496	0.0349611	0.416165	2.4398e-07	89.3041	83.416	93.0807	88.6003	59.3565	58.2465	62.7185	60.1072	95.3861	104.246	122.018	107.216	64.4403	64.2928	67.5939	65.4423	73.7183	70.1479	68.9909	70.9524	75.6797	58.8078	63.835	66.1075	54.1088	53.4619	52.107	53.2259
AT4G13250	NYC1	Probable chlorophyll(ide) b reductase NYC1, chloroplastic [Source:UniProtKB/Swiss-Prot;Acc:Q93ZA0]	-0.72041	1.27836e-19	-0.895118	1.18918e-24	-0.520648	0.000382164	-0.393034	3.58509e-05	85.6403	77.7004	68.7871	77.376	116.384	135.542	132.921	128.283	87.7539	71.5137	82.7387	80.6688	140.404	138.297	169.49	149.397	101.149	96.6586	98.4448	98.7509	105.758	88.3693	77.7573	90.6282	115.698	140.125	133.593	129.805
AT5G61590	ERF107	Ethylene-responsive transcription factor ERF107 [Source:UniProtKB/Swiss-Prot;Acc:Q9FKG2]	0.700506	1.42009e-19	0.123465	0.308683	0.276338	0.046631	0.349574	0.000749557	87.3461	84.2559	93.4666	88.3562	49.6073	58.2182	56.5795	54.8017	62.5213	65.6033	60.7544	62.9597	53.0653	55.2524	64.2828	57.5335	129.086	124.309	121.686	125.027	120.276	116.846	120.361	119.161	106.524	86.8699	101.367	98.2535
AT3G15510	NAC056	NAC transcription factor 56 [Source:UniProtKB/Swiss-Prot;Acc:Q9LD44]	1.92857	1.64784e-19	0.744296	0.0436064	0.102978	0.799852	0.866497	1.47984e-08	6.59192	6.38367	5.15649	6.04403	1.94344	1.35566	1.47855	1.59255	1.9653	1.89431	2.2725	2.04404	0.880897	1.36582	1.38164	1.20945	13.0648	12.781	11.8704	12.5721	7.31279	7.51017	7.452	7.42499	8.19416	6.13054	6.38798	6.90423
AT2G10940	-	At2g10940/F15K19.1 [Source:UniProtKB/TrEMBL;Acc:Q9SKI0]	-0.630559	1.87163e-19	-0.416871	2.33975e-06	-0.252218	0.263383	-0.116721	0.769564	271.512	266.277	243.491	260.427	361.947	443.021	413.132	406.033	409.967	372.349	399.96	394.092	511.972	455.037	604.651	523.887	259.666	359.715	333.352	317.578	265.929	292.217	311.448	289.865	435.271	295.423	303.423	344.706
AT1G06870	TPP2	Probable thylakoidal processing peptidase 2, chloroplastic [Source:UniProtKB/Swiss-Prot;Acc:Q9M9Z2]	-1.19553	1.90504e-19	-0.285458	0.0512108	-0.237745	0.297623	0.101438	0.592758	5.36068	6.66449	6.61069	6.21195	14.6953	15.4251	13.0076	14.376	11.534	12.4935	11.5879	11.8718	15.3956	14.6725	13.0895	14.3858	14.3649	13.9157	12.8592	13.7132	10.0939	10.1529	12.3605	10.8691	12.2758	12.8461	13.266	12.796
AT4G01070	UGT72B1	UDP-glycosyltransferase 72B1 [Source:UniProtKB/Swiss-Prot;Acc:Q9M156]	-0.826676	1.95533e-19	-0.432485	2.10673e-05	0.0791815	0.837485	-0.493399	0.000103156	16.1541	13.8307	14.2867	14.7572	25.1395	27.8761	25.9064	26.3073	18.1309	16.8407	18.2776	17.7497	25.4229	23.4588	22.6187	23.8335	18.769	20.1741	22.1305	20.3578	23.4782	33.0047	34.5943	30.3591	30.8371	30.6278	24.5716	28.6789
AT5G22880	H2B	Histone H2B [Source:UniProtKB/TrEMBL;Acc:Q1H5F7]	0.568539	2.02801e-19	0.475824	3.88366e-13	0.0826163	0.759737	0.097564	0.425986	198.407	201.557	211.054	203.673	138.376	131.78	145.039	138.398	189.527	184.93	184.969	186.475	128.799	136.072	135.393	133.421	94.5586	96.9016	96.4749	95.9784	102.103	101.889	81.7715	95.2542	88.1899	88.1048	93.1479	89.8142
AT2G37750	-	Expressed protein [Source:UniProtKB/TrEMBL;Acc:O80943]	1.05182	2.22164e-19	0.569226	0.000299061	0.227688	0.209512	0.647364	2.24283e-09	74.7062	61.8439	75.2962	70.6154	29.0144	34.2188	39.8156	34.3496	29.8791	34.897	39.6259	34.8007	23.2882	25.9915	20.434	23.2379	69.3784	62.7857	63.9975	65.3872	46.2553	52.3834	48.4167	49.0185	39.3998	42.7475	43.2312	41.7929
AT2G34400	PCMP-E23	Pentatricopeptide repeat-containing protein At2g34400 [Source:UniProtKB/Swiss-Prot;Acc:O64705]	1.45376	2.30684e-19	-0.045613	0.916593	0.170023	0.735673	0.0431524	0.910974	7.25561	6.60815	7.05904	6.97427	2.32843	2.55585	2.81748	2.56725	2.57087	2.46596	2.82945	2.62209	2.2779	2.47126	3.31717	2.68878	2.99423	3.29404	2.97886	3.08904	4.14054	3.30444	2.69934	3.38144	3.21919	2.74861	3.04051	3.00277
AT1G61740	-	Sulfite exporter TauE/SafE family protein 2 [Source:UniProtKB/Swiss-Prot;Acc:Q9SYB0]	-0.718953	2.88066e-19	-0.323189	0.0004046	-0.167662	0.236588	-0.00617081	0.966586	35.2301	41.457	37.0017	37.8963	62.9614	67.5194	58.0115	62.8308	51.4647	53.1855	57.2017	53.9506	70.1898	59.2721	71.9459	67.1359	107.577	105.502	107.727	106.935	102.355	89.694	95.5446	95.8645	106.042	108.571	107.911	107.508
AT1G09070	SRC2	Protein SRC2 homolog [Source:UniProtKB/Swiss-Prot;Acc:O04023]	0.707654	4.43182e-19	2.05535	7.27263e-92	0.954913	6.80476e-16	1.31565	1.03143e-53	66.4703	68.7135	74.5355	69.9064	46.7952	42.7053	39.8505	43.117	160.39	196.143	233.375	196.636	46.458	47.4718	47.1857	47.0385	160.81	146.382	134.705	147.299	134.559	103.695	106.772	115.009	58.533	58.536	60.6636	59.2442
AT3G13750	BGAL1	Beta-galactosidase 1 [Source:UniProtKB/Swiss-Prot;Acc:Q9SCW1]	0.601422	4.71846e-19	0.673589	8.16322e-19	0.120473	0.627447	0.242448	0.0735545	247.745	211.811	232.801	230.786	139.795	157.982	161.769	153.182	197.123	219.998	211.887	209.669	120.954	124	147.635	130.863	226.444	263.259	249.825	246.509	235.018	217.233	229.064	227.105	249.355	187.799	188.653	208.602
AT1G62200	-	Major facilitator superfamily protein [Source:TAIR;Acc:AT1G62200]	0.803939	5.21726e-19	-0.145749	0.396557	0.131793	0.596653	-0.0852463	0.618849	14.0727	14.8407	14.3318	14.4151	8.38673	8.50662	8.04829	8.31388	6.38242	6.70591	7.36513	6.81782	7.82821	7.05958	7.56628	7.48469	9.93135	10.054	9.51534	9.83358	11.1174	10.5149	12.7511	11.4611	10.2133	10.1722	10.9525	10.446
AT5G54380	THE1	Receptor-like protein kinase THESEUS 1 [Source:UniProtKB/Swiss-Prot;Acc:Q9LK35]	-0.723376	5.52074e-19	-0.720546	3.48706e-16	-0.135577	0.568538	-0.392609	0.000886203	10.7867	11.5174	11.7464	11.3502	18.2429	19.006	19.4626	18.9038	10.5842	11.1632	11.1317	10.9597	18.7348	17.2587	17.8498	17.9478	20.3727	23.0124	25.146	22.8437	26.0542	24.9259	31.1373	27.3725	33.2205	29.0498	27.792	30.0208
AT4G26460	-	S-adenosyl-L-methionine-dependent methyltransferases superfamily protein [Source:TAIR;Acc:AT4G26460]	5.10108	5.71073e-19	0.4627	1	0.602018	0.730841	-0.35476	0.825424	10.8557	10.8958	11.1675	10.973	0.627565	0.311485	0	0.313017	0.202423	0.611698	0.119085	0.311069	0	0.444042	0.224594	0.222879	0.635829	0.322844	0.818616	0.59243	1.63007	1.17925	0.652272	1.15387	1.08125	0.361712	0.848028	0.763664
AT2G28740	HIS4	Histone H4 [Source:UniProtKB/Swiss-Prot;Acc:P59259]	0.640326	6.58794e-19	0.548232	1.31636e-12	0.278045	0.302963	-0.0101955	0.966231	119.584	117.262	125.371	120.739	75.1645	80.4255	78.5909	78.0603	114.993	116.619	116.53	116.048	77.5679	76.8472	82.4338	78.9496	66.2003	64.0421	69.7169	66.6531	96.6918	86.6273	61.5478	81.6223	56.7255	71.4419	73.4493	67.2056
AT5G25520	-	SPOC domain / Transcription elongation factor S-II protein [Source:TAIR;Acc:AT5G25520]	-0.887975	7.20502e-19	-0.542005	1.63003e-07	-0.271791	0.0586234	-0.321456	0.00367527	4.65863	5.35253	5.24259	5.08458	9.13948	9.45717	9.90032	9.49899	7.30008	6.8868	6.73388	6.97359	9.51769	9.95413	10.8892	10.1204	9.3522	8.91098	9.64375	9.30231	9.53128	10.2436	9.19134	9.65541	11.5664	11.7047	11.6418	11.6376
AT4G36990	HSFB1	Heat stress transcription factor B-1 [Source:UniProtKB/Swiss-Prot;Acc:Q96320]	-0.909866	7.70924e-19	-0.0814832	0.596973	-0.297195	0.0277099	-0.231879	0.0506567	14.775	14.1292	14.7731	14.5591	24.5019	27.0012	31.2178	27.5736	21.4987	25.066	24.5477	23.7042	25.4938	25.0885	24.1045	24.8956	35.6238	32.8723	32.1811	33.5591	32.7465	31.2258	32.5063	32.1595	36.4416	41.8302	40.0649	39.4456
AT5G28300	-	Trihelix transcription factor GTL2 [Source:UniProtKB/Swiss-Prot;Acc:Q8H181]	-1.30193	8.29695e-19	-1.43408	4.78124e-25	-0.799906	1.63797e-11	-1.42636	2.21123e-29	2.73545	3.44559	3.09374	3.09159	8.42738	7.54219	7.09686	7.68881	4.43924	3.82231	3.79934	4.0203	10.7713	9.48461	12.3474	10.8678	6.11247	7.95304	8.31848	7.46133	12.0271	11.7295	10.8951	11.5506	20.0035	18.6795	21.572	20.085
AT2G26660	SPX2	SPX domain-containing protein 2 [Source:UniProtKB/Swiss-Prot;Acc:O48781]	1.02302	8.68837e-19	1.12435	7.0183e-15	0.868565	4.16917e-07	0.929446	2.27848e-14	19.9321	21.1825	20.4565	20.5237	9.91336	10.2107	10.4085	10.1775	20.0029	26.7723	25.8409	24.2054	12.4171	10.0073	10.6434	11.0226	22.9953	23.4285	22.3867	22.9368	26.5627	18.297	21.2658	22.0418	12.6787	11.9216	11.5577	12.0527
AT5G03330	-	At5g03330 [Source:UniProtKB/TrEMBL;Acc:Q9LZF7]	1.0356	2.17135e-18	-0.0576692	0.837178	-0.0275494	0.9477	-0.0241493	0.93207	9.79477	9.64471	9.34647	9.59532	4.41245	5.08095	4.63707	4.71016	4.72519	4.8686	4.1195	4.5711	4.24269	4.98285	5.00269	4.74274	5.34678	4.88491	6.33707	5.52292	5.61137	5.08337	5.88864	5.52779	5.5898	5.61542	5.67037	5.6252
AT1G14860	NUDT18	Nudix hydrolase 18, mitochondrial [Source:UniProtKB/Swiss-Prot;Acc:Q9LQU5]	1.0598	2.27793e-18	0.44508	0.00232854	0.133489	0.719541	0.549236	0.000445263	23.5031	21.1062	23.5035	22.7042	9.81092	10.6016	12.5487	10.9871	14.6667	16.3027	15.7866	15.5854	11.7382	11.7192	10.65	11.3691	23.4015	19.965	18.6652	20.6772	18.3556	13.7293	14.5244	15.5364	12.7585	16.2757	13.3553	14.1298
AT1G80670	RAE1	Protein RAE1 [Source:UniProtKB/Swiss-Prot;Acc:Q38942]	0.872776	2.60224e-18	1.10778	3.13668e-30	0.860602	9.27527e-13	0.644821	2.30519e-08	35.9721	37.8291	42.2621	38.6878	22.0868	18.6955	23.1624	21.3149	40.9543	47.0132	50.9732	46.3136	21.2905	21.2876	21.4381	21.3387	34.02	35.9602	31.0396	33.6733	42.1743	38.301	37.1334	39.2029	23.9544	20.7726	19.9342	21.5537
AT3G62270	BOR2	Probable boron transporter 2 [Source:UniProtKB/Swiss-Prot;Acc:Q9M1P7]	-0.994198	2.78952e-18	-0.501112	2.78071e-05	-0.410571	0.00367345	-0.827302	3.4333e-14	5.79037	5.54791	6.18667	5.84165	10.4779	13.0419	11.6926	11.7375	8.2544	7.15861	7.91586	7.77629	11.6601	10.7569	10.4785	10.9652	8.10244	9.08447	9.43644	8.87445	12.2598	10.6223	12.7563	11.8795	16.0587	16.0433	15.1842	15.7621
AT4G30380	-	Barwin-related endoglucanase [Source:TAIR;Acc:AT4G30380]	7.79533	2.9279e-18	5.26221	0.00461038	3.99368	1	3.96127	1	19.8317	20.3863	20.8017	20.3399	0	0.177881	0.098905	0.0922619	0.751391	0.69865	0.612059	0.687366	0	0	0	0	0.181553	0.276552	0.262963	0.240356	0	0.36733	0.372496	0.246609	0	0	0	0
AT1G77200	ERF037	Ethylene-responsive transcription factor ERF037 [Source:UniProtKB/Swiss-Prot;Acc:O80654]	2.37675	3.31533e-18	0.0661256	0.927161	0.191115	0.868049	0.789897	0.123561	7.42244	6.24714	5.63832	6.43597	1.20391	1.02436	1.51884	1.24904	1.88615	1.96975	1.86024	1.90538	1.20182	2.41862	1.80036	1.80693	1.61183	2.3004	1.59846	1.8369	1.42953	1.27802	0.938479	1.21534	1.37386	0.817811	1.00225	1.06464
AT4G22010	sks4	At4g22010 [Source:UniProtKB/TrEMBL;Acc:O65449]	-0.720059	3.37456e-18	-0.632024	3.03675e-10	-0.518288	0.00152603	-0.573092	4.58544e-06	21.4195	22.5423	21.0241	21.6619	38.1823	33.0185	36.5677	35.9228	24.2221	24.4871	21.6329	23.4474	37.6706	38.816	32.0358	36.1741	19.8479	22.1386	23.4021	21.7962	19.6705	22.7282	25.7108	22.7031	37.8007	29.9921	29.5971	32.4633
AT1G13110	CYP71B7	CYP71B7 [Source:UniProtKB/TrEMBL;Acc:A0A178WGC6]	0.663382	4.12583e-18	0.814071	6.09458e-24	0.424663	0.000282361	0.502099	3.31942e-10	61.3971	55.6805	60.782	59.2865	34.2894	40.0691	38.7612	37.7066	56.4467	62.479	59.7032	59.543	35.2866	30.9012	34.8799	33.6893	87.4002	83.7231	90.6653	87.2628	73.8199	85.2509	89.7407	82.9371	62.6589	61.0043	61.389	61.684
AT2G02800	PBL3	Probable serine/threonine-protein kinase PBL3 [Source:UniProtKB/Swiss-Prot;Acc:O49840]	0.695087	5.76655e-18	1.02894	5.58881e-35	0.63954	9.32847e-07	0.874212	1.42991e-16	37.0433	38.3926	36.5314	37.3224	24.7604	22.3799	22.4705	23.2036	46.7591	51.2919	49.4378	49.1629	24.2741	22.1299	25.4925	23.9655	49.9352	48.0011	45.3365	47.7576	43.7335	39.8841	38.4673	40.695	22.608	28.595	27.0223	26.0751
AT1G61100	-	CSL1 [Source:UniProtKB/TrEMBL;Acc:F4HRR0]	-0.631032	5.91109e-18	-0.4633	7.2552e-10	-0.16718	0.360638	-0.247851	0.0535785	32.6667	29.0816	29.7825	30.5103	43.5879	49.7395	49.3428	47.5567	27.3705	28.8706	30.375	28.8721	40.2583	38.1642	40.2378	39.5534	45.4695	50.2592	59.6652	51.798	49.7682	53.8185	61.1977	54.9282	66.4345	58.4898	59.8054	61.5766
AT4G18280	-	Glycine-rich cell wall protein-like protein [Source:UniProtKB/TrEMBL;Acc:F4JQT4]	1.29757	7.79154e-18	0.398849	0.088211	0.114354	0.833695	-0.00640107	0.988752	16.4609	18.5904	18.6573	17.9029	7.96939	7.32138	6.72096	7.33725	11.4956	10.7593	11.4405	11.2318	6.91788	10.5072	7.9717	8.46558	11.9861	9.52369	10.5085	10.6728	12.6001	12.0749	10.2382	11.6377	7.25689	12.4962	12.4412	10.7314
AT5G04950	NAS1	Nicotianamine synthase 1 [Source:UniProtKB/Swiss-Prot;Acc:Q9FF79]	1.16943	8.06269e-18	-0.354332	0.0392593	-0.277273	0.295415	0.0775718	0.733019	33.181	29.2267	27.4534	29.9537	13.7909	16.1138	10.2124	13.3724	14.1325	10.8946	12.7257	12.5842	17.5723	13.6148	16.985	16.0574	15.645	18.1168	16.0154	16.5924	11.2198	12.3021	15.5134	13.0118	14.1239	15.3126	17.8107	15.7491
AT1G51745	-	Tudor/PWWP/MBT superfamily protein [Source:TAIR;Acc:AT1G51745]	0.851415	8.10086e-18	0.656331	3.58138e-08	0.429078	0.00622709	0.349688	0.0145446	13.7855	12.7464	13.2737	13.2685	7.35425	7.64313	7.20357	7.40031	10.2236	10.7693	10.9087	10.6338	6.1765	6.98087	6.95056	6.70264	10.4595	10.302	10.6234	10.4616	11.1924	11.0413	11.0171	11.0836	9.21517	7.64176	7.80326	8.22006
AT1G24020	MLP423	MLP-like protein 423 [Source:UniProtKB/Swiss-Prot;Acc:Q93VR4]	-0.808566	8.60535e-18	-1.06538	1.07616e-27	-0.843802	0.0776255	-1.12636	6.70551e-05	32.0859	28.5268	29.9369	30.1832	57.4826	55.1557	46.8386	53.159	39.0393	29.9421	32.4828	33.8214	68.9054	68.3445	74.7021	70.6507	31.668	26.8651	32.382	30.305	47.2361	37.4677	26.1811	36.9617	46.4068	74.7947	77.4815	66.2277
AT4G21850	MSRB9	MSRB9 [Source:UniProtKB/TrEMBL;Acc:A0A178V287]	-0.734128	9.04229e-18	-0.372236	0.408628	-0.0598358	0.834341	0.414956	0.000150153	34.3302	35.8614	36.606	35.5992	63.9885	55.7285	59.3288	59.6819	45.1127	49.9657	46.7012	47.2599	68.6672	74.644	38.8972	60.7361	90.2155	76.6951	89.7158	85.5421	54.7344	64.3129	66.139	61.7288	60.4686	69.3537	62.8283	64.2168
AT3G58790	GAUT15	Hexosyltransferase (Fragment) [Source:UniProtKB/TrEMBL;Acc:W8QNJ3]	1.26078	9.92321e-18	-0.242721	0.392722	-0.0753212	0.865586	0.185744	0.446879	8.07854	8.51731	8.15521	8.25035	3.44686	4.00876	2.9269	3.46084	2.84199	2.40548	2.6008	2.61609	3.2381	2.90067	3.13137	3.09004	4.62879	5.66586	5.58699	5.29388	4.23814	4.61993	4.43051	4.42953	5.11771	4.79625	4.05141	4.65512
AT1G31580	ECS1	Protein ECS1 [Source:UniProtKB/Swiss-Prot;Acc:Q39066]	0.562827	1.15787e-17	0.870047	2.28165e-12	0.532598	0.00139601	0.172707	0.226257	174.293	189.387	186.763	183.481	123.387	131.948	120.053	125.129	128.837	101.25	98.7667	109.618	67.7995	62.0661	49.2166	59.6941	83.7908	74.2542	84.2712	80.7721	86.6743	123.967	101.225	103.955	80.274	70.2546	64.6597	71.7294
AT1G60960	IRT3	IRT3 [Source:UniProtKB/TrEMBL;Acc:A0A178WHL0]	-0.709998	1.34388e-17	-1.15465	4.45078e-33	-0.558381	0.003022	0.0533427	0.828022	23.8022	22.0517	24.2562	23.37	38.7468	35.7459	41.0814	38.5247	20.1846	18.7	20.6995	19.8613	39.9801	41.6034	50.4434	44.009	18.7762	17.4655	15.0105	17.0841	13.0973	10.3467	10.179	11.2077	13.8055	18.3886	17.2294	16.4745
AT4G26080	ABI1	Protein phosphatase 2C 56 [Source:UniProtKB/Swiss-Prot;Acc:P49597]	-0.863049	1.37203e-17	0.161144	0.24308	-0.441498	0.00532131	-0.735395	2.1625e-09	11.2999	9.70935	11.8738	10.961	19.2764	20.5445	20.4955	20.1055	19.0751	22.4647	22.4269	21.3222	19.4192	19.5172	17.8381	18.9248	12.0238	12.5069	11.8707	12.1338	15.9485	14.8238	13.9717	14.9147	17.4068	21.671	21.5819	20.2199
AT4G10790	PUX10	Plant UBX domain-containing protein 10 [Source:UniProtKB/Swiss-Prot;Acc:Q9M0N1]	0.614799	1.42355e-17	0.137272	0.266151	-0.0495008	0.894858	-0.1492	0.338203	45.4638	43.3173	44.0007	44.2606	28.6551	29.0955	29.5535	29.1014	29.9115	32.0271	33.9302	31.9563	29.0478	26.9951	30.5603	28.8678	48.0557	45.5156	48.4054	47.3256	59.0056	46.489	47.0292	50.8413	44.8569	60.8263	51.887	52.5234
AT2G38120	AUX1	Auxin transporter protein 1 [Source:UniProtKB/Swiss-Prot;Acc:Q96247]	-0.585993	1.62225e-17	-0.688655	1.27515e-17	-0.426692	0.000206912	-0.599009	1.47831e-09	21.6255	22.5085	21.9785	22.0375	34.1564	33.3857	32.4013	33.3145	22.1655	21.1893	19.5888	20.9812	35.257	32.4093	33.4569	33.7077	23.7907	26.7705	27.9543	26.1718	27.9298	29.7202	31.0701	29.5734	42.8153	38.774	37.4628	39.684
AT1G77330	-	1-aminocyclopropane-1-carboxylate oxidase 5 [Source:UniProtKB/Swiss-Prot;Acc:Q0WPW4]	-0.796297	2.20341e-17	-0.45364	0.246257	-0.570699	0.00202826	0.16997	0.334739	23.379	24.8737	25.2599	24.5042	38.2404	43.6198	46.9335	42.9312	24.6243	30.3949	24.9356	26.6516	41.55	42.5417	24.6712	36.2543	28.4944	33.0138	30.3033	30.6038	17.5178	16.0698	21.4989	18.3622	22.9674	31.1676	27.5165	27.2171
AT3G04290	LTL1	LTL1 [Source:UniProtKB/TrEMBL;Acc:A0A178VLC7]	-0.98397	2.56362e-17	-0.448958	1.05941e-05	-0.365957	0.06041	-0.436737	0.00272055	13.2969	15.2135	11.8207	13.4437	29.1429	27.0191	23.9763	26.7128	26.2889	22.8083	22.6073	23.9015	31.593	32.2924	33.7818	32.5557	22.7795	25.0186	25.2238	24.3406	28.1842	24.297	24.4164	25.6325	39.0724	27.4935	32.4149	32.9936
AT2G27820	ADT3	Arogenate dehydratase 3, chloroplastic [Source:UniProtKB/Swiss-Prot;Acc:Q9ZUY3]	-0.797329	2.62757e-17	-0.419836	8.56021e-05	-0.222243	0.215227	-0.0678615	0.701441	14.5629	13.3842	13.2851	13.7441	23.4966	24.1307	24.4229	24.0167	18.211	18.9717	18.653	18.6119	26.3018	22.679	25.3171	24.766	19.9187	22.3022	19.9186	20.7132	18.1275	20.2366	17.6103	18.6581	22.4501	21.6459	21.0884	21.7281
AT3G06850	BCE2	Lipoamide acyltransferase component of branched-chain alpha-keto acid dehydrogenase complex, mitochondrial [Source:UniProtKB/Swiss-Prot;Acc:Q9M7Z1]	0.758786	2.72506e-17	1.23728	2.15494e-32	0.378847	0.012667	0.768148	1.46447e-11	57.8706	46.8818	55.5677	53.44	30.2181	30.2892	34.9293	31.8122	62.7415	76.8534	83.9576	74.5175	27.6103	32.8795	33.7613	31.417	65.4353	59.7317	49.7361	58.301	50.8051	40.4074	42.6595	44.624	37.234	33.9354	31.6204	34.2633
AT3G13650	DIR7	Dirigent protein 7 [Source:UniProtKB/Swiss-Prot;Acc:Q9LID5]	1.48429	2.94789e-17	0.0015183	0.998434	0.167745	0.716889	-0.499842	0.0780888	16.7261	17.6651	14.0691	16.1534	7.24936	4.62617	5.52555	5.80036	4.70445	4.24806	4.66729	4.53993	5.25873	4.48821	3.79896	4.5153	4.5468	3.77376	5.69911	4.67322	6.6353	8.31484	7.40022	7.45012	5.39348	7.12556	7.34704	6.62203
AT1G08280	GALT29A	Beta-1,6-galactosyltransferase GALT29A [Source:UniProtKB/Swiss-Prot;Acc:Q9SGD2]	-1.42264	3.26046e-17	-1.12028	4.95018e-09	-0.756172	4.07001e-05	-1.74214	3.41675e-17	3.01597	2.35043	2.28749	2.5513	7.14236	6.6569	6.71822	6.83916	3.0816	2.55191	2.43173	2.68841	6.44494	5.9474	5.17799	5.85678	2.14068	1.65403	3.14552	2.31341	5.22557	4.37825	4.20111	4.60164	7.27341	7.54501	8.47218	7.76353
AT4G28260	-	Acyl-UDP-N-acetylglucosamine O-acyltransferase [Source:UniProtKB/TrEMBL;Acc:Q9M0I1]	0.72416	3.44254e-17	0.600084	8.76452e-14	0.425826	0.000846768	0.331714	0.00112222	52.174	42.1889	51.2392	48.534	27.5982	30.7049	30.4655	29.5895	36.9771	41.1532	37.8372	38.6558	24.5121	25.2902	26.2863	25.3629	35.9018	39.1327	37.074	37.3695	39.5582	36.6246	43.8004	39.9944	31.847	28.08	29.257	29.728
AT4G38520	-	APD6 [Source:UniProtKB/TrEMBL;Acc:A0A178UT21]	-0.582501	3.54784e-17	-0.437024	6.63248e-08	-0.349229	0.0014121	-0.496057	1.81814e-08	33.9503	33.6077	31.1608	32.9063	46.577	50.5321	51.6642	49.5911	39.3054	33.8943	34.7277	35.9758	48.8498	46.4515	50.3088	48.5367	28.3598	28.0285	30.6838	29.024	30.5034	33.1065	33.0657	32.2252	41.6417	39.977	41.3372	40.9853
AT1G14870	PCR2	PCR2 [Source:UniProtKB/TrEMBL;Acc:A0A178WDU8]	0.632469	3.8425e-17	1.45234	2.98948e-51	0.815287	1.24991e-14	1.01083	3.61384e-27	118.522	116.96	118.365	117.949	68.1165	82.7507	79.0844	76.6505	115.796	127.334	140.761	127.964	50.5422	48.259	40.5873	46.4628	139.277	137.538	120.004	132.273	121.173	106.712	119.524	115.803	62.6482	71.0042	63.4079	65.6868
AT5G59350	-	Transmembrane protein [Source:UniProtKB/TrEMBL;Acc:Q9LTJ3]	1.35761	4.45487e-17	0.347087	0.115719	-0.109019	0.83234	-0.328244	0.230805	12.377	9.17545	11.912	11.1548	4.7416	4.59613	3.78712	4.37495	7.43118	5.89949	6.44649	6.59239	4.77124	4.88446	5.86939	5.17503	3.87149	5.07942	4.22952	4.39348	5.88275	4.88853	4.60939	5.12689	4.40364	5.4739	6.69942	5.52566
AT5G60680	-	Emb [Source:UniProtKB/TrEMBL;Acc:Q9FF51]	0.768204	5.03338e-17	1.15869	9.00798e-31	0.540301	0.000339455	1.19923	1.30626e-25	57.3296	53.4379	57.4261	56.0645	28.7937	34.0043	36.7478	33.1819	45.4428	51.7133	54.7369	50.631	21.3097	24.0537	22.1784	22.5139	74.9084	73.0501	63.7541	70.5708	46.8236	46.8008	40.817	44.8138	35.8236	27.2387	29.257	30.7731
AT1G26730	PHO1-H7	Phosphate transporter PHO1 homolog 7 [Source:UniProtKB/Swiss-Prot;Acc:Q6R8G3]	2.2757	5.13661e-17	0.705635	0.243154	0.28561	0.494983	0.215132	0.519521	2.21987	2.10544	2.24725	2.19085	0.384011	0.524148	0.459232	0.455797	0.578031	0.670624	0.546517	0.598391	0.429346	0.475495	0.188967	0.364602	1.73459	1.8438	1.83147	1.80329	2.01153	1.67278	2.01228	1.89886	1.45858	1.63233	1.57295	1.55462
AT4G22240	PAP2	Probable plastid-lipid-associated protein 2, chloroplastic [Source:UniProtKB/Swiss-Prot;Acc:O49629]	-0.572334	5.27311e-17	-0.577568	6.82762e-11	-0.199701	0.162248	-0.103292	0.445967	50.9553	54.3124	50.5825	51.95	76.7093	80.9067	75.7081	77.7747	59.0494	52.1334	56.8311	56.0046	83.1422	74.486	92.1057	83.2446	60.4599	52.8963	52.3263	55.2275	48.7524	53.775	52.8702	51.7992	59.2761	58.0886	60.8228	59.3958
AT5G57630	CIPK21	CBL-interacting serine/threonine-protein kinase 21 [Source:UniProtKB/Swiss-Prot;Acc:Q94CG0]	0.779832	5.38592e-17	1.04995	2.25521e-34	0.770983	1.0271e-11	0.649001	1.1873e-10	49.1251	48.6823	51.7643	49.8572	24.3068	32.5027	30.9987	29.2694	44.9145	50.3321	51.362	48.8695	22.1936	22.6365	25.5598	23.4633	104.612	98.6079	94.341	99.1871	103.876	106.039	114.762	108.226	72.461	59.8201	57.6797	63.3203
AT5G21160	-	LA RNA-binding protein [Source:UniProtKB/TrEMBL;Acc:F4K704]	0.560601	5.4997e-17	0.598284	4.54275e-17	0.223498	0.188218	0.312611	0.00906632	53.0986	49.4057	55.3304	52.6116	34.6115	35.2085	38.0117	35.9439	44.2273	47.5016	49.784	47.171	30.6542	30.8239	31.4349	30.971	46.0978	53.0594	47.2294	48.7955	46.7044	43.4091	47.858	45.9905	45.0078	37.1524	35.8264	39.3288
AT4G16370	ATOPT3	oligopeptide transporter [Source:TAIR;Acc:AT4G16370]	0.641754	5.75825e-17	0.694564	1.2549e-16	0.866413	9.22458e-14	0.837839	2.3194e-25	93.0717	94.1075	98.8817	95.3536	69.6912	58.2408	56.6554	61.5291	106.298	101.65	85.4581	97.8023	56.2458	62.1938	62.053	60.1642	98.867	95.6479	99.0084	97.8411	92.826	92.432	114.917	100.058	58.3719	55.6115	50.3882	54.7905
AT1G78090	TPPB	Trehalose-phosphate phosphatase B [Source:UniProtKB/Swiss-Prot;Acc:Q9C9S4]	1.2281	5.93881e-17	-0.0333466	0.915805	-0.379955	0.24689	0.0964957	0.751048	15.3613	17.6636	16.7431	16.5893	6.6879	5.77053	9.00256	7.15366	7.68219	7.72904	7.67873	7.69665	8.96031	8.20631	6.3321	7.83291	5.66093	6.82297	6.01839	6.16743	3.48896	5.03264	4.81011	4.4439	6.78903	5.26975	5.26225	5.77368
AT3G57157	-	other RNA [Source:TAIR;Acc:AT3G57157]	2.39124	6.2644e-17	0.656171	0.141612	0.38832	0.691562	-0.0609695	0.949499	26.0151	30.4235	26.0396	27.4927	6.49632	5.44112	3.80972	5.24905	12.3105	12.0705	9.70772	11.3629	8.85208	6.03297	6.75677	7.21394	4.31935	3.13309	4.96523	4.13922	4.85124	5.20191	6.96308	5.67208	4.38805	3.6858	4.93788	4.33724
AT5G15410	CNGC2	Cyclic nucleotide-gated ion channel 2 [Source:UniProtKB/Swiss-Prot;Acc:O65718]	-0.679092	6.30879e-17	-0.7709	2.59517e-16	-0.0971185	0.651408	-0.562561	1.52199e-07	26.8468	23.6268	21.8186	24.0974	37.7349	38.3201	40.2781	38.7777	28.9387	25.1844	26.2059	26.7763	44.2517	40.3375	52.0254	45.5382	25.9764	29.5417	31.681	29.0664	38.7926	40.7337	41.2125	40.2463	38.793	45.2704	44.8585	42.9739
AT1G75750	GASA1	GASA1 [Source:UniProtKB/TrEMBL;Acc:A0A178W4S5]	-0.593987	7.7748e-17	-0.623704	1.74499e-19	-0.0805995	0.930653	-0.181822	0.622136	287.83	298.273	286.703	290.935	401.367	431.42	494.361	442.382	358.655	348.333	408.61	371.866	551.241	568.432	589.701	569.791	459.504	359.416	391.49	403.47	494.693	507.741	299.716	434.05	336.978	520.508	516.937	458.141
AT5G05850	PIRL1	Plant intracellular Ras-group-related LRR protein 1 [Source:UniProtKB/Swiss-Prot;Acc:Q9FFJ3]	1.0748	8.3379e-17	0.852918	1.07928e-07	0.449018	0.032966	0.704521	9.54438e-06	11.421	11.1252	11.6089	11.385	4.87965	5.88535	5.57514	5.44672	9.11315	9.65524	11.5281	10.0988	4.96471	5.23078	6.44398	5.54649	9.07207	8.00781	9.21358	8.76449	7.98504	6.77694	7.32869	7.36356	4.95266	5.58984	5.61302	5.38518
AT3G56400	WRKY70	Probable WRKY transcription factor 70 [Source:UniProtKB/Swiss-Prot;Acc:Q9LY00]	1.39686	1.21793e-16	2.69259	3.85156e-41	1.30905	1.34006e-10	3.29878	1.23659e-142	12.9641	10.8568	10.1086	11.3098	4.05854	5.06851	3.79371	4.30692	11.6129	12.7291	16.8064	13.7162	1.9029	2.53587	1.86245	2.10041	34.6534	38.4573	39.6736	37.5948	10.95	9.82927	7.72225	9.50049	3.59882	3.62204	4.27908	3.83331
AT5G43700	IAA4	IAA4 [Source:UniProtKB/TrEMBL;Acc:A0A384LA06]	0.691515	1.24822e-16	1.28968	2.59766e-55	0.449538	0.000460782	-0.101245	0.540827	57.0052	59.6909	64.2502	60.3155	36.4398	35.5742	41.009	37.6743	80.3881	88.7789	93.9246	87.6972	36.6954	33.7796	36.4948	35.6566	35.949	34.1336	39.6766	36.5864	56.9564	52.6599	51.6302	53.7488	37.2465	37.1795	43.5115	39.3125
AT1G26380	FOX1	Berberine bridge enzyme-like 3 [Source:UniProtKB/Swiss-Prot;Acc:Q9FZC4]	-2.07026	1.25769e-16	3.30759	4.05647e-20	0.449938	0.32341	0.748868	0.0160667	1.0013	1.24793	0.80923	1.01949	4.83234	4.17126	3.82685	4.27682	2.81242	4.0958	3.91708	3.60843	0.440448	0.445981	0.197378	0.361269	5.40154	4.18828	3.64847	4.41277	3.51996	3.20326	4.06721	3.59681	1.62896	2.70198	3.56662	2.63252
AT1G12780	UGE1	Bifunctional UDP-glucose 4-epimerase and UDP-xylose 4-epimerase 1 [Source:UniProtKB/Swiss-Prot;Acc:Q42605]	0.579204	1.35482e-16	0.872172	2.75093e-23	0.471374	0.00632516	0.580391	2.11507e-08	108.292	94.0667	105.182	102.514	64.1274	70.9585	72.2302	69.1054	79.1107	92.0825	101.644	90.9458	48.8862	47.59	51.7075	49.3946	159.653	145.14	121.413	142.069	166.506	118.519	111.136	132.054	98.4362	94.598	92.3056	95.1133
AT3G28910	MYB30	Transcription factor MYB30 [Source:UniProtKB/Swiss-Prot;Acc:Q9SCU7]	0.816839	1.41756e-16	0.891612	8.92483e-20	0.564529	5.03449e-06	0.583371	2.6841e-07	23.655	24.8453	26.4211	24.9738	15.1298	14.9699	12.7381	14.2793	28.658	29.4946	29.3209	29.1578	14.6458	14.5862	17.6797	15.6372	26.4934	29.5539	31.3964	29.1479	28.7121	27.2585	30.5759	28.8488	18.5472	21.1517	18.6965	19.4651
AT5G57655	XYLA	Xylose isomerase [Source:UniProtKB/TrEMBL;Acc:A0A178UDJ9]	0.512795	1.44569e-16	0.503159	1.87045e-09	0.346083	0.0252973	0.226493	0.017626	162.908	142.216	156.541	153.889	103.763	111.427	110.621	108.604	114.984	133.499	145.296	131.26	90.8618	92.594	92.768	92.0746	155.16	155.587	152.769	154.505	196.1	149.914	158.843	168.286	120.739	140.326	135.505	132.19
AT5G44390	-	Berberine bridge enzyme-like 25 [Source:UniProtKB/Swiss-Prot;Acc:Q9FKU9]	-1.93833	1.56607e-16	-1.57859	5.2767e-16	-1.16569	1.75689e-07	-0.899467	5.33607e-05	1.66856	1.1296	1.25055	1.34957	5.79299	5.84681	3.85296	5.16425	2.01709	1.70104	2.01455	1.9109	6.04329	5.27369	5.75119	5.68939	3.63453	3.26694	2.48987	3.13045	2.61907	2.33528	2.87197	2.60877	4.82911	6.95726	5.72365	5.83667
AT1G20110	FREE1	Protein FREE1 [Source:UniProtKB/Swiss-Prot;Acc:Q9ASS2]	0.575951	1.56607e-16	0.0200493	0.898976	0.245485	0.117782	0.352296	0.00152281	55.2152	50.0269	52.7963	52.6795	37.2453	36.0511	33.3871	35.5612	31.5871	36.4732	34.5233	34.1945	34.6587	31.9771	33.9256	33.5205	51.4115	53.2633	45.8596	50.1781	43.8609	45.8653	50.4296	46.7186	41.763	41.1789	35.0621	39.3347
AT5G66930	-	unknown protein; CONTAINS InterPro DOMAIN/s: Protein of unknown function DUF1649 (InterPro:IPR012445); Ha. [Source:TAIR;Acc:AT5G66930]	1.19907	1.56753e-16	0.358414	0.0215846	0.18755	0.399726	0.232805	0.160918	25.6606	20.8778	22.6545	23.0643	9.11303	8.87479	12.396	10.1279	17.2744	16.1655	18.0467	17.1622	13.5691	12.239	14.143	13.317	25.3361	20.9743	22.3099	22.8734	21.629	23.4176	21.637	22.2278	20.9439	18.7821	18.7343	19.4867
AT3G14610	CYP72A7	Cytochrome P450 [Source:UniProtKB/TrEMBL;Acc:Q9LUD3]	0.688024	1.6561e-16	-0.196664	0.171107	-0.133187	0.578625	0.155263	0.330612	31.9483	29.506	30.4791	30.6445	18.1443	20.1924	19.1029	19.1465	13.3612	14.2688	15.852	14.494	16.1739	15.6679	17.5988	16.4802	20.059	17.6778	17.6303	18.4557	14.6453	15.0042	15.8054	15.1516	15.9613	17.9919	15.7868	16.58
AT3G24480	LRX4	Leucine-rich repeat extensin-like protein 4 [Source:UniProtKB/Swiss-Prot;Acc:Q9LHF1]	-0.620541	1.72355e-16	-0.47033	1.37865e-09	-0.177515	0.304811	-0.246946	0.0167635	31.6274	34.5295	32.8782	33.0117	50.745	53.724	48.9123	51.1271	39.1023	41.209	41.1659	40.4924	57.4394	53.0685	56.8161	55.7747	69.2368	73.283	68.9545	70.4915	80.8382	72.5345	69.0949	74.1559	79.6522	91.2559	80.245	83.7177
AT1G18570	MYB51	Transcription factor MYB51 [Source:UniProtKB/Swiss-Prot;Acc:O49782]	1.10663	1.78211e-16	1.19812	2.02335e-11	0.408836	0.0228316	1.74785	1.00939e-44	12.1322	14.4089	12.1104	12.8838	5.95689	6.42164	5.68313	6.02056	9.19844	13.872	12.5517	11.874	4.46018	5.06357	5.87467	5.13281	40.2264	29.5908	33.9118	34.5763	15.0947	12.2664	13.7556	13.7055	10.9177	9.74089	10.2714	10.31
AT5G59690	-	Histone H4 [Source:UniProtKB/TrEMBL;Acc:Q6NR90]	0.56157	2.16271e-16	0.546361	5.67905e-17	0.241937	0.238515	0.0481515	0.772042	251.562	258.896	265.311	258.589	162.617	175.081	192.059	176.585	245.598	246.445	235.22	242.421	158.348	165.327	171.957	165.211	108.814	111.431	110.379	110.208	132.051	141.654	105.519	126.408	95.1053	110.162	114.868	106.712
AT5G60800	-	Heavy metal transport/detoxification superfamily protein [Source:UniProtKB/TrEMBL;Acc:F4K0H3]	1.18751	2.40556e-16	1.33806	4.44157e-18	0.445127	0.0604368	0.993731	1.42976e-09	17.4282	16.5031	14.5153	16.1488	6.51971	8.41008	6.42732	7.11904	13.7198	16.5159	17.5055	15.9137	5.84711	5.84655	7.03727	6.24365	18.439	16.1422	19.6127	18.0646	13.113	12.0784	11.9583	12.3832	10.6487	9.49493	7.0669	9.07018
AT5G18170	GDH1	Glutamate dehydrogenase 1 [Source:UniProtKB/Swiss-Prot;Acc:Q43314]	0.501116	2.43608e-16	1.37673	5.19132e-61	0.543868	0.000112282	0.61162	2.72067e-10	121.07	117.384	126.639	121.698	82.0604	91.1613	86.6549	86.6255	162.703	197.038	210.179	189.974	72.887	71.2314	74.1499	72.7561	182.952	155.382	160.894	166.409	187.425	143.227	146.916	159.189	97.8336	114.071	115.173	109.026
AT3G60390	HAT3	Homeobox-leucine zipper protein HAT3 [Source:UniProtKB/Swiss-Prot;Acc:P46602]	1.03507	2.4944e-16	1.06108	1.23173e-18	0.763318	6.09337e-07	0.42281	0.0158371	20.6709	20.4788	25.3514	22.167	9.97512	10.6282	12.186	10.9298	21.257	22.6544	19.875	21.2621	10.781	9.6342	10.0314	10.1489	11.0834	13.3422	11.9384	12.1213	15.3041	15.1998	15.6554	15.3865	10.0619	8.33662	8.76159	9.05336
AT4G33030	SQD1	UDP-sulfoquinovose synthase, chloroplastic [Source:UniProtKB/Swiss-Prot;Acc:O48917]	0.525739	2.56005e-16	0.101144	0.319499	0.255131	0.114825	0.266612	0.0198678	70.0935	68.6086	71.4282	70.0434	50.0036	50.413	46.546	48.9875	54.0283	55.495	56.0992	55.2075	51.201	48.0956	54.3084	51.2017	63.4042	64.1799	64.8482	64.1441	59.0492	65.4594	66.93	63.8129	59.7353	47.4583	52.9762	53.39
AT2G28755	-	UDP-D-glucuronate carboxy-lyase-related [Source:TAIR;Acc:AT2G28755]	3.07314	2.92672e-16	0.483298	0.809178	0.997473	0.234892	0.748396	0.333021	8.92304	11.9538	12.3132	11.0634	1.6629	1.32058	0.979023	1.32084	0.929716	0.216115	0.504878	0.550236	0.371844	0.235322	0.595122	0.400763	1.90944	2.62342	2.38606	2.30631	2.41882	3.63606	2.18927	2.74805	1.77113	1.43768	0.898831	1.36921
AT3G49220	-	Pectinesterase [Source:UniProtKB/TrEMBL;Acc:A0A1I9LRM8]	-0.646044	2.95705e-16	-1.06369	1.675e-32	-0.579582	9.55772e-07	-0.717865	7.73268e-11	11.5097	10.6158	10.3604	10.8287	16.7067	16.9203	17.4949	17.0407	10.5202	9.27332	11.0109	10.2682	20.8416	20.0795	23.1416	21.3542	11.3539	13.6692	13.4943	12.8391	13.3513	14.7818	14.374	14.1691	23.3578	19.607	20.4603	21.1417
AT3G43720	LTPG2	Non-specific lipid transfer protein GPI-anchored 2 [Source:UniProtKB/Swiss-Prot;Acc:Q9LZH5]	-0.729106	2.98282e-16	-0.620643	3.06401e-09	-0.352012	0.0450276	-0.585147	0.000103764	41.8847	39.0857	38.051	39.6738	60.0031	67.0654	71.4648	66.1778	53.4312	43.5085	45.0853	47.3417	70.5792	66.8922	80.4328	72.6348	25.0625	21.3562	28.8337	25.0841	28.266	31.0343	29.4285	29.5763	32.4324	39.6804	40.9495	37.6874
AT5G61010	ATEXO70E2	Exocyst complex component EXO70E2 [Source:UniProtKB/Swiss-Prot;Acc:Q9FNR3]	-1.35185	3.03153e-16	-0.0703081	0.78012	-0.13101	0.731324	-0.353451	0.0772527	2.2235	1.90518	2.11041	2.0797	6.21099	5.39844	4.39381	5.33441	3.97854	4.78916	4.43214	4.39995	4.59689	4.75057	4.39864	4.58203	4.93378	4.48525	4.6072	4.67541	5.3776	5.40961	5.62206	5.46975	4.89155	7.31096	5.71841	5.97364
AT5G07322	-	other RNA [Source:TAIR;Acc:AT5G07322]	-1.67486	3.19707e-16	-0.499767	0.0588498	-0.373762	0.411692	-0.818583	0.00845308	8.12994	6.71836	6.50801	7.11877	20.8671	21.6803	25.7802	22.7759	14.2985	14.2271	10.2173	12.9143	17.8908	21.2292	15.6711	18.2637	6.46307	6.67454	5.71192	6.28318	9.21144	9.19791	7.30447	8.57128	8.63676	12.2454	12.3822	11.0881
AT5G49100	-	Vitellogenin-like protein [Source:UniProtKB/TrEMBL;Acc:Q9FH24]	0.929544	3.20408e-16	0.250125	0.105774	0.273127	0.16625	0.427802	0.00261029	16.9851	18.9335	19.0409	18.3198	9.43838	8.75123	10.9413	9.7103	13.0129	12.1126	11.7101	12.2785	9.57813	9.88521	11.4169	10.2934	14.5585	15.8091	17.0545	15.8074	15.0846	13.6048	14.029	14.2395	11.0934	13.0905	11.0799	11.7546
AT4G18670	LRX5	Leucine-rich repeat extensin-like protein 5 [Source:UniProtKB/Swiss-Prot;Acc:Q9SN46]	-0.677975	3.20408e-16	-0.924569	4.61504e-17	-0.5738	0.000306995	-0.805619	3.13239e-08	12.2305	11.4366	12.2785	11.9819	18.0443	20.4342	19.4569	19.3118	11.9012	8.99103	10.1242	10.3388	21.4012	18.569	18.7687	19.5796	12.8705	17.8674	16.2833	15.6737	17.4579	17.9324	19.97	18.4534	33.4948	24.5363	24.2418	27.4243
AT4G34050	CCoAOMT1	S-adenosyl-L-methionine-dependent methyltransferases superfamily protein [Source:TAIR;Acc:AT4G34050]	-0.434792	3.22397e-16	-0.234339	0.00119488	-0.255831	0.0221917	0.0639732	0.634436	117.427	117.006	119.112	117.848	163.678	160.354	157.246	160.426	146.781	156.575	150.873	151.409	185.709	175.992	169.734	177.145	196.56	206.028	175.527	192.705	145.71	158.632	160.089	154.81	188.711	187.32	177.555	184.529
AT2G40000	HSPRO2	Nematode resistance protein-like HSPRO2 [Source:UniProtKB/Swiss-Prot;Acc:O04203]	0.679653	3.69412e-16	2.14309	3.91681e-74	1.04572	3.40493e-10	2.74676	5.1773e-141	41.6305	38.348	39.1436	39.7074	22.7672	27.0223	25.0751	24.9549	49.9939	66.3208	70.6169	62.3105	14.9701	14.4596	12.6135	14.0144	238.324	214.87	208.16	220.451	84.3343	58.125	61.4874	67.9822	38.5817	27.0481	33.0533	32.8944
AT5G16030	-	unknown protein; BEST Arabidopsis thaliana protein match is: unknown protein (TAIR:AT3G02500.1); Ha. [Source:TAIR;Acc:AT5G16030]	0.778748	3.6955e-16	0.129239	0.567166	0.410529	0.073098	0.343325	0.0553301	34.8035	33.0098	31.3387	33.0506	17.4873	19.5484	21.1557	19.3971	17.4127	13.5937	14.1811	15.0625	13.787	11.4063	16.0739	13.7557	46.8587	55.6068	61.0183	54.4946	48.9239	55.9678	66.8597	57.2505	53.7104	33.4601	41.8676	43.0127
AT4G30960	CIPK6	CBL-interacting serine/threonine-protein kinase 6 [Source:UniProtKB/Swiss-Prot;Acc:O65554]	-0.501631	5.1938e-16	-0.490719	4.07324e-14	-0.392087	0.000982766	-0.710216	2.85856e-16	69.5553	63.7462	62.5415	65.281	89.7327	95.8321	93.4387	93.0012	61.1695	60.4482	60.1149	60.5775	88.3999	82.1632	83.5466	84.7032	68.9601	70.1443	72.767	70.6238	89.1036	82.9831	92.7784	88.2884	104.316	118.713	123.985	115.671
AT2G29490	GSTU1	Glutathione S-transferase U1 [Source:UniProtKB/Swiss-Prot;Acc:Q9ZW30]	-0.879444	6.11965e-16	0.277261	0.0212605	0.432021	0.0236653	0.220901	0.294391	15.863	17.3476	15.5068	16.2391	27.7795	31.077	31.3866	30.081	29.5214	29.5811	31.6778	30.2601	25.1685	24.6313	24.6362	24.812	31.5862	24.6394	23.2583	26.4947	31.8934	32.4	27.968	30.7538	18.7002	26.238	23.2997	22.746
AT3G54720	AMP1	Probable glutamate carboxypeptidase AMP1 [Source:UniProtKB/Swiss-Prot;Acc:Q9M1S8]	0.776969	6.77443e-16	0.137982	0.390636	-0.0708205	0.823544	-0.0780005	0.7026	19.632	17.1379	18.727	18.499	10.5841	10.5263	11.5091	10.8732	12.4434	11.8013	12.9515	12.3987	11.2143	10.0786	12.3407	11.2112	9.36053	10.8287	11.0128	10.4007	11.3256	9.73305	10.384	10.4809	11.5829	11.1518	10.2255	10.9867
AT1G07140	RANBP1A	Ran-binding protein 1 homolog a [Source:UniProtKB/Swiss-Prot;Acc:Q9LMK7]	0.431255	6.97008e-16	0.11603	0.131383	0.0192069	0.93313	0.170399	0.0668622	192.359	179.517	183.165	185.014	137.866	137.108	139.437	138.137	146.899	144.341	152.919	148.053	135.264	137.093	135.241	135.866	151.932	165.031	153.538	156.834	137.305	146.316	141.215	141.612	142.09	137.961	138.469	139.507
AT5G17300	RVE1	Protein REVEILLE 1 [Source:UniProtKB/Swiss-Prot;Acc:F4KGY6]	1.37009	7.73203e-16	1.5702	4.99044e-15	1.17346	7.38383e-05	1.41355	8.13776e-09	6.21467	6.58287	6.87146	6.55633	2.33768	2.58103	2.76488	2.5612	6.86319	7.88202	6.02925	6.92482	2.00025	2.02538	2.94522	2.32362	4.30191	4.0741	4.73738	4.37113	3.96541	3.03171	4.14044	3.71252	2.17449	1.21676	1.54722	1.64616
AT2G47560	ATL64	RING-H2 finger protein ATL64 [Source:UniProtKB/Swiss-Prot;Acc:O22255]	2.86485	8.33121e-16	1.61413	0.00263461	0.0375393	0.97215	1.08149	0.0686884	4.33019	6.34288	4.56513	5.0794	0.522971	0.802309	0.787233	0.704171	1.84021	1.80729	1.73215	1.79322	0.531556	0.504593	0.714617	0.583588	9.10392	13.1584	9.67455	10.6456	4.34686	6.1399	5.04029	5.17568	8.22109	3.3705	3.51739	5.03632
AT3G59900	ARGOS	ARGOS [Source:UniProtKB/TrEMBL;Acc:A0A178VK86]	-3.62435	8.57359e-16	-1.34037	0.00081131	-1.48565	0.00296075	-2.55301	5.51247e-06	0.157919	0.408772	0.356167	0.307619	3.92661	3.45379	4.38942	3.92327	0.8978	2.5677	2.60315	2.02288	4.83474	3.95647	6.19025	4.99382	0.604301	0.0511393	0.729397	0.461612	0.671339	1.22266	1.03321	0.975739	3.12962	3.2229	1.81345	2.72199
AT3G48990	AAE3	Oxalate--CoA ligase [Source:UniProtKB/Swiss-Prot;Acc:Q9SMT7]	-0.414974	8.65798e-16	-0.368329	1.16375e-07	-0.22685	0.0434544	-0.0484312	0.679753	242.032	242.141	249.039	244.404	328.691	342.825	313.006	328.174	239.993	244.106	276.756	253.618	324.665	312.601	339.766	325.677	261.105	249.536	241.442	250.694	218.903	212.792	234.693	222.129	253.624	266.839	258.107	259.523
AT1G80240	-	At1g80240 [Source:UniProtKB/TrEMBL;Acc:Q9SSB7]	1.17181	9.64061e-16	0.179092	0.672116	1.14656	1.78903e-12	1.83181	8.546e-46	14.9717	12.2805	15.1516	14.1346	6.49196	7.07681	5.35808	6.30895	4.67726	5.73644	6.32068	5.57813	5.22332	6.63263	2.76848	4.87481	21.2384	21.4429	19.1724	20.6179	11.3783	14.4584	12.7384	12.8584	6.044	5.4291	5.93379	5.8023
AT3G22060	CRRSP38	Cysteine-rich repeat secretory protein 38 [Source:UniProtKB/Swiss-Prot;Acc:Q9LRJ9]	0.737399	1.00686e-15	2.04093	6.80033e-87	0.784744	3.65754e-07	1.22094	3.10243e-26	45.3479	44.1193	46.2804	45.2492	28.3638	28.9486	24.631	27.3144	69.0431	75.6494	84.5849	76.4258	16.7253	17.9284	20.7077	18.4538	86.4247	75.4864	76.9571	79.6227	50.3382	60.2967	66.3856	59.0068	40.2797	32.2239	30.0661	34.1899
AT1G03590	PPC6-6	Probable protein phosphatase 2C 1 [Source:UniProtKB/Swiss-Prot;Acc:Q9LR65]	0.704153	1.06447e-15	0.78764	1.61924e-17	0.503532	1.55249e-05	0.664915	1.27323e-09	25.2365	23.2212	24.9527	24.4701	14.0719	15.6907	15.6296	15.1308	27.7232	27.3688	26.9082	27.3334	14.3029	16.7991	16.1558	15.7526	27.8334	26.4803	32.752	29.0219	26.8755	24.2459	26.9531	26.0249	18.3798	18.4271	18.173	18.3266
AT1G32530	MIP1	MND1-interacting protein 1 [Source:UniProtKB/Swiss-Prot;Acc:Q8RX22]	0.64336	1.07927e-15	0.577319	3.82559e-10	0.153885	0.413176	0.116047	0.384704	30.9547	28.9034	30.5213	30.1265	18.6914	18.5737	21.0395	19.4349	26.0401	27.6586	29.0436	27.5808	17.3897	17.6589	20.0679	18.3722	32.4194	36.4097	33.9953	34.2748	38.4778	34.0275	33.3182	35.2745	30.6719	34.0779	30.1914	31.6471
AT1G67100	LBD40	LOB domain-containing protein 40 [Source:UniProtKB/Swiss-Prot;Acc:Q9ZW96]	3.05286	1.26422e-15	4.93557	0.0141693	0.278856	0.866122	0.684369	0.389832	3.84011	4.75764	4.43037	4.34271	0.371891	0.55375	0.667107	0.530916	0.359863	0.226555	0.264634	0.283684	0	0	0	0	0.847772	1.14789	0.864095	0.953253	1.06257	0.762344	0.338215	0.721042	0.349496	0.723424	0.70669	0.593203
AT1G04080	PRP39	Tetratricopeptide repeat (TPR)-like superfamily protein [Source:UniProtKB/TrEMBL;Acc:F4I448]	0.555438	1.56421e-15	0.127091	0.168559	0.0696205	0.779317	0.194918	0.0683635	56.2152	60.6537	53.8996	56.9228	41.8249	37.1361	38.01	38.9903	40.7413	38.7159	43.0022	40.8198	35.1114	38.0977	38.305	37.1713	38.2018	38.4508	38.2565	38.303	33.3082	34.2397	38.0826	35.2101	36.4598	33.0423	30.9816	33.4946
AT3G47420	ATPS3	Putative glycerol-3-phosphate transporter 1 [Source:UniProtKB/Swiss-Prot;Acc:Q9C5L3]	1.32617	2.11469e-15	2.1127	1.6533e-27	1.99616	4.78758e-28	2.34666	1.07938e-58	4.98634	4.72631	5.39318	5.03528	1.99327	2.25159	1.82098	2.02195	5.86401	8.02271	7.59084	7.15919	1.97883	1.75079	1.19917	1.64293	19.5336	16.7426	14.928	17.0681	15.9429	10.444	13.8592	13.4154	2.72911	3.92199	3.41331	3.3548
AT3G28040	-	Probably inactive leucine-rich repeat receptor-like protein kinase At3g28040 [Source:UniProtKB/Swiss-Prot;Acc:Q9LRT1]	-0.640796	2.24757e-15	-1.20487	2.20228e-31	-0.512843	6.75573e-06	-0.959968	2.64247e-22	16.3753	14.6216	14.2383	15.0784	24.9134	23.1809	22.7884	23.6276	15.8757	12.0273	12.7745	13.5591	29.8475	28.9641	34.7888	31.2001	12.8657	14.5438	15.3837	14.2644	18.3044	19.2894	20.9107	19.5015	29.841	26.6282	26.8735	27.7809
AT1G65310	ATXTH17	xyloglucan endotransglucosylase/hydrolase 17 [Source:TAIR;Acc:AT1G65310]	-1.55067	2.26996e-15	-1.74554	1.47914e-11	-0.821458	0.000612326	-0.834754	6.72214e-05	2.99014	2.61532	3.51976	3.04174	8.12203	9.9822	8.96585	9.02336	2.37028	1.99802	2.99436	2.45422	9.59979	9.27705	5.52277	8.1332	5.7211	5.41188	6.65948	5.93082	6.34907	5.03448	6.63283	6.00546	8.10544	11.837	11.8376	10.5934
AT4G03210	XTH9	Xyloglucan endotransglucosylase/hydrolase (Fragment) [Source:UniProtKB/TrEMBL;Acc:C0SVH2]	-0.713299	3.43535e-15	-0.343015	3.69227e-05	-0.214955	0.446451	-0.59954	1.82098e-08	43.5758	40.1626	40.8708	41.5364	78.5389	62.252	64.7368	68.5092	61.4866	58.114	53.1998	57.6001	70.714	74.3886	73.2874	72.7967	68.0732	76.8169	75.6952	73.5284	121.009	92.1004	75.634	96.2476	102.906	103.583	128.167	111.552
AT5G23860	TUBB8	Tubulin beta chain [Source:UniProtKB/TrEMBL;Acc:A0A178UKM5]	-0.72286	3.75305e-15	-0.356176	0.00348523	-0.131512	0.587355	-0.185457	0.202913	19.8357	16.8791	19.1703	18.6283	28.6874	31.9345	32.2659	30.9626	23.0831	25.9756	21.9117	23.6568	33.949	29.4341	27.0055	30.1295	27.8106	27.4721	34.6529	29.9785	28.0635	29.5356	36.0376	31.2122	35.6879	33.612	33.1004	34.1334
AT3G52500	-	At3g52500 [Source:UniProtKB/TrEMBL;Acc:Q9SVD1]	-0.521222	4.13358e-15	-0.632991	2.89987e-15	-0.0640868	0.840128	-0.0399175	0.849722	43.3306	39.8138	39.9977	41.0474	58.5833	61.7929	57.4249	59.267	38.8827	35.4508	36.4362	36.9232	60.5912	51.8569	58.6557	57.0346	66.2931	76.4222	78.0785	73.5979	65.9297	74.4661	77.3155	72.5704	90.0813	69.0371	68.115	75.7445
AT4G30680	-	Initiation factor eIF-4 gamma, MA3 [Source:UniProtKB/TrEMBL;Acc:Q9SUH8]	1.07324	4.56061e-15	0.583513	0.00103157	0.168833	0.77077	0.479695	0.0895957	23.9309	24.7779	21.4839	23.3976	10.3612	11.8171	11.3768	11.185	15.8213	14.1819	14.5576	14.8536	10.4136	9.12498	10.1183	9.88563	10.3301	9.41291	11.5385	10.4272	8.47464	9.32054	7.504	8.43306	8.75315	5.00306	8.76927	7.50849
AT1G72852	-	Potential natural antisense gene, locus overlaps with AT1G72850 [Source:TAIR;Acc:AT1G72852]	2.49864	4.72038e-15	0.525813	0.536833	0.260325	0.767311	0.384492	0.476272	3.20202	3.26754	4.47888	3.64948	0.552359	0.490596	0.930664	0.657873	0.600135	0.821758	0.86058	0.760824	0.357539	0.246839	0.967586	0.523988	1.26654	1.13662	1.22298	1.20871	1.11758	1.22168	0.997129	1.11213	0.819625	0.904826	1.06068	0.928375
AT1G31320	LBD4	LOB domain-containing protein 4 [Source:UniProtKB/Swiss-Prot;Acc:Q9SHE9]	1.41939	5.04583e-15	1.2894	7.73929e-11	0.31853	0.426119	0.499954	0.0521086	10.2927	12.097	10.174	10.8546	4.3594	3.45404	4.45911	4.09085	9.67526	8.45937	9.51693	9.21718	3.57729	3.35338	4.33692	3.75586	6.92911	7.9007	5.75175	6.86052	6.52391	6.88676	4.78044	6.0637	4.77343	4.18389	5.63413	4.86382
AT1G06840	-	Probable LRR receptor-like serine/threonine-protein kinase At1g06840 [Source:UniProtKB/Swiss-Prot;Acc:C0LGD7]	0.691143	6.24486e-15	0.482194	1.05842e-05	0.240083	0.155712	0.274516	0.0240714	19.5526	17.6643	20.625	19.2806	12.5142	12.1595	11.409	12.0275	14.6643	17.6365	16.8629	16.3879	12.0657	10.6567	12.2503	11.6576	20.0029	19.1922	18.2203	19.1385	18.264	17.8364	20.1071	18.7358	17.5025	15.3252	14.6822	15.8366
AT1G72180	CEPR2	Receptor protein-tyrosine kinase CEPR2 [Source:UniProtKB/Swiss-Prot;Acc:Q9C7T7]	-0.843944	6.70762e-15	-0.729736	6.42203e-13	-0.110037	0.651073	-0.376655	0.000237622	6.65127	5.24945	5.98765	5.96279	10.7796	10.2487	11.2639	10.7641	8.82857	8.52314	9.23914	8.86362	15.4059	12.9332	15.5272	14.6221	18.1393	20.4321	21.4195	19.997	21.078	24.0188	27.2794	24.1254	26.0876	25.1225	26.7761	25.9954
AT3G24310	MYB305	MYB305 [Source:UniProtKB/TrEMBL;Acc:A0A384L796]	4.383	6.94798e-15	1.76541	0.13504	0.998612	0.332052	1.08822	0.143069	3.20448	2.21877	3.31921	2.91415	0.186775	0.148326	0.0824721	0.139191	0.433764	0.218464	0.595427	0.415885	0.0835302	0.158586	0.120318	0.120812	0.681246	0.807111	0.803998	0.764118	0.388113	1.03376	0.737689	0.719853	0.456373	0.355253	0.265009	0.358878
AT5G38940	-	RmlC-like cupins superfamily protein [Source:TAIR;Acc:AT5G38940]	-1.13702	7.28576e-15	-1.10779	7.9793e-14	-0.72415	0.160565	-0.094859	0.854077	9.01697	9.40096	11.0581	9.82533	22.9259	24.3427	18.2098	21.8261	8.92528	9.68193	9.34024	9.31582	19.3359	22.7321	17.7108	19.9263	5.21165	4.51685	5.42286	5.05045	4.83764	2.36344	2.62712	3.27607	7.33458	3.10539	5.79746	5.41248
AT1G72920	-	Similar to part of disease resistance protein [Source:UniProtKB/TrEMBL;Acc:Q9SSN4]	2.60209	7.95769e-15	3.0738	9.97664e-30	1.57716	2.76039e-05	3.84745	3.97763e-89	3.852	4.40741	3.79615	4.01852	0.593016	0.627917	0.785551	0.668828	7.26861	12.4467	12.6483	10.7879	1.01664	1.30075	1.4856	1.26766	21.109	19.7279	20.6151	20.484	5.75057	4.25471	2.712	4.23909	1.44899	1.70899	1.08181	1.41326
AT1G04530	TPR4	Tetratricopeptide repeat (TPR)-like superfamily protein [Source:UniProtKB/TrEMBL;Acc:Q8VZ31]	0.682838	8.31094e-15	0.186433	0.170394	-0.0781297	0.796516	0.0952296	0.585313	35.4748	32.6281	32.1016	33.4015	21.2469	20.5585	20.9799	20.9285	27.6778	24.7101	24.7657	25.7179	20.9667	21.7796	24.8453	22.5306	26.5165	28.9416	24.0912	26.5164	26.5033	22.7479	21.4599	23.5704	23.4387	26.3392	24.7328	24.8369
AT1G54130	RSH3	Probable GTP diphosphokinase RSH3, chloroplastic [Source:UniProtKB/Swiss-Prot;Acc:Q9SYH1]	-0.720602	8.83735e-15	-0.689428	4.66421e-09	-0.407603	0.00270029	-0.396028	0.000109295	10.1389	11.9804	11.3368	11.152	18.1261	19.1463	18.3386	18.537	12.136	12.6762	10.2786	11.697	16.626	18.4162	21.3882	18.8101	20.1478	20.0075	19.1794	19.7782	17.9002	19.4623	21.6565	19.673	28.0326	24.8912	25.2369	26.0536
AT4G05320	UBQ10	Polyubiquitin 10 [Source:UniProtKB/Swiss-Prot;Acc:Q8H159]	-0.443617	9.40886e-15	0.153029	0.114554	0.00737603	0.977996	-0.219813	0.00953618	435.388	421.116	445.283	433.929	607.584	624.982	550.271	594.279	611.942	701.09	772.377	695.136	612.361	615.825	637.822	622.003	438.198	404.451	409.54	417.396	500.232	489.57	479.916	489.906	488.594	504.86	466.36	486.605
AT5G20240	PI	Floral homeotic protein PISTILLATA [Source:UniProtKB/Swiss-Prot;Acc:P48007]	2.50415	1.22772e-14	1.38979	0.115038	0.598216	0.363861	0.769589	0.150044	3.86557	3.84068	3.85719	3.85448	0.516158	0.768567	0.773278	0.686001	0.689738	0.395299	0.923482	0.669506	0.247326	0.352171	0.158334	0.25261	1.97976	2.35186	0.901732	1.74445	1.95359	1.54933	1.1496	1.55084	1.10874	0.988125	0.971496	1.02279
AT3G61460	BRH1	BRH1 RING finger protein [Source:UniProtKB/TrEMBL;Acc:Q9XF92]	-0.871813	1.24161e-14	-0.0578003	0.784098	#N/A	#N/A	#N/A	#N/A	13.3243	15.8513	13.2225	14.1327	26.001	24.978	27.1452	26.0414	23.6599	26.0125	27.1726	25.615	25.2769	23.2664	30.9448	26.4961	#N/A	#N/A	#N/A	#N/A	#N/A	#N/A	#N/A	#N/A	#N/A	#N/A	#N/A	#N/A
AT5G22630	ADT5	Arogenate dehydratase [Source:UniProtKB/TrEMBL;Acc:A0A178UL55]	-0.843117	1.27109e-14	-0.241437	0.0967934	-0.0346906	0.93805	-0.147354	0.468343	8.11553	9.2157	9.84605	9.05909	16.669	15.5196	17.0882	16.4256	14.4182	16.1617	14.1649	14.9149	18.8831	18.5563	15.1542	17.5312	9.25857	10.467	8.87552	9.53368	8.60221	10.6753	11.718	10.3318	11.0712	11.5177	9.08282	10.5572
AT1G76660	-	Uncharacterized protein At1g76660 [Source:UniProtKB/Swiss-Prot;Acc:Q9SRE5]	0.72455	1.30644e-14	0.022281	0.915178	0.132994	0.547654	0.292163	0.0152567	18.6861	17.1869	17.9059	17.9263	10.5505	11.9314	10.2625	10.9148	11.752	11.9425	10.7886	11.4944	10.995	10.5514	12.2891	11.2785	18.6567	18.4115	17.1563	18.0748	16.0612	15.3671	17.2587	16.229	15.8744	14.1857	14.269	14.7764
AT5G59820	ZAT12	Zinc finger protein ZAT12 [Source:UniProtKB/Swiss-Prot;Acc:Q42410]	1.0857	1.32415e-14	3.55161	4.29187e-149	2.70592	2.81468e-41	3.31542	3.9545e-95	18.4395	18.7784	21.368	19.5286	9.17145	8.95823	9.74532	9.29167	62.1397	80.5995	84.3187	75.686	6.03188	7.02727	6.16088	6.40668	41.2436	32.9514	37.1381	37.111	30.2685	22.1185	20.6963	24.3611	3.3186	4.45226	3.38001	3.71696
AT1G70520	CRK2	Cysteine-rich receptor-like protein kinase 2 [Source:UniProtKB/Swiss-Prot;Acc:Q9CAL3]	0.745785	1.35054e-14	1.09135	2.57906e-29	0.519771	9.32188e-06	0.788521	1.38628e-15	20.3567	18.4242	20.3878	19.7229	11.693	12.8794	10.9407	11.8377	20.2788	21.2139	22.6138	21.3688	9.60357	9.8602	10.4259	9.96323	33.3094	29.9736	33.1432	32.1421	27.834	26.2475	26.1796	26.7537	17.1606	19.2491	19.4803	18.63
AT3G26610	-	Pectin lyase-like superfamily protein [Source:UniProtKB/TrEMBL;Acc:Q38958]	1.3662	1.36628e-14	-0.164566	0.713776	-0.220593	0.621398	-0.078967	0.833026	7.41535	6.92099	8.31664	7.55099	2.66994	2.78561	3.42852	2.96135	2.60116	2.17754	3.19494	2.65788	3.74665	3.00721	2.10604	2.9533	3.86442	3.95238	4.18463	4.00048	3.62321	3.40675	3.87941	3.63645	3.84054	5.2055	3.61708	4.22104
AT3G45290	MLO3	MLO-like protein 3 [Source:UniProtKB/Swiss-Prot;Acc:Q94KB9]	1.06075	1.65607e-14	1.65761	2.44291e-24	1.41739	2.04958e-09	0.829276	5.0995e-06	13.9664	13.0654	16.2736	14.4351	5.99682	7.60648	7.35538	6.98623	10.8177	12.5563	15.1093	12.8278	3.78696	4.12526	4.17307	4.02843	9.22619	8.39805	7.30637	8.31021	16.4707	8.22376	12.8409	12.5118	4.38332	5.30462	4.33311	4.67368
AT1G63000	NRS/ER	Bifunctional dTDP-4-dehydrorhamnose 3,5-epimerase/dTDP-4-dehydrorhamnose reductase [Source:UniProtKB/Swiss-Prot;Acc:Q9LQ04]	-0.577611	1.70158e-14	-0.35998	0.00103184	-0.445474	0.000451182	-0.143271	0.197095	39.1723	41.6864	43.5783	41.479	63.4072	59.6198	64.2706	62.4325	54.0522	52.3671	49.1743	51.8645	70.636	71.7206	56.3078	66.2215	56.7606	59.7005	59.0788	58.5133	43.6806	45.6139	53.4528	47.5824	62.6423	67.5027	63.8957	64.6802
AT2G25450	GSL-OH	Probable 2-oxoacid dependent dioxygenase [Source:UniProtKB/Swiss-Prot;Acc:Q9SKK4]	-0.421679	1.74739e-14	0.185788	0.0403244	0.195941	0.103103	0.307227	0.000513184	234.35	222.323	230.312	228.995	302.628	327.419	296.553	308.867	276.441	305.794	338.477	306.904	275.976	256.088	273.065	268.376	348.006	309.639	299.648	319.098	293.42	281.312	313.888	296.207	258.864	260.706	254.934	258.168
AT4G25500	RS40	Serine/arginine-rich splicing factor RS40 [Source:UniProtKB/Swiss-Prot;Acc:P92965]	0.523438	1.93427e-14	0.420501	3.4369e-08	0.237473	0.148188	0.202487	0.0667436	42.1948	41.5039	40.6627	41.4538	28.572	28.005	30.5562	29.0444	34.7344	36.1527	35.8571	35.5814	26.5149	25.9754	26.8264	26.4389	34.9455	34.082	34.7274	34.585	31.5585	37.3356	37.7029	35.5323	32.5035	29.0161	28.7455	30.0884
AT1G53830	PME2	Pectinesterase 2 [Source:UniProtKB/Swiss-Prot;Acc:Q42534]	-0.981722	2.02131e-14	-1.45735	1.33083e-09	-0.593213	0.00198471	-0.328277	0.0955746	5.42822	5.43906	5.24686	5.37138	9.9439	11.4186	10.6641	10.6755	3.04744	2.87781	2.76989	2.89838	9.50694	9.60129	4.64072	7.91632	7.96894	7.92239	5.82314	7.23816	5.64431	5.42286	7.04574	6.03763	8.47939	9.90401	8.88098	9.08813
AT4G13840	CER26	Protein ECERIFERUM 26 [Source:UniProtKB/Swiss-Prot;Acc:Q9SVM9]	-0.754987	2.62123e-14	-0.967705	3.37427e-17	-0.623446	8.26959e-10	-0.723417	5.49167e-15	12.2184	11.4405	10.7824	11.4804	19.938	20.0475	18.3929	19.4595	13.783	11.6102	11.9896	12.4609	23.5215	21.5833	27.8885	24.3311	21.6943	22.1751	24.0389	22.6361	23.8274	23.8415	25.32	24.3296	36.5071	38.3395	37.4013	37.416
AT2G47710	-	Adenine nucleotide alpha hydrolases-like superfamily protein [Source:UniProtKB/TrEMBL;Acc:O82240]	0.563834	4.03961e-14	0.22036	0.026843	0.211354	0.380761	-0.0184157	0.930599	89.1717	87.1239	87.1775	87.8244	57.5887	57.7031	64.2764	59.856	63.185	66.3256	67.9151	65.8085	55.4402	53.4096	59.6159	56.1552	53.7211	51.4728	52.4979	52.5639	63.8124	69.6436	51.9976	61.8179	45.9081	54.755	59.2603	53.3078
AT2G46750	GULLO2	L-gulonolactone oxidase 2 [Source:UniProtKB/Swiss-Prot;Acc:Q6NQ66]	-1.01571	4.71948e-14	0.799708	2.03166e-07	0.128729	0.721819	0.561448	0.00109805	6.5545	4.94144	5.27468	5.59021	11.1853	12.4913	10.3273	11.3347	9.44411	10.1209	11.8922	10.4858	6.80464	6.0885	5.03321	5.97545	11.5201	12.8834	8.89108	11.0982	7.64788	7.41819	9.65958	8.24188	8.17366	6.66616	7.75184	7.53056
AT3G10050	OMR1	Threonine dehydratase [Source:UniProtKB/TrEMBL;Acc:A0A178VHF4]	0.596172	4.81305e-14	0.0634925	0.582641	-0.0671948	0.778432	-0.0464686	0.762699	45.3249	41.9459	47.585	44.952	31.9549	30.4346	27.4289	29.9395	36.1396	38.149	38.0092	37.4326	33.8739	36.5037	36.4563	35.6113	38.3604	34.5441	33.4619	35.4555	38.1302	33.0258	33.9655	35.0405	36.4772	37.6101	35.8615	36.6496
AT5G58430	EXO70B1	Exocyst complex component EXO70B1 [Source:UniProtKB/Swiss-Prot;Acc:Q9FGH9]	0.634471	4.88818e-14	0.891833	7.30521e-20	0.286755	0.0401422	0.711378	5.75893e-15	33.1039	29.1328	34.5635	32.2667	21.3815	21.0452	20.3833	20.9366	32.1801	40.427	38.8401	37.1491	20.4874	20.0032	19.1769	19.8892	46.1791	41.3075	41.5605	43.0157	34.9003	31.3573	30.1467	32.1348	25.1221	26.4676	27.3163	26.302
AT3G11580	-	AP2/B3-like transcriptional factor family protein [Source:UniProtKB/TrEMBL;Acc:A0A1I9LT60]	1.73173	5.08073e-14	1.62506	9.92153e-12	1.15354	2.92827e-05	2.28908	2.11445e-33	3.15652	2.95699	3.78331	3.29894	1.1411	0.743888	1.12804	1.00434	2.80168	3.40314	3.06376	3.08953	0.799761	0.95803	1.22513	0.994307	4.91783	5.23941	4.88199	5.01308	1.87569	2.53117	2.46055	2.28914	0.96034	0.986545	1.13921	1.0287
AT4G30290	XTH19	Xyloglucan endotransglucosylase/hydrolase [Source:UniProtKB/TrEMBL;Acc:A0A178UU22]	-1.30794	5.43261e-14	0.412922	0.644848	0.0803132	0.837454	0.42004	0.00497319	4.08405	4.7753	4.54528	4.46821	10.4516	13.2729	9.74715	11.1572	8.7651	13.7002	13.9923	12.1525	11.0407	12.202	3.9081	9.05028	19.3527	17.2426	16.1485	17.5813	15.9515	11.562	14.2718	13.9285	12.6334	13.2424	13.5875	13.1544
AT1G07820	-	Histone H4 [Source:UniProtKB/TrEMBL;Acc:Q6NR90]	0.626927	5.44175e-14	0.630736	2.51744e-15	0.484762	0.000108586	0.55008	1.04552e-08	130.775	151.587	148.695	143.686	87.519	89.6617	104.269	93.8166	136.562	127.696	144.23	136.162	91.5258	89.3895	81.3935	87.4363	92.659	97.9427	92.6007	94.4008	92.5153	96.5609	82.3233	90.4665	58.8548	67.4992	67.2591	64.5377
AT4G37870	PCKA	Phosphoenolpyruvate carboxykinase (ATP)-like protein [Source:UniProtKB/TrEMBL;Acc:Q0WWL8]	0.459752	5.97585e-14	0.0638462	0.550457	0.0393644	0.86626	0.097613	0.34051	219.741	207.624	223.96	217.108	163.377	166.969	146.505	158.95	112.689	131.122	118.063	120.625	112.877	114.881	116.652	114.803	238.092	241.4	221.703	233.732	242.107	223.527	209.594	225.076	226.255	216.326	213.433	218.672
AT3G13620	-	PUT4 [Source:UniProtKB/TrEMBL;Acc:A0A178VLM5]	1.19727	5.98233e-14	0.121567	0.716428	0.295552	0.412039	-0.0178567	0.967288	8.57782	7.94655	8.57342	8.36593	3.69447	3.80846	3.51361	3.67218	4.47332	4.59827	3.75333	4.27498	3.87643	4.1624	3.72245	3.92043	3.68553	3.45028	3.50317	3.54633	4.0747	4.42749	4.75559	4.41926	3.17821	4.0786	3.51383	3.59021
AT3G44990	XTH31	Xyloglucan endotransglucosylase/hydrolase protein 31 [Source:UniProtKB/Swiss-Prot;Acc:P93046]	-0.581079	6.04862e-14	-0.652436	1.63801e-10	-0.803588	4.10219e-11	-0.606746	6.94625e-09	34.275	35.2231	33.3385	34.2788	50.1166	50.5039	54.294	51.6382	51.5373	40.7696	41.0549	44.4539	67.4252	65.3981	76.3168	69.7134	22.4313	21.2155	23.0115	22.2194	17.3687	20.9576	19.9958	19.4407	33.5306	34.7586	33.3245	33.8712
AT3G12970	-	At3g12970 [Source:UniProtKB/TrEMBL;Acc:Q9LD39]	1.41576	6.08485e-14	1.78013	2.52011e-16	1.22268	5.97987e-06	1.46384	3.51395e-09	6.86112	6.70931	7.75783	7.10942	2.41862	2.45808	3.21024	2.69565	8.7858	9.31763	8.32671	8.81005	2.83293	3.2393	1.57659	2.54961	4.98846	6.54705	4.02817	5.18789	5.29506	4.42676	3.4715	4.39777	1.97532	1.94168	1.72168	1.87956
AT4G31910	BAT1	Brassinosteroid-related acyltransferase 1 [Source:UniProtKB/Swiss-Prot;Acc:Q9SZ58]	-1.06339	6.54056e-14	-0.503938	0.0160449	-0.45703	0.0229938	-0.440691	0.00484121	5.00972	5.08674	5.52456	5.20701	10.4276	10.0918	12.463	10.9941	9.50872	6.90334	6.01054	7.4742	12.5352	10.3184	8.97887	10.6108	7.70524	7.6365	8.36069	7.90081	6.57106	8.70564	8.23047	7.83572	11.3961	9.91908	10.9124	10.7425
AT2G19600	KEA4	K(+) efflux antiporter 4 [Source:UniProtKB/Swiss-Prot;Acc:Q9ZUN3]	0.731338	6.54056e-14	0.023489	0.916536	0.129483	0.55916	-0.115535	0.480177	15.2077	14.8223	15.4276	15.1526	8.81555	9.45107	9.32055	9.19573	8.9475	9.68107	9.63544	9.42134	9.13349	8.79496	9.69613	9.20819	10.6981	11.3074	11.2501	11.0852	13.3724	12.8506	13.296	13.173	11.7827	12.076	12.2103	12.023
AT4G19960	KUP9	K+ uptake permease 9 [Source:TAIR;Acc:AT4G19960]	0.921048	7.08135e-14	0.626414	0.000751313	0.766376	1.02262e-05	0.640186	1.6824e-05	8.69394	8.23257	8.18656	8.37102	4.01562	5.0894	4.23653	4.44718	4.36848	5.37285	6.25904	5.33346	3.08148	3.23971	3.94544	3.42221	6.45555	6.63188	6.10306	6.39683	7.28203	5.95354	7.76218	6.99925	3.6624	4.39412	4.26495	4.10716
AT1G49520	-	At1g49520 [Source:UniProtKB/TrEMBL;Acc:Q501B9]	1.11931	7.61778e-14	-0.342854	0.369567	-0.0503952	0.927986	0.105368	0.753808	10.0515	10.0407	9.43987	9.84404	4.5808	4.72557	4.36265	4.55634	3.92082	2.71401	3.61332	3.41605	3.31397	3.30475	6.36466	4.32779	5.67248	6.28412	4.77441	5.577	5.28819	5.03268	4.73002	5.01696	6.21825	4.78869	4.55149	5.18614
AT5G37600	GLN1-1	Glutamine synthetase cytosolic isozyme 1-1 [Source:UniProtKB/Swiss-Prot;Acc:Q56WN1]	-0.46726	8.16727e-14	-0.0691949	0.510883	-0.117613	0.566419	0.175679	0.152065	80.5722	84.443	81.8068	82.274	116.799	118.711	108.097	114.536	131.463	141.99	146.538	139.997	153.996	138.499	145.666	146.054	173.96	152.904	157.988	161.617	127.396	139.433	129.931	132.254	132.459	160.651	136.551	143.22
AT3G09440	HSP70-3	Heat shock protein 70 (Hsp 70) family protein [Source:UniProtKB/TrEMBL;Acc:A0A178VI76]	-0.575437	8.60077e-14	0.218903	0.0912131	-0.671427	3.19718e-08	-0.717615	2.82193e-14	16.1627	16.6065	16.864	16.5444	25.759	23.2727	25.501	24.8442	29.6607	33.8117	37.8116	33.7613	32.0223	28.9082	25.5076	28.8127	21.6956	23.7527	23.3599	22.9361	21.1157	23.9836	26.1368	23.7454	40.1078	39.0277	34.1119	37.7491
AT2G24420	-	AT2G24420 protein [Source:UniProtKB/TrEMBL;Acc:Q9ZQ26]	0.507228	9.61539e-14	0.268736	0.00167303	0.500597	0.000967162	0.511558	1.01735e-05	47.7103	47.9904	48.6451	48.1153	32.7219	34.9534	34.6417	34.1057	37.215	36.1642	37.5006	36.96	30.7773	29.5719	31.2252	30.5248	48.4801	50.7835	51.2857	50.1831	44.7165	50.5654	54.5356	49.9391	41.3918	31.9944	32.3379	35.2414
AT5G14520	PES	Pescadillo homolog [Source:UniProtKB/Swiss-Prot;Acc:Q9LYK7]	0.52587	9.66002e-14	0.446771	3.50325e-09	0.308546	0.0357536	0.3805	0.00064003	54.7227	53.6162	57.3076	55.2155	41.1765	37.4098	37.2815	38.6226	54.3025	56.7357	55.2349	55.4244	38.8039	42.7585	39.745	40.4358	43.9488	44.8362	45.3955	44.7268	42.6661	42.0218	43.306	42.6646	39.1983	31.659	32.335	34.3974
AT3G23030	IAA2	Auxin-responsive protein [Source:UniProtKB/TrEMBL;Acc:A0A1I9LQ54]	0.744475	1.17441e-13	0.909841	2.78545e-16	0.492308	0.000459897	0.631138	4.20923e-12	38.8731	37.5554	45.4192	40.6159	25.9344	24.7246	22.645	24.4347	44.9346	53.2165	61.7981	53.3164	27.2136	28.127	29.1757	28.1721	78.6484	72.0306	68.9419	73.2069	78.0755	61.1161	60.7971	66.6629	46.6477	47.0185	48.2948	47.3204
AT5G42320	-	Zn-dependent exopeptidases superfamily protein [Source:TAIR;Acc:AT5G42320]	-0.778615	1.27873e-13	-0.535441	2.47558e-06	-0.462633	0.00119928	-0.267627	0.042954	10.5022	10.2492	10.4868	10.4128	17.6576	18.2294	18.0886	17.9919	13.4687	12.2268	12.5127	12.7361	18.4471	18.0211	18.7456	18.4046	16.144	16.1327	17.3301	16.5356	13.62	14.1601	15.6806	14.4869	19.1166	20.371	20.3006	19.9294
AT2G43340	-	At2g43340 [Source:UniProtKB/TrEMBL;Acc:Q94JW9]	0.840383	1.30183e-13	0.897474	1.63647e-08	0.403839	0.0482564	0.526329	0.00113378	29.7549	27.6906	29.2281	28.8912	15.603	17.2318	15.8948	16.2432	33.7893	27.4828	33.4159	31.5627	18.062	19.6485	12.8199	16.8435	25.568	25.6031	21.6946	24.2886	24.0301	22.4202	20.6496	22.3666	14.3333	18.7381	17.542	16.8711
AT2G03730	ACR5	ACT domain-containing protein ACR5 [Source:UniProtKB/Swiss-Prot;Acc:Q9ZPQ8]	0.783462	1.39291e-13	0.851681	2.12728e-14	0.396727	0.0263448	0.617324	6.38485e-07	17.8875	16.438	18.5053	17.6103	9.84245	10.0075	11.1024	10.3174	16.4438	18.0229	18.6859	17.7175	9.40183	9.66022	10.1826	9.7482	20.8639	18.3608	18.3935	19.206	14.8924	15.8667	18.8211	16.5267	13.7848	12.1858	11.6214	12.5307
AT3G51160	MUR1	MUR_1 [Source:UniProtKB/TrEMBL;Acc:A0A178V6B0]	-0.666533	1.54723e-13	-0.471674	7.25906e-05	-0.194579	0.297437	-0.0972691	0.474352	21.1823	24.2674	20.7419	22.0639	36.8906	34.7453	34.0996	35.2452	26.1997	24.7752	26.0296	25.6682	40.283	36.1758	29.7353	35.398	32.9295	35.7552	36.3355	35.0067	30.0742	31.1487	37.2169	32.8133	38.6372	37.2258	36.5994	37.4875
AT5G51440	HSP23.5	23.5 kDa heat shock protein, mitochondrial [Source:UniProtKB/Swiss-Prot;Acc:Q9FGM9]	1.65636	1.57689e-13	2.20004	2.09072e-32	1.84156	1.65597e-13	1.09413	1.32543e-06	7.35766	9.97608	7.45197	8.2619	2.50276	2.61293	2.81041	2.64203	15.9227	19.8523	23.926	19.9004	4.92101	3.57225	4.40123	4.29816	8.83128	9.63418	8.40091	8.95546	11.7463	20.3891	13.0513	15.0622	4.05525	5.29754	3.19246	4.18175
AT4G02890	UBQ14	Polyubiquitin 14 [Source:UniProtKB/Swiss-Prot;Acc:Q3E7T8]	-0.515969	1.95331e-13	-0.522013	8.6662e-16	-0.458116	0.0022049	-0.889021	1.90725e-13	65.585	64.5385	65.7527	65.2921	99.5773	96.5431	85.8487	93.9897	72.5426	69.1564	74.8906	72.1965	103.676	102.036	103.629	103.114	38.2352	34.3224	31.7445	34.7674	48.3705	48.079	44.5394	46.9963	53.1985	71.3016	68.8382	64.4461
AT2G05920	SBT1.8	Subtilisin-like protease SBT1.8 [Source:UniProtKB/Swiss-Prot;Acc:Q9ZUF6]	-0.474154	2.09231e-13	-0.355138	5.79459e-08	-0.38241	0.00108575	-0.449578	2.06354e-06	42.4852	43.5008	44.2413	43.4091	64.7288	59.1725	58.2898	60.7304	52.0039	52.2127	54.9422	53.0529	69.4373	66.5732	66.4229	67.4778	54.6268	61.2323	57.1658	57.675	63.7829	59.8418	58.1218	60.5822	75.4895	86.864	74.1415	78.8317
AT4G40042	-	At4g40042 [Source:UniProtKB/TrEMBL;Acc:Q84MC9]	1.08948	2.09231e-13	0.602506	0.00276607	0.460497	0.278703	0.192603	0.626695	48.1614	43.7361	55.5412	49.1462	23.8682	23.8181	22.1878	23.2914	33.3884	33.5502	29.4635	32.134	23.5961	22.6658	16.9941	21.0853	25.5826	19.7753	17.6975	21.0185	30.15	27.5541	18.4101	25.3714	11.5696	22.3732	21.2616	18.4015
AT4G03390	SRF3	Protein STRUBBELIG-RECEPTOR FAMILY 3 [Source:UniProtKB/Swiss-Prot;Acc:Q6R2K3]	-0.662149	2.17621e-13	-0.465623	1.23623e-05	-0.358585	0.0193418	-0.501394	4.306e-06	9.15671	8.67179	9.03063	8.95304	15.1616	13.6225	14.0034	14.2625	10.2271	9.22296	10.6471	10.0324	13.9046	12.612	14.8375	13.7847	10.9323	12.027	11.9503	11.6365	12.1451	12.052	14.4501	12.8824	17.9018	15.6317	15.9408	16.4914
AT5G46710	-	At5g46710 [Source:UniProtKB/TrEMBL;Acc:Q9FIQ4]	1.33532	2.21127e-13	1.54308	3.15976e-25	0.779667	5.59367e-05	1.53322	2.14068e-21	7.23503	8.02619	8.92811	8.06311	3.28563	3.16469	3.23197	3.22743	15.9074	20.2934	18.2597	18.1535	5.67395	5.66236	7.22983	6.18871	31.0807	22.3917	29.057	27.5098	17.7445	16.5714	14.7757	16.3639	7.24556	10.9406	10.3524	9.51285
AT4G14560	IAA1	Auxin-responsive protein [Source:UniProtKB/TrEMBL;Acc:Q67YC2]	1.59297	2.41576e-13	2.51887	1.70797e-41	0.580061	0.233782	0.373971	0.323201	9.21073	8.6909	11.4802	9.79393	3.35674	3.33216	3.14405	3.27765	17.094	19.9783	19.1669	18.7464	2.8432	3.02286	3.87697	3.24768	6.49272	9.05284	5.22452	6.92336	12.0481	5.94271	6.02628	8.00569	4.30173	4.35316	7.42248	5.35913
AT2G47440	-	Tetratricopeptide repeat (TPR)-like superfamily protein [Source:UniProtKB/TrEMBL;Acc:O22266]	-0.869419	2.8658e-13	-0.67894	4.37004e-09	-0.126627	0.791878	-0.581557	0.000573096	7.8426	6.18735	7.22668	7.08554	12.0897	13.7475	13.2328	13.0234	7.62759	7.69651	7.42967	7.58459	11.8016	11.9412	12.5188	12.0872	9.30585	10.1026	11.5675	10.3253	10.6056	13.293	18.689	14.1959	19.186	12.6453	14.5953	15.4755
AT1G02380	-	T6A9.7 protein [Source:UniProtKB/TrEMBL;Acc:Q9FZ23]	2.27233	2.88701e-13	-0.125326	0.873782	0.422006	0.355197	0.456894	0.204541	7.81546	6.40958	4.58122	6.26875	1.5709	0.616505	1.7341	1.30717	1.69685	0.854613	0.998255	1.18324	1.06198	1.4734	1.3728	1.30273	2.73901	3.53323	3.07369	3.11531	2.84675	3.07043	3.22752	3.04823	2.67794	1.95824	2.18446	2.27355
AT2G46420	-	At2g46420/F11C10.11 [Source:UniProtKB/TrEMBL;Acc:Q9SKD8]	-0.925277	2.94752e-13	-0.843057	2.07054e-11	-0.673032	2.43248e-05	-0.783914	5.56848e-07	4.53408	5.30278	4.3261	4.72099	9.43202	9.26334	8.34433	9.01323	7.27138	6.42244	5.88349	6.52577	11.0504	10.8803	13.179	11.7032	4.79506	5.02427	6.41349	5.41094	5.57749	6.35924	5.6491	5.86194	8.12536	9.7016	10.1693	9.33207
AT4G35630	PSAT1	Phosphoserine aminotransferase 1, chloroplastic [Source:UniProtKB/Swiss-Prot;Acc:Q96255]	-0.643234	3.28597e-13	-0.384732	0.00290244	-0.344613	0.108158	-0.520877	0.000493206	19.9044	18.6537	18.1916	18.9166	29.7528	30.6543	28.6945	29.7005	24.118	22.0111	22.4187	22.8493	32.7157	31.6086	24.7418	29.6887	32.6932	33.9439	29.1927	31.9433	39.5946	35.9483	33.0278	36.1902	35.162	51.0961	51.3696	45.8759
AT3G21240	4CL2	Cinnamyl alcohol dehydrogenase [Source:UniProtKB/TrEMBL;Acc:B1GUZ3]	-0.895506	3.39252e-13	-0.318134	0.0850381	-0.56317	0.0025475	-0.216464	0.227209	7.07442	6.43963	6.57957	6.69788	13.5204	11.3022	12.7712	12.5313	9.22558	10.4936	8.15416	9.29112	13.1917	11.9622	9.43916	11.531	9.04702	9.89584	8.78079	9.24122	6.67791	6.72893	8.44593	7.28426	11.5197	11.2724	9.42197	10.738
AT3G46600	SCL30	Scarecrow-like protein 30 [Source:UniProtKB/Swiss-Prot;Acc:Q9SNB8]	0.630321	3.47273e-13	2.09261	3.4481e-104	1.17104	1.39047e-25	2.47164	1.49676e-187	29.9397	27.5501	32.0733	29.8544	18.1461	20.5005	19.6744	19.4403	51.361	65.2144	65.0403	60.5386	13.872	13.7903	14.666	14.1094	138.158	128.979	129.526	132.221	58.2544	48.8088	54.3864	53.8165	26.283	22.5324	22.7796	23.865
AT2G22470	AGP2	Classical arabinogalactan protein 2 [Source:UniProtKB/Swiss-Prot;Acc:Q9SJY7]	-0.779068	3.49544e-13	-0.456619	0.295318	0.0965517	0.792898	-0.409618	0.00233096	22.8903	26.0538	26.5683	25.1708	40.4106	44.8508	45.6243	43.6286	31.6315	36.6434	32.7236	33.6662	55.9786	52.407	29.2536	45.8797	37.3901	33.0019	41.503	37.2983	40.672	57.9161	60.8216	53.1366	53.4273	49.3	46.0818	49.603
AT1G76920	SKIP15	SKP1-interacting partner 15 [Source:UniProtKB/Swiss-Prot;Acc:O49279]	0.660579	3.77824e-13	0.150045	0.336362	0.0661164	0.833695	0.244927	0.0864297	27.6664	27.3212	25.3739	26.7872	16.5889	17.7257	16.8218	17.0455	17.4746	18.4525	18.8559	18.261	14.6037	16.3489	18.1064	16.353	27.4166	27.4165	24.8292	26.5541	22.9617	22.3128	25.2902	23.5216	24.6797	19.6072	23.0403	22.4424
AT3G26210	CYP71B23	Cytochrome P450 71B23 [Source:UniProtKB/Swiss-Prot;Acc:Q9LTM0]	-1.02259	3.99003e-13	-0.277689	0.0611985	-0.11276	0.61723	0.0974618	0.558693	6.77386	6.96944	7.9223	7.22187	16.3968	16.3858	11.5978	14.7934	7.94034	8.86948	8.45838	8.42273	10.0509	10.2876	10.0765	10.1383	24.0951	20.2172	21.3311	21.8812	18.2235	19.5319	19.144	18.9665	20.7386	21.568	19.0903	20.4657
AT5G17890	DAR4	Protein DA1-related 4 [Source:UniProtKB/Swiss-Prot;Acc:Q9FKN7]	-0.596417	4.08326e-13	-0.830085	4.03549e-18	-0.465266	5.73411e-06	-0.482746	7.94699e-08	7.80249	7.77176	8.33943	7.97123	11.8184	12.888	11.7407	12.149	7.56589	6.33622	6.81528	6.9058	12.1638	11.4414	13.1347	12.2466	12.2576	12.4384	13.4966	12.7309	12.3073	13.5015	12.9594	12.9227	18.0304	17.6878	17.7149	17.811
AT1G68238	-	Putative uncharacterized protein [Source:UniProtKB/TrEMBL;Acc:Q1G3X3]	0.620128	4.43521e-13	-0.552465	1.60701e-05	-0.323747	0.785156	-0.779771	0.12922	112.55	120.688	119.419	117.552	74.7607	76.9424	79.6096	77.1043	73.1956	53.4933	60.4378	62.3756	85.5966	91.5799	96.8419	91.3395	21.4272	19.0395	16.3453	18.9374	31.7512	30.1304	16.2662	26.0493	18.0864	42.2368	37.2946	32.5393
AT1G23870	TPS9	Probable alpha,alpha-trehalose-phosphate synthase [UDP-forming] 9 [Source:UniProtKB/Swiss-Prot;Acc:Q9LRA7]	0.553488	4.52487e-13	0.725921	1.15424e-19	0.441565	0.00148004	0.821635	2.76145e-19	70.854	58.0886	68.9539	65.9655	43.2259	45.9135	46.645	45.2615	56.3031	64.6271	68.0641	62.9981	36.4775	38.7323	38.3645	37.8581	83.2452	81.5223	74.7775	79.8483	66.551	53.5936	64.3891	61.5113	50.4174	42.4084	42.8571	45.2276
AT5G60410	ATSIZ1	DNA-binding protein with MIZ/SP-RING zinc finger, PHD-finger and SAP domain [Source:TAIR;Acc:AT5G60410]	0.525806	5.29767e-13	0.492074	1.87311e-11	0.272604	0.0188894	0.226909	0.0188868	38.4995	33.3465	38.2804	36.7088	24.6549	26.4833	25.8956	25.678	32.2453	34.8129	34.1573	33.7385	23.2963	23.1413	25.1313	23.8563	35.967	34.2722	32.3765	34.2052	35.7064	33.4371	37.0559	35.3998	28.9239	29.2829	29.5666	29.2578
AT1G58602	-	Putative uncharacterized protein [Source:UniProtKB/TrEMBL;Acc:Q0WV58]	-0.466201	5.29767e-13	-0.638394	2.33584e-18	-0.273941	0.016993	-0.528468	1.96437e-11	39.1724	39.4526	37.3261	38.6504	53.2839	58.0087	49.9629	53.7519	37.0883	31.8381	33.6978	34.2081	52.7668	49.655	56.6624	53.0281	40.1302	39.6518	41.6979	40.4933	49.3683	49.9903	45.9584	48.439	54.9596	61.5436	58.8988	58.4673
AT1G60140	TPS10	Probable alpha,alpha-trehalose-phosphate synthase [UDP-forming] 10 [Source:UniProtKB/Swiss-Prot;Acc:O80738]	0.412692	5.4575e-13	-0.0396063	0.732148	0.11572	0.477649	0.297782	0.000508063	57.4284	56.2451	59.0876	57.587	42.2109	45.7239	42.7843	43.573	36.7818	36.9927	39.1029	37.6258	36.7093	37.6458	41.0434	38.4661	77.7536	72.8864	68.5926	73.0775	67.3779	59.9323	66.4397	64.5833	60.2085	59.4336	58.8918	59.5113
AT1G02816	-	F22D16.19 protein [Source:UniProtKB/TrEMBL;Acc:Q9SRX5]	-0.883775	5.47658e-13	-0.626204	8.83412e-07	-0.00287184	0.994575	-0.332431	0.0623371	9.06507	10.9777	8.80217	9.61498	17.2091	18.8718	17.4719	17.8509	9.95858	10.8899	10.0531	10.3005	14.8083	15.7147	16.8964	15.8065	12.2324	9.42469	11.0477	10.9016	12.2944	14.1909	14.7338	13.7397	14.7615	14.359	12.0839	13.7348
AT3G14770	SWEET2	Bidirectional sugar transporter SWEET [Source:UniProtKB/TrEMBL;Acc:A0A178VM79]	0.635721	5.73316e-13	0.849232	2.41827e-20	0.421687	0.0348364	0.942062	1.0723e-11	31.3194	28.2373	29.531	29.6959	19.0027	19.3223	19.383	19.236	40.0926	36.8194	41.9558	39.6226	20.7941	21.1799	23.6578	21.8773	24.9294	22.6417	18.7321	22.1011	17.5531	13.1721	15.6086	15.4446	11.1004	12.7837	10.6245	11.5029
AT4G32630	-	ArfGap/RecO-like zinc finger domain-containing protein [Source:UniProtKB/TrEMBL;Acc:B3H5G3]	5.97213	5.73399e-13	0.591534	1	2.58969	1	4.11865	1	1.88575	1.60977	1.39808	1.6312	0	0.0188035	0.0627307	0.0271781	0.0122198	0	0.0215666	0.0112621	0	0	0.0203372	0.00677908	0.0575751	0.0194893	0.0926583	0.0565742	0.0393613	0	0.019688	0.0196831	0	0	0	0
AT2G19800	MIOX2	At2g19800 [Source:UniProtKB/TrEMBL;Acc:B4F7Q2]	0.490377	6.33803e-13	1.05153	4.78221e-34	0.139978	0.592944	0.749695	1.10672e-13	238.043	226.125	251.299	238.489	156.368	171.379	185.367	171.038	321.974	359.456	383.759	355.063	149.393	168.009	194.095	170.499	276.744	293.533	268.912	279.73	211.959	166.724	172.619	183.767	193.898	157.477	148.241	166.539
AT4G17500	ERF1A	Ethylene-responsive transcription factor 1A [Source:UniProtKB/Swiss-Prot;Acc:O80337]	-1.02672	7.21446e-13	0.533544	0.00625801	0.546602	0.0034132	1.99369	7.09062e-58	6.59976	7.35843	7.13317	7.03045	13.7582	14.9027	14.6963	14.4524	13	19.2873	21.193	17.8268	12.1703	12.7555	11.6434	12.1897	50.0999	42.1336	53.7608	48.6648	19.3817	18.9127	15.3934	17.896	11.0663	13.4691	12.1391	12.2249
AT4G02170	-	unknown protein; BEST Arabidopsis thaliana protein match is: unknown protein (TAIR:AT5G38700.1); Ha. [Source:TAIR;Acc:AT4G02170]	5.10365	7.8169e-13	-0.238	1	2.1035	1	3.60948	0.00017661	4.96652	3.56178	4.36417	4.29749	0.060903	0.120914	0.201691	0.127836	0	0.0593631	0.416045	0.158469	0.136186	0.258556	0.130776	0.175173	0.863869	2.1305	1.13207	1.37548	0.379663	0.624229	0.443105	0.482332	0.171706	0.157963	0	0.10989
AT5G23050	AAE17	Probable acyl-activating enzyme 17, peroxisomal [Source:UniProtKB/Swiss-Prot;Acc:F4KBF3]	0.539352	8.64791e-13	0.772749	1.43413e-17	0.33885	0.0239363	0.191434	0.181315	47.0109	41.5232	46.7227	45.0856	29.1888	31.5399	33.0278	31.2522	39.8669	45.7158	48.6724	44.7517	23.8484	26.8563	27.378	26.0276	31.848	29.3167	27.8238	29.6628	31.8263	32.6021	34.3941	32.9408	29.876	24.6346	23.4959	26.0022
AT5G45360	SKIP31	F-box protein SKIP31 [Source:UniProtKB/Swiss-Prot;Acc:Q9FHK0]	0.594384	8.70023e-13	0.464224	5.37387e-06	0.416789	0.00169799	0.420969	0.00011891	38.2341	38.0975	38.3634	38.2317	24.6223	26.7541	25.1235	25.5	31.2099	32.497	35.0421	32.9163	24.2926	22.2481	24.578	23.7062	32.7002	36.5965	35.7423	35.013	36.9213	31.9894	36.105	35.0052	25.2972	26.4367	26.8088	26.1809
AT1G22530	PATL2	Patellin-2 [Source:UniProtKB/Swiss-Prot;Acc:Q56ZI2]	-0.496998	9.36054e-13	-0.506926	2.57087e-09	-0.134084	0.492509	-0.346145	4.86492e-05	43.9873	37.92	40.8245	40.9106	55.6115	60.1117	58.6098	58.111	37.1676	39.7674	42.8316	39.9222	61.1494	55.2584	52.6826	56.3635	69.8805	74.7458	78.4087	74.345	75.7853	87.8537	95.4308	86.3566	97.8241	94.2205	91.7679	94.6042
AT4G01330	-	Protein kinase superfamily protein [Source:UniProtKB/TrEMBL;Acc:F4JI10]	0.630933	9.62633e-13	0.0540424	0.729193	-0.0494934	0.854952	-0.124173	0.38722	45.2544	38.9519	43.8893	42.6985	24.4204	29.6056	29.2976	27.7745	22.3636	21.3923	20.6576	21.4711	21.6568	18.948	21.2205	20.6084	31.6065	37.8274	36.0704	35.1681	35.7588	35.4891	40.1572	37.1351	41.5831	35.9368	37.598	38.3726
AT2G01420	PIN4	Auxin efflux carrier component [Source:UniProtKB/TrEMBL;Acc:A0A178VZS2]	-0.565883	1.03584e-12	-0.305424	0.00144208	-0.330747	0.0238572	-0.814588	7.28231e-12	17.8139	16.5516	17.6537	17.3398	24.5024	28.04	24.9977	25.8467	21.7498	23.0284	20.2335	21.6705	25.9996	24.87	29.1466	26.6721	15.8676	21.2657	20.5842	19.2392	24.7166	26.378	29.8377	26.9774	37.2843	31.4225	32.9194	33.8754
AT1G55920	SAT1	Serine acetyltransferase 1, chloroplastic [Source:UniProtKB/Swiss-Prot;Acc:Q42588]	-0.749775	1.07259e-12	0.266923	0.0406485	0.24777	0.139016	0.69978	1.38826e-12	13.7403	16.707	16.2874	15.5782	26.1139	26.5815	26.6659	26.4538	27.7203	33.0219	34.4165	31.7196	26.1176	27.6102	24.7239	26.1506	55.7396	58.1061	59.6009	57.8155	39.2672	42.8863	44.9723	42.3752	37.6072	37.3224	31.9136	35.6144
AT1G24530	-	F21J9.19 [Source:UniProtKB/TrEMBL;Acc:Q9FYL1]	-0.850776	1.07797e-12	-0.316995	0.0214852	#N/A	#N/A	#N/A	#N/A	8.36982	7.75118	7.30726	7.80942	15.5511	13.9188	12.9454	14.1384	16.2816	16.2422	19.7374	17.4204	20.1078	19.5798	24.9823	21.5566	#N/A	#N/A	#N/A	#N/A	#N/A	#N/A	#N/A	#N/A	#N/A	#N/A	#N/A	#N/A
AT1G11310	MLO2	MLO-like protein 2 [Source:UniProtKB/Swiss-Prot;Acc:Q9SXB6]	0.470581	1.0826e-12	0.886049	8.3424e-33	0.438948	9.55502e-05	0.693701	7.67596e-18	79.8468	74.964	80.1917	78.3342	56.3365	61.2307	53.1904	56.9192	77.8992	88.6695	88.7104	85.093	46.2874	42.7708	48.3387	45.7989	106.113	95.5702	103.315	101.666	86.8578	77.6028	91.8374	85.4327	63.3758	65.8271	59.5435	62.9155
AT4G37790	HAT22	Homeobox-leucine zipper protein HAT22 [Source:UniProtKB/Swiss-Prot;Acc:P46604]	-0.895497	1.13564e-12	-0.169585	0.277531	-0.370696	0.045247	-0.0347706	0.884033	12.1019	10.7166	9.31357	10.7107	18.3098	20.3979	21.2448	19.9842	18.3427	17.4886	17.1566	17.6626	19.5748	17.8372	21.9899	19.8007	15.8089	16.7072	17.3572	16.6244	13.8164	12.2258	13.5784	13.2069	15.7628	18.8919	16.457	17.0372
AT1G09060	-	JmjC domain protein JMJ24 [Source:UniProtKB/TrEMBL;Acc:F4HZD1]	0.584353	1.13764e-12	1.02911	9.71859e-24	0.684277	3.8283e-08	0.570303	1.34577e-08	18.823	18.196	19.9615	18.9935	12.5669	13.1135	12.6174	12.7659	21.4642	26.4816	26.4187	24.7882	11.1568	11.9405	13.1069	12.0681	22.024	22.7965	22.1887	22.3364	26.7975	22.1116	23.7909	24.2334	16.4639	14.6805	14.025	15.0565
AT5G62350	-	Plant invertase/pectin methylesterase inhibitor superfamily protein [Source:UniProtKB/TrEMBL;Acc:Q9LVA4]	-0.640562	1.13764e-12	-0.343623	0.000609298	0.133694	0.60278	-0.0594445	0.740327	32.9516	33.3484	30.8169	32.3723	48.1523	48.1867	56.0818	50.8069	51.1602	42.8684	44.7911	46.2733	59.3297	54.7478	61.5777	58.5517	73.3179	82.3576	82.9645	79.5467	82.1131	87.9981	103.46	91.1903	94.6092	74.1934	80.1761	82.9929
AT2G30500	NET4B	Protein NETWORKED 4B [Source:UniProtKB/Swiss-Prot;Acc:Q84VY2]	0.560633	1.20662e-12	0.481835	3.23736e-07	0.46524	0.00027269	0.842414	4.82633e-23	30.024	27.6395	27.8939	28.5191	19.1063	18.7612	20.5314	19.4663	25.0027	27.9989	28.3629	27.1215	18.0432	20.1787	19.646	19.2893	44.7878	45.1537	41.0603	43.6672	37.6918	30.2894	33.1366	33.7059	24.8767	24.2824	23.9714	24.3769
AT1G60630	-	Inactive leucine-rich repeat receptor-like serine/threonine-protein kinase At1g60630 [Source:UniProtKB/Swiss-Prot;Acc:Q84MA9]	1.2552	1.24279e-12	-0.260454	0.50346	0.0384534	0.953044	-0.158744	0.651875	5.64743	5.79565	6.80276	6.08195	3.05001	2.4863	2.16283	2.56638	2.05879	2.12631	1.24185	1.80898	2.14541	1.95084	2.42886	2.17504	2.41483	2.38993	2.15394	2.31957	2.28749	2.98121	2.72921	2.66597	2.67651	2.16541	2.9478	2.59658
AT3G46030	HTB11	HTB11 [Source:UniProtKB/TrEMBL;Acc:A0A384L1F0]	0.473924	1.27932e-12	0.442437	1.50469e-11	0.277106	0.0532626	0.172782	0.115081	198.984	216.302	221.473	212.253	153.281	149.796	159.052	154.043	222.952	217.807	220.142	220.301	155.411	165.414	163.05	161.292	143.113	142.42	152.413	145.982	158.454	171.347	142.267	157.356	125.311	138.304	125.229	129.615
AT1G77145	-	T14N5.3 protein [Source:UniProtKB/TrEMBL;Acc:O80651]	2.81634	1.34394e-12	1.15049	0.00901954	0.421747	0.0698952	0.668119	2.02214e-05	2.36459	2.70116	2.3886	2.48478	0.345913	0.437029	0.27771	0.35355	1.60263	1.59388	2.00499	1.73383	0.949296	0.534011	0.844062	0.77579	12.7762	12.8448	12.1829	12.6013	12.1868	9.54051	10.2303	10.6525	6.91539	7.99312	8.92369	7.94407
AT5G41190	-	RNA-binding NOB1-like protein [Source:UniProtKB/TrEMBL;Acc:Q9FLL1]	0.578397	1.38119e-12	0.476037	2.07877e-06	0.254551	0.128787	0.465761	2.2489e-05	29.9548	30.5199	30.7615	30.412	21.254	21.0287	19.2338	20.5055	28.3713	30.3464	30.2615	29.6598	21.0473	23.1279	19.3838	21.1863	26.5032	29.0048	28.0595	27.8558	23.6598	22.8377	25.8777	24.1251	21.9495	19.91	18.6998	20.1864
AT2G47160	BOR1	HCO3-transporter family [Source:UniProtKB/TrEMBL;Acc:A8MS82]	-0.675996	1.38574e-12	-0.390286	0.000199987	-0.235618	0.229152	-0.46201	5.24511e-05	8.35058	8.38677	7.91015	8.21584	12.5842	13.4313	13.6131	13.2095	10.0816	10.5138	10.8625	10.4859	14.1228	13.6072	13.2231	13.651	8.89939	9.08606	9.27215	9.08587	9.61766	10.2637	12.0962	10.6592	13.012	12.3795	12.1944	12.5286
AT3G57520	RFS2	Probable galactinol--sucrose galactosyltransferase 2 [Source:UniProtKB/Swiss-Prot;Acc:Q94A08]	0.54965	1.46734e-12	1.13292	2.02281e-52	0.289261	0.145057	0.587188	5.27844e-07	361.678	299.838	353.657	338.391	210.257	233.563	254.641	232.82	473.108	521.197	575.525	523.277	220.001	237.067	255.273	237.447	250.88	258.292	232.34	247.171	228.248	185.796	190.626	201.557	199.924	148.303	145.901	164.709
AT4G26260	MIOX4	MIOX4 [Source:UniProtKB/TrEMBL;Acc:A0A178V1J3]	2.2261	1.66445e-12	1.97446	1.35097e-27	0.0272287	0.968398	0.869274	1.79778e-06	4.65702	2.72769	4.623	4.00257	0.834521	0.764685	0.992085	0.863764	11.6575	11.0438	13.9963	12.2325	2.47615	3.64505	3.13592	3.08571	9.20305	11.3932	11.8383	10.8115	7.67008	5.23078	5.23762	6.04616	6.93774	5.6887	5.13965	5.92203
AT1G48300	-	unknown protein; FUNCTIONS IN: molecular_function unknown; INVOLVED IN: biological_process unknown; LOCATED IN: endomembrane system; EXPRESSED IN: 24 plant structures; EXPRESSED DURING: 15 growth stages; Ha. [Source:TAIR;Acc:AT1G48300]	0.411738	1.69544e-12	0.43301	9.91435e-11	0.599332	7.13047e-10	0.596347	4.03098e-14	341.869	369.975	368.364	360.069	266.636	265.04	286.418	272.698	291.302	278.428	258.874	276.201	198.817	197.871	214.373	203.687	356.01	379.617	378.786	371.471	350.834	372.123	396.787	373.248	264.403	237.312	236.173	245.963
AT2G18980	PER16	Peroxidase 16 [Source:UniProtKB/Swiss-Prot;Acc:Q96518]	-0.759121	1.75536e-12	-0.140932	0.869084	-0.0828839	0.824818	-0.423894	0.00858423	17.3807	20.3369	22.0572	19.925	33.3431	33.4168	35.5258	34.0952	22.801	29.2618	22.7867	24.9498	33.6992	34.5388	13.6662	27.3014	15.9786	19.4387	14.9592	16.7922	17.5502	22.2775	24.1301	21.3193	21.329	25.1588	21.0949	22.5276
AT4G08850	MIK2	MDIS1-interacting receptor like kinase 2 [Source:UniProtKB/Swiss-Prot;Acc:Q8VZG8]	-0.672997	1.75813e-12	-0.458756	5.11088e-09	-0.0751721	0.763331	0.224313	0.0285117	25.0246	24.9512	24.8595	24.9451	45.2464	42.0347	32.809	40.03	27.3318	27.2119	30.6143	28.386	38.2577	36.3662	41.7522	38.792	66.4092	68.4262	63.8086	66.2146	49.2923	53.9351	58.6105	53.9459	58.1007	60.7962	51.2922	56.7297
AT5G02290	PBL11	Probable serine/threonine-protein kinase PBL11 [Source:UniProtKB/Swiss-Prot;Acc:P43293]	0.771668	1.86611e-12	1.37038	1.76526e-43	0.560932	3.49106e-06	0.912013	3.53943e-18	18.0303	16.4667	19.5339	18.0103	10.6436	10.9964	10.2561	10.6321	32.0756	34.3827	38.1275	34.8619	13.0702	12.624	14.4967	13.397	36.2305	30.2532	32.787	33.0902	27.3414	24.3824	26.317	26.0136	17.1029	18.3159	17.3834	17.6007
AT1G79520	-	Cation efflux family protein [Source:UniProtKB/TrEMBL;Acc:F4IF62]	1.26277	1.89191e-12	0.49709	0.055957	0.342704	0.285915	0.0662898	0.859395	3.82755	3.28893	3.93261	3.68303	1.59138	1.52067	1.52687	1.54631	1.98606	2.39196	2.20133	2.19312	1.49657	1.70479	1.42115	1.54084	2.3055	2.78501	2.48811	2.52621	2.98234	2.86586	3.35445	3.06755	2.71156	2.63597	1.88414	2.41056
AT1G60010	-	D-ribose-binding periplasmic protein [Source:UniProtKB/TrEMBL;Acc:Q9ZUJ2]	0.69976	2.21414e-12	1.10064	3.61045e-40	0.642329	6.20021e-09	0.748169	4.50859e-16	76.6917	73.5604	85.317	78.523	41.8048	48.8194	55.6622	48.7621	86.7523	94.6165	98.3801	93.2496	42.8659	40.6915	46.1237	43.227	83.2703	74.917	80.8412	79.6762	80.4992	71.4895	70.7401	74.243	45.2577	48.3184	48.8967	47.4909
AT1G49720	ABF1	Abscisic acid responsive element-binding factor 1 [Source:UniProtKB/TrEMBL;Acc:F4I3C9]	0.738566	2.40049e-12	0.426341	0.00143246	0.477526	0.000492349	0.405162	0.00132114	23.4039	21.4972	22.7708	22.5573	12.0004	14.4116	14.4514	13.6211	17.3417	17.8862	19.9689	18.399	15.3561	12.885	12.5538	13.5983	25.3371	26.9387	24.4109	25.5622	27.058	27.4381	26.3412	26.9458	18.3756	21.5965	17.9454	19.3058
AT2G38470	WRKY33	WRKY33 [Source:UniProtKB/TrEMBL;Acc:A0A384L4W4]	0.753438	2.42644e-12	2.24716	6.1852e-87	1.40434	7.40436e-46	3.3154	0	21.5831	18.4491	19.5506	19.8609	12.6214	12.3171	10.5805	11.8397	33.4564	40.9538	45.1902	39.8668	8.38201	8.05756	8.58396	8.34118	191.454	173.968	172.592	179.338	48.8057	45.3019	49.3171	47.8082	18.5947	18.4601	17.0233	18.0261
novel.206	-	- && - && -	5.86122	2.43778e-12	1.1518	0.494944	#N/A	#N/A	#N/A	#N/A	4.96971	3.90806	5.23539	4.70439	0.178198	0	0.0655704	0.081256	0.268232	0.405282	0.338144	0.337219	0.132823	0.189129	0.127547	0.149833	#N/A	#N/A	#N/A	#N/A	#N/A	#N/A	#N/A	#N/A	#N/A	#N/A	#N/A	#N/A
AT5G15350	ENODL17	Lamin-like protein [Source:UniProtKB/Swiss-Prot;Acc:Q39131]	-0.511549	2.66643e-12	-0.449964	3.79523e-06	-0.364468	0.00119166	-0.375828	7.04829e-05	59.861	63.7437	61.1136	61.5728	86.5276	86.0362	92.7746	88.4461	64.0491	65.8512	74.0363	67.9789	93.6444	99.2898	83.6662	92.2001	78.0822	85.8311	89.6067	84.5067	86.4257	90.3521	79.4559	85.4112	110.458	107.524	111.372	109.785
AT4G27810	-	Putative uncharacterized protein [Source:UniProtKB/TrEMBL;Acc:Q5S4T5]	2.58238	2.74889e-12	0.246681	0.807799	-0.00602154	0.996376	-0.122066	0.911114	4.001	4.84099	4.13848	4.32682	1.21586	0.474161	0.47935	0.723124	0.924424	1.01582	0.791036	0.910425	0.53405	0.414786	1.35202	0.766953	0.879908	0.848875	0.382341	0.703708	0.766978	0.712117	0.812397	0.763831	0.571321	1.01364	0.704139	0.763034
AT4G16500	CYS4	Cysteine proteinase inhibitor 4 [Source:UniProtKB/Swiss-Prot;Acc:Q84WT8]	0.657378	2.8035e-12	0.151073	0.298275	0.140943	0.660457	0.0788659	0.741926	30.2045	35.5779	31.1781	32.3202	19.8461	20.5088	21.5981	20.651	22.0201	23.4211	24.9926	23.4779	22.7539	21.0635	19.1678	20.9951	21.501	19.3506	16.0655	18.9723	19.9781	22.5567	17.0387	19.8579	15.1687	20.1189	18.6341	17.9739
AT1G09530	PIF3	Transcription factor PIF3 [Source:UniProtKB/Swiss-Prot;Acc:O80536]	-0.922904	3.01864e-12	-0.30982	0.11421	-0.29781	0.0668046	-0.34138	0.0183719	3.92957	4.34563	4.36891	4.21471	7.52533	7.74689	8.94174	8.07132	8.83275	10.0687	13.4271	10.7762	11.1599	12.4427	16.159	13.2539	11.066	9.48117	8.64037	9.72918	9.33899	10.2842	10.5374	10.0535	11.8524	12.8315	12.3228	12.3356
AT5G53880	-	Putative uncharacterized protein [Source:UniProtKB/TrEMBL;Acc:Q9FN38]	-0.664972	3.07892e-12	-0.447908	0.000507341	-0.500349	0.0176215	-0.541376	1.12982e-05	41.8995	41.8082	42.5246	42.0775	60.2374	68.5376	72.9762	67.2504	58.2893	53.241	47.8774	53.1359	70.2739	61.6977	85.021	72.3308	85.0162	76.2238	94.3281	85.1894	107.602	90.9106	65.1955	87.9028	109.742	120.653	142.081	124.159
AT1G28670	ARAB-1	GDSL esterase/lipase At1g28670 [Source:UniProtKB/Swiss-Prot;Acc:Q38894]	-0.818599	3.09438e-12	-1.01295	4.14922e-19	-0.443482	0.00139601	-0.659515	4.91895e-08	16.0607	14.5939	12.7433	14.4659	24.8048	29.1079	22.903	25.6052	15.9089	15.3425	12.4498	14.5671	28.6984	27.1816	32.2545	29.3782	14.1109	15.9878	17.9611	16.0199	16.952	18.6108	20.4277	18.6635	25.7991	24.9034	25.314	25.3388
AT3G07500	-	Far-red impaired responsive (FAR1) family protein [Source:UniProtKB/TrEMBL;Acc:Q84JA7]	1.42159	3.12062e-12	0.805164	0.0173667	0.23726	0.667188	0.289361	0.437532	11.6844	11.4586	10.7596	11.3009	4.52072	3.36571	4.87157	4.25266	4.02733	4.45887	5.63724	4.70781	2.58738	2.91309	2.4846	2.66169	4.85288	4.15292	4.63333	4.54638	4.58511	4.4129	4.19526	4.39776	3.94502	3.62926	3.59985	3.72471
AT1G72160	PATL3	Patellin-3 [Source:UniProtKB/Swiss-Prot;Acc:Q56Z59]	0.53007	3.12902e-12	-0.0378215	0.793067	0.165638	0.252186	0.201309	0.0531956	56.1434	48.4651	53.2826	52.6304	35.0665	37.6877	37.3302	36.6948	37.262	40.0511	36.6238	37.979	40.4359	38.7031	37.2196	38.7862	80.2488	83.1904	73.332	78.9238	78.9695	73.3691	79.2587	77.1991	65.4399	69.9043	70.7993	68.7145
AT5G49890	CLC-C	Chloride channel protein CLC-c [Source:UniProtKB/Swiss-Prot;Acc:Q96282]	-0.618723	3.16177e-12	-0.818271	1.11781e-17	-0.35636	0.00607986	-0.139247	0.303499	14.9858	12.4142	13.5503	13.6501	21.7817	20.9975	20.4469	21.0754	10.9394	11.9994	12.3079	11.7489	21.5029	18.7169	21.4976	20.5725	23.3599	22.3775	21.1201	22.2859	19.3954	18.7698	19.5033	19.2228	22.6232	26.699	24.3644	24.5622
AT5G18030	SAUR21	Auxin-responsive protein SAUR21 [Source:UniProtKB/Swiss-Prot;Acc:Q9FJF9]	4.20396	3.37555e-12	3.25012	2.81952e-11	1.69474	0.0158316	-0.325231	0.831841	3.52253	4.1398	3.16416	3.60883	0.344076	0.0569261	0.189912	0.196971	3.81041	3.74504	4.37451	3.97665	0.577045	0.182592	0.492554	0.417397	0.755316	0.295011	0.168309	0.406212	1.6087	1.46943	1.84772	1.64195	0.646713	0.247895	0.639306	0.511305
AT2G35170	-	At2g35170/T4C15.16 [Source:UniProtKB/TrEMBL;Acc:O82174]	0.90755	3.38139e-12	0.831514	1.67296e-08	0.522343	0.0129594	0.711206	1.24305e-05	12.1832	10.3993	12.365	11.6492	6.02342	6.34689	6.40396	6.25809	10.7654	8.95107	10.7085	10.1417	5.76851	5.73791	5.51286	5.6731	8.80396	9.44846	7.8974	8.7166	8.36141	6.60389	8.03097	7.66542	5.7999	5.05821	5.12885	5.32899
AT5G55620	-	At5g55620 [Source:UniProtKB/TrEMBL;Acc:Q8LC55]	-0.988613	3.44773e-12	-1.30047	4.69161e-15	-0.773937	0.00315421	-1.52553	2.36804e-13	8.57046	9.72534	9.10248	9.13276	17.0187	18.5494	19.2741	18.2807	12.8139	8.60493	9.21364	10.2108	25.6081	21.6023	28.5401	25.2502	4.32312	4.3397	5.94978	4.87086	5.86007	9.29981	9.53253	8.2308	16.7774	13.8232	11.5318	14.0441
AT2G22720	-	SPT2 chromatin protein [Source:UniProtKB/TrEMBL;Acc:F4IKF3]	0.535581	3.70357e-12	0.346961	7.64525e-05	0.321049	0.0513601	0.491622	1.58417e-05	41.1718	38.9675	37.8013	39.3135	28.1792	28.5158	25.136	27.277	32.6065	30.1325	33.9516	32.2302	24.4392	25.2851	25.8827	25.2023	33.8252	35.6837	36.2492	35.2527	30.9826	29.4639	33.7735	31.4067	28.6527	22.1733	24.4937	25.1066
AT2G33170	-	Probable leucine-rich repeat receptor-like protein kinase At2g33170 [Source:UniProtKB/Swiss-Prot;Acc:O49318]	-0.727672	3.98342e-12	-0.77035	5.17365e-09	-0.399121	0.00555328	-0.53532	9.98129e-06	6.19757	5.94051	5.232	5.79003	10.4058	9.5028	8.96743	9.62535	5.98714	5.20842	5.13555	5.4437	8.0666	8.56438	11.1721	9.2677	6.93723	7.79046	8.44474	7.72414	7.77705	8.85836	8.90422	8.51321	12.2596	10.633	10.7324	11.2083
AT1G08960	CCX5	CCX5 [Source:UniProtKB/TrEMBL;Acc:A0A178W3U3]	-1.60171	4.1511e-12	-1.14917	6.40398e-09	-0.959796	8.17292e-06	-0.662264	0.00014015	1.86138	1.72651	1.102	1.5633	5.31663	3.83832	5.02018	4.72504	2.46605	2.29131	2.37627	2.37788	5.74779	5.66609	4.3401	5.25133	4.22918	4.83726	3.93328	4.33324	4.31411	2.63459	3.65352	3.53407	7.35018	6.36299	6.88006	6.86441
AT3G22600	-	AT3g22600/F16J14_17 [Source:UniProtKB/TrEMBL;Acc:Q9LJ86]	-0.742151	4.40359e-12	-0.233442	0.227471	0.0749483	0.851365	0.0399131	0.883848	15.5677	15.4844	17.5067	16.1862	28.1739	24.86	28.9599	27.3313	24.7603	19.8997	24.2516	22.9705	31.4239	28.566	20.5677	26.8525	28.8551	28.4624	28.7283	28.6819	28.1055	29.6791	30.627	29.4705	20.8492	31.0064	31.933	27.9296
AT2G36970	UGT86A1	Glycosyltransferase (Fragment) [Source:UniProtKB/TrEMBL;Acc:W8Q6X6]	1.19202	4.45088e-12	1.80062	1.4653e-35	1.08464	1.87904e-11	1.64516	3.52594e-32	9.99473	13.3206	10.003	11.1061	4.83099	5.79935	4.03068	4.88701	16.1986	18.2331	20.6901	18.3739	6.06079	4.50133	5.15661	5.23958	24.6153	20.5178	20.279	21.8041	16.1961	13.4441	14.83	14.8234	8.1827	6.24074	6.51863	6.98069
AT1G53430	-	Probable LRR receptor-like serine/threonine-protein kinase At1g53430 [Source:UniProtKB/Swiss-Prot;Acc:C0LGG8]	0.601905	4.84223e-12	0.550978	1.34098e-09	0.106037	0.707026	0.348738	0.00521143	18.5236	15.7915	18.7791	17.6981	11.4008	12.1479	11.6872	11.7453	16.1339	18.7134	18.4318	17.7597	12.0321	12.0385	12.0532	12.0412	28.0118	25.2417	30.6754	27.9763	21.9396	22.1437	27.0451	23.7095	25.1528	20.3965	20.4351	21.9948
AT1G25277	-	-	1.77975	4.87975e-12	0.766305	0.0503587	#N/A	#N/A	#N/A	#N/A	6.5314	6.39583	7.19001	6.70574	2.1536	1.60337	2.16122	1.97273	4.7994	3.57809	3.67796	4.01848	1.86061	1.81818	3.41575	2.36484	#N/A	#N/A	#N/A	#N/A	#N/A	#N/A	#N/A	#N/A	#N/A	#N/A	#N/A	#N/A
AT1G69680	-	At1g69680/T6C23_12 [Source:UniProtKB/TrEMBL;Acc:Q94C15]	0.959669	4.9333e-12	1.78913	4.83215e-36	1.14228	4.66507e-06	0.691993	0.00406476	14.4205	14.5973	16.2709	15.0963	7.60685	7.55114	8.35517	7.83772	22.7695	27.2113	30.6158	26.8655	8.12217	6.70099	8.33039	7.71785	15.1443	10.5658	11.0885	12.2662	21.4972	15.7493	13.164	16.8035	5.14712	8.97703	8.67301	7.59905
AT5G21170	AKINBETA1	5'-AMP-activated protein kinase beta-2 subunit protein [Source:UniProtKB/TrEMBL;Acc:Q2V357]	0.545736	5.12309e-12	0.546063	2.17153e-08	0.202063	0.433296	0.470776	0.0010879	89.6077	89.8663	94.348	91.274	57.5537	60.4894	71.0324	63.0252	62.6835	74.3871	78.9544	72.0084	46.6911	46.8822	53.4879	49.0204	95.2591	102.395	97.8812	98.5116	78.7723	81.7481	85.4347	81.985	90.5149	61.2765	61.6971	71.1629
AT3G56360	-	At3g56360 [Source:UniProtKB/TrEMBL;Acc:Q9LY04]	0.478851	5.30181e-12	1.10181	4.45419e-47	0.878547	5.0191e-13	1.22324	2.74458e-56	106.265	110.411	114.461	110.379	83.7226	74.1712	81.5059	79.7999	126.126	149.6	132.19	135.972	62.5311	63.254	63.2574	63.0142	199.497	208.359	199.451	202.436	185.481	140.664	153.272	159.806	81.459	92.3885	86.5036	86.7837
AT5G24920	GDU5	Protein GLUTAMINE DUMPER 5 [Source:UniProtKB/Swiss-Prot;Acc:Q3E965]	1.62763	5.32803e-12	0.719027	0.116687	0.757047	0.179169	0.773459	0.0909603	9.88385	9.50766	10.2121	9.86785	3.78349	3.12981	2.71477	3.20936	3.94588	3.5649	3.30255	3.60444	1.97407	3.01169	1.55714	2.18097	3.19442	3.56835	2.77611	3.17963	2.4241	3.49012	3.5392	3.15114	1.54078	1.63553	2.42849	1.86827
AT5G37740	-	Calcium-dependent lipid-binding (CaLB domain) family protein [Source:UniProtKB/TrEMBL;Acc:F4K8L6]	0.564891	5.64948e-12	0.281229	0.0391533	0.360534	0.00393318	0.627019	1.04997e-10	53.3376	48.8381	51.4617	51.2125	34.325	35.6863	34.5343	34.8485	31.71	35.2031	34.8595	33.9242	30.8322	28.1188	24.2406	27.7305	59.8047	58.5033	65.3688	61.2256	53.0618	51.6197	48.4489	51.0435	38.2868	39.7241	41.078	39.6963
AT4G32460	-	At4g32460 [Source:UniProtKB/TrEMBL;Acc:Q8LAR0]	-0.687883	5.86003e-12	-0.773891	3.86944e-13	-0.552501	0.00137223	-0.465327	0.000837668	10.1672	10.0669	9.89199	10.042	16.1202	15.8906	16.8519	16.2876	9.61605	9.29172	9.47118	9.45965	15.5599	16.4887	16.2453	16.0979	8.06374	9.18347	8.07236	8.43985	7.47498	7.0745	9.34721	7.96556	11.7054	11.3711	11.917	11.6645
AT5G67300	MYB44	MYBR1 [Source:UniProtKB/TrEMBL;Acc:A0A178UQ74]	0.646284	5.92529e-12	0.256145	0.0194868	0.484444	9.13546e-05	0.556326	1.23321e-07	26.2092	29.8347	30.0132	28.6857	18.8575	17.1555	19.4521	18.4884	26.3629	29.4612	31.0186	28.9476	24.6881	24.1561	23.3431	24.0624	31.2373	28.7291	28.6691	29.5452	29.7163	27.5265	27.3089	28.1839	18.7242	21.3328	20.2662	20.1077
AT1G19180	TIFY10A	TIFY10A [Source:UniProtKB/TrEMBL;Acc:A0A178W7G1]	-1.17244	6.16321e-12	-0.0751157	0.778795	0.394838	0.0163283	1.12946	1.86329e-21	3.02229	2.85143	3.36361	3.07911	7.22767	7.20121	6.59484	7.00791	6.79606	6.42102	8.19867	7.13858	7.27583	7.5012	7.58813	7.45506	29.5346	23.2696	26.4836	26.4293	14.714	17.5497	15.5234	15.929	12.2063	11.5521	12.5418	12.1001
AT5G16750	TOZ	Transducin family protein / WD-40 repeat family protein [Source:UniProtKB/TrEMBL;Acc:Q9LFE2]	0.622565	6.17435e-12	0.603765	8.11544e-09	0.274568	0.0849964	0.226173	0.0904068	15.0423	15.0428	15.4662	15.1838	10.4338	9.75745	9.60406	9.93178	14.7239	16.6968	16.2617	15.8942	10.8832	10.6181	9.66533	10.3889	12.0216	12.4534	11.9816	12.1522	12.8732	12.0962	12.8284	12.5993	10.807	10.657	9.72008	10.3947
AT2G01100	-	AT2G01100 protein [Source:UniProtKB/TrEMBL;Acc:Q9SJV6]	0.50172	7.16915e-12	0.329115	0.000453981	0.107931	0.591231	0.224358	0.0362771	55.1729	55.0987	53.6708	54.6474	36.7266	38.7124	41.1936	38.8775	41.3145	47.0406	46.5842	44.9798	35.8843	35.6921	35.1239	35.5668	46.0271	49.1993	47.8496	47.692	41.7749	46.0789	44.4886	44.1142	42.9704	39.4545	40.1812	40.8687
AT4G13660	PRR2	Pinoresinol reductase 2 [Source:UniProtKB/Swiss-Prot;Acc:Q9SVP6]	-0.917002	7.37375e-12	-0.732592	1.57004e-07	-0.439999	0.00853365	-0.27765	0.0702518	7.56299	8.59158	7.46836	7.87431	13.4	14.2325	17.3185	14.9837	8.8579	8.815	8.28752	8.65347	15.4752	15.1878	12.2851	14.316	11.5372	10.8084	11.3562	11.2339	9.25296	10.5128	10.4314	10.0657	13.5518	14.4695	12.8541	13.6251
AT5G60890	MYB34	Transcription factor MYB34 [Source:UniProtKB/Swiss-Prot;Acc:O64399]	-1.15179	8.03346e-12	-0.453697	0.00685801	-0.341576	0.191795	-1.48585	2.13444e-18	3.75641	3.66175	3.89976	3.77264	9.58476	7.09561	8.66769	8.44935	12.7332	8.78821	9.71045	10.4106	15.3177	12.8452	14.622	14.2616	4.25198	4.51292	5.64209	4.80233	8.72063	11.1005	12.129	10.6501	15.9541	13.2258	11.2231	13.4677
AT5G52882	-	P-loop containing nucleoside triphosphate hydrolases superfamily protein [Source:UniProtKB/TrEMBL;Acc:F4KHN5]	-0.427396	8.30984e-12	-0.549736	3.18151e-12	-0.271427	0.0434544	-0.212993	0.0293909	25.5134	25.623	24.8036	25.3134	34.1812	34.5216	34.104	34.2689	31.7974	28.6629	29.0914	29.8505	44.8858	39.5368	46.1671	43.5299	45.0878	50.1847	49.4392	48.2372	49.7781	47.8723	41.6847	46.445	54.5592	58.7993	54.5329	55.9638
AT3G27060	TSO2	TSO2 [Source:UniProtKB/TrEMBL;Acc:A0A178VJE9]	-0.600437	8.77322e-12	-0.279384	0.0200633	-0.197536	0.409639	-0.12683	0.349238	23.0684	27.4136	24.6148	25.0323	39.1276	38.5588	37.0403	38.2422	32.414	30.5439	25.4795	29.4791	37.5791	35.6427	33.8271	35.683	32.8149	31.6268	32.2427	32.2281	27.2989	27.9505	37.0623	30.7706	38.1343	33.8036	33.7469	35.2283
AT1G79160	-	Filamentous hemagglutinin transporter [Source:UniProtKB/TrEMBL;Acc:Q84JL6]	0.833558	8.90795e-12	0.709833	1.93126e-07	0.135393	0.72535	0.704204	8.48325e-06	24.0967	23.4161	27.4895	25.0008	12.359	14.3696	15.7709	14.1665	17.7988	20.9618	21.2146	19.9917	11.1559	12.1545	13.0663	12.1256	17.653	15.8658	17.7485	17.0891	12.2125	12.0477	10.4101	11.5568	9.27052	9.86822	12.4107	10.5165
AT5G20010	RAN1	GTP-binding nuclear protein [Source:UniProtKB/TrEMBL;Acc:A0A178UC18]	0.393813	8.98654e-12	0.854276	1.46547e-28	0.379443	2.48529e-05	0.398414	3.68792e-07	234.146	251.84	257.249	247.745	194.449	189.22	186.189	189.953	292.646	301.48	356.336	316.821	165.17	172.961	184.828	174.32	244.954	227.83	223.546	232.11	233.819	232.708	222.581	229.703	172.112	176.739	180.023	176.291
AT1G76680	OPR1	12-oxophytodienoate reductase 1 [Source:UniProtKB/TrEMBL;Acc:F4I403]	-0.635433	9.40668e-12	0.807191	4.6519e-18	0.377907	6.51514e-05	0.693229	2.08769e-13	37.6626	49.6796	44.4649	43.9357	66.7811	74.6886	64.9342	68.8013	108.824	120.966	132.185	120.658	77.6395	66.5339	61.4704	68.5479	138.915	112.294	116.631	122.613	100.45	96.2744	99.7079	98.8109	76.4783	77.7877	73.465	75.9103
AT5G64660	PUB27	U-box domain-containing protein 27 [Source:UniProtKB/Swiss-Prot;Acc:Q9FLF4]	0.991045	1.02626e-11	0.263093	0.298313	0.402081	0.165629	1.02918	5.17028e-09	10.0484	9.98126	10.7859	10.2718	5.50536	5.26156	4.84894	5.20528	5.45955	5.39471	5.80133	5.55187	4.28907	4.16475	5.34487	4.59956	10.8887	10.696	9.62609	10.4036	7.24124	6.87336	6.14822	6.75427	4.01798	5.39265	5.906	5.10554
AT2G38970	-	Zinc finger (C3HC4-type RING finger) family protein [Source:UniProtKB/TrEMBL;Acc:F4IU12]	0.776911	1.06853e-11	0.453704	0.00226821	0.183168	0.460088	0.404062	0.006452	10.0786	10.3591	10.6093	10.349	6.16109	6.17242	5.92226	6.08525	8.57281	7.55745	8.46078	8.19702	6.50693	5.75435	5.6175	5.95959	9.10403	8.56254	9.29168	8.98608	7.54364	7.84984	7.8026	7.73203	7.35784	6.6378	6.3978	6.79781
AT5G46780	-	At5g46780 [Source:UniProtKB/TrEMBL;Acc:Q9FIP7]	0.835515	1.10597e-11	0.996335	2.81907e-18	0.61608	0.000232241	1.33386	1.62531e-27	19.993	23.3222	23.4421	22.2524	12.2335	11.9111	13.634	12.5929	25.3651	24.3056	24.6974	24.7894	12.4105	11.9884	12.7148	12.3712	32.5111	31.8491	29.5576	31.306	20.7915	18.5078	17.9556	19.085	14.0313	11.3538	11.923	12.436
AT2G01020	-	rRNA [Source:TAIR;Acc:AT2G01020]	1.86767	1.12624e-11	1.67956	2.0334e-35	1.16985	1.08916e-09	1.60845	2.47414e-27	280.254	358.964	301.043	313.42	99.4538	59.9924	100.071	86.5057	271.395	225.334	330.012	275.58	80.3621	85.627	90.399	85.4627	274.35	240.27	216.696	243.772	194.469	205.075	141.485	180.343	98.9789	69.4972	71.6558	80.044
AT3G52340	SPP2	Sucrose-6F-phosphate phosphohydrolase 2 [Source:UniProtKB/TrEMBL;Acc:A0A1I9LQG1]	-0.662119	1.31393e-11	-0.489066	1.24496e-06	-0.714345	5.83032e-08	-0.460796	0.00142617	19.8401	19.4777	16.7637	18.6938	28.2375	32.9973	27.9431	29.7259	19.9995	19.596	22.2654	20.6203	27.05	27.3267	31.9113	28.7627	18.2396	13.3982	14.7291	15.4556	14.1706	12.1997	12.6325	13.001	19.8598	23.3069	20.6994	21.2887
AT2G26560	PLP2	Patatin-like protein 2 [Source:UniProtKB/Swiss-Prot;Acc:O48723]	-1.27767	1.32455e-11	2.00949	8.63799e-47	0.737345	7.75376e-07	0.693231	2.74076e-07	4.0603	3.87775	2.87308	3.60371	9.92118	9.09318	7.17206	8.72881	19.767	24.9318	27.6562	24.1183	6.02068	5.6221	6.18999	5.94426	40.1184	29.9305	40.342	36.797	35.9409	33.236	44.9581	38.045	23.8182	24.1889	20.3173	22.7748
AT3G10020	-	AT3g10020/T22K18_16 [Source:UniProtKB/TrEMBL;Acc:Q9SR67]	0.473691	1.37207e-11	1.24873	1.03351e-30	0.466441	0.000624083	0.762914	2.4933e-14	112.083	108.084	113.339	111.169	74.3022	83.9345	83.7334	80.6567	110.954	142.496	158.845	137.432	53.3118	57.6479	61.5069	57.4889	150.212	149.218	144.414	147.948	123.831	127.104	111.431	120.789	100.552	79.0229	82.2879	87.2876
AT5G13330	ERF113	Rap2.6L [Source:UniProtKB/TrEMBL;Acc:A0A178UKL8]	-1.25767	1.4048e-11	-0.427337	0.0559118	-0.238447	0.607091	0.366565	0.17135	2.57145	3.44486	3.61711	3.21114	7.8272	7.96016	7.58239	7.78992	4.78145	7.03764	6.58369	6.13426	7.60823	7.79874	9.05534	8.1541	6.27948	7.49445	6.28231	6.68541	3.94999	4.58431	4.68198	4.40543	6.57523	5.02698	3.95014	5.18412
AT2G17280	PGM	Phosphoglycerate mutase-like protein [Source:UniProtKB/Swiss-Prot;Acc:Q8GY96]	0.882365	1.47281e-11	0.10961	0.70024	0.345548	0.208217	0.215814	0.408776	18.4017	21.6091	22.7799	20.9302	10.4018	12.298	11.6975	11.4658	9.87694	11.8097	9.71389	10.4668	8.84216	11.4947	8.57458	9.63716	10.5783	9.0989	7.73708	9.13809	11.2526	9.74303	9.07019	10.0219	6.73663	8.58882	8.29145	7.8723
AT3G63380	ACA12	Calcium-transporting ATPase [Source:UniProtKB/TrEMBL;Acc:A0A178VEV7]	-0.875347	1.49824e-11	-0.300347	0.153002	-0.24334	0.253933	-0.315495	0.0453719	4.06117	3.65152	3.30808	3.67359	6.75101	7.45303	6.06877	6.7576	2.81802	2.23779	2.81173	2.62251	3.3855	3.04255	3.22437	3.21748	7.44343	6.10326	7.0296	6.85876	7.71044	7.32652	6.65563	7.23086	7.81396	9.73133	8.07453	8.53994
AT2G03480	QUL2	Probable methyltransferase PMT5 [Source:UniProtKB/Swiss-Prot;Acc:Q3EC77]	-0.969008	1.51382e-11	-0.523996	0.003028	-0.686344	8.75986e-07	-0.783862	6.67308e-08	3.51994	2.74786	3.26624	3.17801	6.02999	6.67711	6.06246	6.25652	4.83951	4.79767	4.28864	4.64194	7.99823	6.55108	5.40355	6.65095	4.12104	5.45508	5.40381	4.99331	5.21266	5.67761	5.1817	5.35732	8.35901	8.79828	8.6616	8.6063
AT4G33980	-	BEST Arabidopsis thaliana protein match is: cold regulated gene 27 (TAIR:AT5G42900.2); Ha. [Source:TAIR;Acc:AT4G33980]	1.72711	1.51694e-11	2.01769	3.91987e-65	1.13187	2.13909e-19	1.43686	7.36699e-41	43.9362	39.2496	44.7837	42.6565	10.5195	11.0024	17.4342	12.9854	39.1889	38.5951	50.9903	42.9248	10.1848	9.72805	11.6878	10.5336	60.3193	58.0628	54.2441	57.5421	49.9889	46.7414	43.3829	46.7044	24.0922	18.3114	21.4654	21.2897
AT2G33585	-	unknown protein; Ha. [Source:TAIR;Acc:AT2G33585]	1.24172	1.56346e-11	0.148634	0.670832	0.590515	0.0697988	0.110497	0.778651	17.1478	14.585	13.2953	15.0094	5.53159	6.97825	6.61515	6.375	8.43794	7.24514	7.61005	7.76438	6.57117	6.11554	8.2898	6.99217	9.51586	7.64774	8.17391	8.44584	12.8115	13.5245	9.10317	11.8131	5.57754	8.86735	9.05155	7.83215
AT4G10120	SPS4	Probable sucrose-phosphate synthase 4 [Source:UniProtKB/Swiss-Prot;Acc:F4JLK2]	0.550796	1.57096e-11	0.701293	2.13576e-14	0.316982	0.0223441	0.244001	0.0324381	34.9573	30.3381	29.1192	31.4715	19.8167	21.9546	23.0946	21.622	26.7442	28.0058	24.5809	26.4436	16.402	14.1184	18.0782	16.1995	14.7709	15.3856	13.4204	14.5256	16.884	14.4131	14.6579	15.3184	12.2633	11.8948	12.6807	12.2796
AT1G68710	-	ATPase E1-E2 type family protein / haloacid dehalogenase-like hydrolase family protein [Source:TAIR;Acc:AT1G68710]	-0.884046	1.61874e-11	-0.472869	0.000393737	-0.365532	0.0361187	-0.611794	2.41303e-06	2.91113	2.68348	2.26729	2.62063	4.71641	5.06467	4.75891	4.84666	3.27222	3.22862	3.46733	3.32272	4.48831	4.65943	4.59665	4.58146	3.71663	4.405	4.27561	4.13241	4.89	4.37807	5.4776	4.91522	6.42093	5.95828	6.59374	6.32432
AT4G33580	ATBCA5	beta carbonic anhydrase 5 [Source:TAIR;Acc:AT4G33580]	-0.604485	1.63807e-11	-0.460992	1.87719e-06	-0.472008	0.000285745	-0.258319	0.0416674	22.1379	22.6964	20.6604	21.8315	31.4148	33.3313	35.4743	33.4068	27.8414	27.6639	25.1328	26.8794	37.7091	33.9157	39.0165	36.8804	20.6307	22.4648	22.3012	21.7989	18.5664	18.2542	19.7283	18.8497	27.2651	24.6413	26.4201	26.1089
AT3G08720	ATPK2	Serine/threonine-protein kinase AtPK2/AtPK19 [Source:UniProtKB/Swiss-Prot;Acc:Q39030]	0.912537	1.67049e-11	1.58583	6.12688e-46	1.04723	4.50707e-11	1.66921	7.16524e-31	9.9774	8.5535	10.278	9.60298	5.08367	5.66723	4.65426	5.13506	16.4366	17.048	18.0071	17.1639	6.08982	5.56681	5.39308	5.68324	28.0627	22.4786	20.7228	23.7547	16.2228	13.8534	16.3547	15.477	5.95297	8.19728	8.28027	7.47684
AT1G68600	ALMT5	Aluminum-activated malate transporter 5 [Source:UniProtKB/Swiss-Prot;Acc:Q93Z29]	1.41827	1.73686e-11	0.313903	0.447677	1.0073	3.09131e-05	0.261208	0.474099	4.34463	4.29039	4.06111	4.23205	1.61247	1.69482	1.46588	1.59106	2.03454	2.56558	1.59289	2.06434	1.90888	1.63589	1.42571	1.65683	2.23433	2.22019	2.69106	2.38186	3.89268	4.08318	4.04201	4.00596	2.25077	1.64009	2.09081	1.99389
AT5G09460	BHLH143	Transcription factor bHLH143 [Source:UniProtKB/Swiss-Prot;Acc:Q9FY69]	-0.548962	1.81768e-11	-0.711789	5.52969e-10	-0.293991	0.0599337	-0.756019	8.71457e-14	17.1319	18.9609	17.3062	17.7996	26.5323	26.8069	25.3252	26.2215	22.1266	16.7989	16.266	18.3971	28.7983	28.8217	32.6455	30.0885	17.2893	19.0545	20.1519	18.8319	23.6201	25.3931	29.0303	26.0145	34.1695	29.67	31.697	31.8455
AT5G05440	PYL5	Abscisic acid receptor PYL5 [Source:UniProtKB/Swiss-Prot;Acc:Q9FLB1]	-0.552161	1.90697e-11	-0.150693	0.140307	0.0179058	0.956027	0.112137	0.425549	34.643	36.0861	31.6561	34.1284	47.426	50.8003	52.8361	50.3541	42.7683	42.7858	46.8114	44.1218	47.1915	48.3126	50.5161	48.6734	52.1972	43.4918	48.0791	47.9227	45.5418	49.186	40.3308	45.0195	45.1866	42.9744	45.0253	44.3955
AT4G28811	BHLH119	Transcription factor bHLH119 [Source:UniProtKB/Swiss-Prot;Acc:Q8GT73]	5.68652	1.97455e-11	#N/A	#N/A	1.75573	1	0.151642	1	1.7897	1.52214	1.7645	1.69211	0.0965647	0	0	0.0321882	#N/A	#N/A	#N/A	#N/A	#N/A	#N/A	#N/A	#N/A	0.0489181	0	0	0.016306	0.0250822	0.0247437	0.100366	0.0500641	0.0226874	0.0208715	0	0.0145196
AT1G74670	GASA6	Gibberellin-regulated protein 6 [Source:UniProtKB/Swiss-Prot;Acc:Q6NMQ7]	-0.755609	2.0532e-11	-0.214383	0.130666	-0.057324	0.861578	-0.421619	0.00121344	59.5225	55.0779	48.0404	54.2136	75.6595	94.6297	105.991	92.0933	38.4396	33.2401	30.881	34.1869	40.4337	37.1482	41.2685	39.6168	41.8902	48.6324	41.7944	44.1057	63.3925	55.0042	52.3705	56.9224	55.9486	54.3959	67.141	59.1618
AT1G64620	DOF1.8	Dof zinc finger protein DOF1.8 [Source:UniProtKB/Swiss-Prot;Acc:Q84JQ8]	1.3187	2.06946e-11	0.522276	0.0672891	0.248892	0.606255	0.789931	0.00368902	4.20184	4.43522	4.74798	4.46168	1.57088	1.67933	2.17873	1.80965	2.32559	2.27712	2.93501	2.51257	1.82389	1.73137	1.64332	1.73286	2.95869	4.86947	4.29525	4.04113	2.90852	2.82798	2.61655	2.78435	3.06613	2.07201	1.8778	2.33865
AT4G28300	-	Formin-like protein (DUF1421) [Source:UniProtKB/TrEMBL;Acc:Q8VZR8]	0.514123	2.14899e-11	0.801468	1.38057e-20	0.399991	0.05318	0.83073	3.82203e-11	38.1462	36.5666	40.3961	38.3697	25.4538	27.2515	28.5485	27.0846	39.5905	39.2232	44.4457	41.0865	22.6439	25.1536	22.467	23.4215	42.5063	43.4173	39.7874	41.9036	27.9929	29.0784	36.4404	31.1706	28.9428	20.243	21.58	23.5886
AT2G38560	TFIIS	TFIIS [Source:UniProtKB/TrEMBL;Acc:A0A178VY86]	0.707363	2.14899e-11	0.363086	0.00441505	0.235642	0.210658	0.218137	0.121154	25.0175	23.7693	27.3559	25.3809	15.178	14.3121	17.5641	15.6847	18.2866	19.1346	18.5792	18.6668	13.4787	13.4002	16.4415	14.4401	17.8537	17.5159	17.8241	17.7312	19.437	17.0874	17.4688	17.9977	15.4888	14.4368	15.8778	15.2678
AT1G61590	PBL15	Probable serine/threonine-protein kinase PBL15 [Source:UniProtKB/Swiss-Prot;Acc:Q9SY91]	1.03249	2.17369e-11	0.404907	0.0573411	0.0431802	0.930889	0.297925	0.0408663	14.0516	10.3566	12.2407	12.2163	5.2309	5.8687	6.94727	6.01562	6.2217	7.67452	8.37508	7.42377	6.30534	5.32045	5.03111	5.5523	16.2858	19.3975	16.1788	17.2873	12.2	12.0074	19.3687	14.5254	13.954	14.1561	14.1094	14.0732
AT3G60910	-	S-adenosyl-L-methionine-dependent methyltransferases superfamily protein [Source:UniProtKB/TrEMBL;Acc:Q8RXT8]	0.762052	2.41442e-11	0.256994	0.116074	0.194151	0.493829	0.308577	0.0679728	22.8687	23.636	23.1961	23.2336	13.2023	12.991	15.2538	13.8157	17.1083	15.5322	16.872	16.5042	14.6748	12.3373	14.2572	13.7564	18.3288	15.0489	17.4349	16.9375	16.1564	17.5558	13.362	15.6914	12.6605	14.1429	14.2774	13.6936
AT2G16400	BLH7	BEL1-like homeodomain protein 7 [Source:UniProtKB/Swiss-Prot;Acc:Q9SIW1]	0.574111	2.47611e-11	0.0424415	0.79487	0.0945243	0.716215	0.0366948	0.841962	25.1569	25.1656	25.2531	25.1919	17.6964	17.6312	15.7617	17.0297	18.8267	18.7883	17.9806	18.5319	17.4151	18.3686	17.9544	17.9127	20.5815	22.0359	21.1859	21.2678	24.2977	21.1093	21.1813	22.1961	19.2534	21.4156	21.5963	20.7551
AT5G42630	KAN4	Probable transcription factor KAN4 [Source:UniProtKB/Swiss-Prot;Acc:Q9FJV5]	1.68399	2.49723e-11	0.85696	0.0294117	1.2305	1.77921e-05	1.47508	1.33948e-09	4.89595	4.65488	5.21164	4.92082	2.14949	1.16918	1.30017	1.53961	3.03924	3.21447	2.24615	2.83329	1.25101	2.40636	1.01163	1.55633	5.22075	5.69555	4.78194	5.23275	3.67116	4.6779	4.9273	4.42545	1.68799	2.44388	1.49209	1.87465
AT3G62040	-	Haloacid dehalogenase-like hydrolase (HAD) superfamily protein [Source:UniProtKB/TrEMBL;Acc:F4IX29]	-0.756721	2.64335e-11	0.354455	0.015425	-0.285253	0.748864	-0.463436	0.402261	20.2725	24.063	22.3544	22.23	35.9039	35.8978	41.9185	37.9067	34.6093	38.5765	31.9251	35.0369	30.6565	27.4542	23.7176	27.2761	29.5626	40.8265	39.7315	36.7069	34.4547	47.4052	43.071	41.6436	75.1169	41.2838	35.6012	50.6673
AT2G47240	LACS1	Long chain acyl-CoA synthetase 1 [Source:UniProtKB/Swiss-Prot;Acc:O22898]	-0.537973	2.76189e-11	-0.406394	1.23601e-08	-0.169476	0.330075	-0.308167	0.00190636	32.6501	26.6119	29.7963	29.6861	44.9637	44.4958	40.6261	43.3619	37.2639	38.5338	34.8001	36.8659	47.4444	48.5947	49.8908	48.6433	42.7263	42	45.9016	43.5426	52.2457	44.7341	47.2177	48.0659	49.1821	56.3254	56.4037	53.9704
AT3G18930	ATL65	RING/U-box superfamily protein [Source:UniProtKB/TrEMBL;Acc:A0A178VLB0]	0.816554	2.90722e-11	0.0699576	0.789043	0.0360121	0.928585	0.140544	0.473388	11.8692	10.3895	10.0482	10.769	5.61262	6.82556	5.99652	6.1449	6.26353	6.45579	5.0752	5.93151	5.10493	5.89946	5.9097	5.63803	9.03262	10.3611	9.03978	9.47782	8.43774	8.37933	9.69764	8.83823	9.61645	7.58292	8.63296	8.61078
AT1G18620	-	unknown protein; BEST Arabidopsis thaliana protein match is: unknown protein (TAIR:AT1G74160.1); Ha. [Source:TAIR;Acc:AT1G18620]	-0.549529	2.98321e-11	-0.387616	3.23854e-05	-0.14224	0.494372	-0.0273383	0.886882	11.6496	10.8892	10.2751	10.9379	15.1466	16.823	16.3227	16.0974	10.2428	10.0835	9.64135	9.98923	12.8719	12.3579	13.8251	13.0183	16.1531	17.751	15.683	16.529	15.1135	14.3837	16.4121	15.3031	18.6238	15.7085	16.2576	16.8633
AT1G64700	-	At1g64700 [Source:UniProtKB/TrEMBL;Acc:Q9XIS1]	1.99339	2.98802e-11	1.13013	0.00326257	1.00642	0.0203895	1.40631	2.25718e-05	6.23942	5.38356	5.88812	5.83703	1.80877	1.02601	1.59735	1.47738	4.33402	3.1231	4.0599	3.83901	1.15561	1.91973	2.16392	1.74642	4.60766	4.67911	4.29751	4.52809	3.81226	3.54892	2.95426	3.43848	1.50558	2.23399	1.36176	1.70044
novel.191	-	- && P10978.1 RecName: Full=Retrovirus-related Pol polyprotein from transposon TNT 1-94; Includes: RecName: Full=Protease; Includes: RecName: Full=Reverse transcriptase; Includes: RecName: Full=Endonuclease && -	-0.852467	3.16265e-11	-0.23879	0.240863	#N/A	#N/A	#N/A	#N/A	7.43995	5.93432	6.40341	6.59256	10.2809	12.1379	13.4978	11.9722	3.9497	3.98425	4.10995	4.01463	4.43168	4.97689	4.7116	4.70672	#N/A	#N/A	#N/A	#N/A	#N/A	#N/A	#N/A	#N/A	#N/A	#N/A	#N/A	#N/A
AT4G19530	-	disease resistance protein (TIR-NBS-LRR class) family [Source:TAIR;Acc:AT4G19530]	0.540857	3.23013e-11	0.2495	0.00661991	0.382975	0.00701043	0.192372	0.183783	44.5922	39.1715	40.9306	41.5648	25.2535	31.2006	29.8521	28.7687	27.8564	28.5505	27.9126	28.1065	23.7475	21.1444	25.7115	23.5345	31.906	40.249	38.7326	36.9625	38.9989	41.3222	46.5648	42.2953	36.7408	30.1211	30.2861	32.3827
AT1G21590	-	At1g21590/F24J8_9 [Source:UniProtKB/TrEMBL;Acc:Q8VZG4]	0.562555	3.24033e-11	0.611916	1.36413e-08	0.337739	0.00756747	0.370441	0.000651522	18.4278	17.6667	19.1251	18.4065	12.213	12.342	13.1349	12.5633	18.0794	20.5145	19.4886	19.3608	12.7059	10.927	14.1756	12.6028	21.706	19.4065	19.1449	20.0858	20.2503	18.7042	20.1108	19.6885	15.2296	15.288	16.153	15.5568
AT2G14890	AGP9	AGP9 [Source:UniProtKB/TrEMBL;Acc:A0A178VSX2]	-0.474311	3.2894e-11	-0.51733	9.2994e-06	-0.491672	0.022547	-0.00302105	0.994954	53.0285	61.2748	56.2103	56.8379	81.2274	78.0324	79.4093	79.5564	61.4183	55.0669	51.64	56.0417	91.6184	82.4645	65.333	79.8053	66.2902	92.9632	73.5324	77.5952	46.4367	54.627	65.2821	55.4486	100.304	68.2236	64.9968	77.8416
AT3G06070	-	At3g06070 [Source:UniProtKB/TrEMBL;Acc:Q8LED7]	-1.14821	3.58927e-11	-0.699252	1.24588e-06	0.127713	0.663329	-1.06823	4.0286e-08	6.01586	9.0643	6.62201	7.23406	14.7095	15.1489	18.6711	16.1765	9.84472	9.83388	10.3767	10.0184	16.6357	15.117	16.7486	16.1671	5.6263	6.36776	9.45556	7.14987	16.0757	17.2925	15.9495	16.4393	14.1823	15.2094	15.681	15.0243
AT5G44410	-	Berberine bridge enzyme-like 27 [Source:UniProtKB/Swiss-Prot;Acc:Q9FI25]	0.820884	3.74259e-11	0.364418	0.0741361	0.532743	0.0031599	0.0925545	0.726517	12.4493	12.0361	11.7001	12.0618	6.43665	6.73489	7.46202	6.87785	8.57719	6.73416	8.37534	7.89556	5.75167	5.30167	7.28422	6.11252	6.06818	6.16228	7.00221	6.41089	8.39173	8.53317	9.24726	8.72406	5.93226	5.6723	6.473	6.02585
AT5G19090	HIPP33	Heavy metal-associated isoprenylated plant protein 33 [Source:UniProtKB/Swiss-Prot;Acc:F4JZL7]	0.483319	3.80479e-11	0.287016	0.00108042	0.136896	0.561432	0.262287	0.0148735	33.6761	30.8935	33.0626	32.5441	23.5225	22.9008	23.9074	23.4436	31.7274	31.2763	33.7293	32.2444	25.7326	24.9462	28.171	26.2833	27.7217	29.7725	27.7781	28.4241	28.5597	27.3761	22.4347	26.1235	25.016	23.7495	22.3896	23.7184
AT5G56870	BGAL4	Beta-galactosidase 4 [Source:UniProtKB/Swiss-Prot;Acc:Q9SCV8]	0.526195	3.8628e-11	1.17068	3.23709e-40	0.359044	0.654951	0.936508	6.06944e-25	124.073	106.189	133.368	121.21	77.6478	87.7915	88.9055	84.7816	110.914	134.576	145.671	130.387	53.3136	57.7225	61.8334	57.6232	180.768	164.092	149.435	164.765	159.12	104.799	68.111	110.677	93.4448	85.2779	79.8196	86.1808
AT3G62980	TIR1	TIR1 [Source:UniProtKB/TrEMBL;Acc:A0A178VA54]	0.466646	4.03342e-11	0.257011	0.000655932	0.178967	0.255388	0.316631	0.000382484	72.4496	65.6331	70.7247	69.6025	46.4962	51.5126	54.1951	50.7346	55.8172	54.7779	51.097	53.8974	45.3222	44.8938	44.4972	44.9044	45.9487	49.2785	46.786	47.3377	44.25	45.8874	39.2997	43.1457	39.1371	37.0099	38.0075	38.0515
AT5G53350	CLPX1	CLPX [Source:UniProtKB/TrEMBL;Acc:A0A178USB7]	0.432778	4.06802e-11	-0.00910176	0.95176	0.0692943	0.736439	0.000594103	0.996791	76.3002	67.2652	69.6872	71.0842	52.3525	53.6896	52.9506	52.9976	49.2382	48.8713	50.4045	49.5046	47.4195	47.8732	53.4054	49.566	55.8135	58.0971	55.508	56.4728	58.4723	58.7103	60.9684	59.3837	56.7555	59.1455	53.587	56.496
AT2G21210	-	SAUR-like auxin-responsive protein family [Source:TAIR;Acc:AT2G21210]	0.67487	4.30388e-11	-0.308333	0.0921189	0.0306909	0.955357	0.0786952	0.725001	32.3468	34.9342	34.6491	33.9767	23.5419	21.9387	18.79	21.4235	25.57	16.0894	19.0672	20.2422	23.2517	24.0755	27.7811	25.0361	18.2888	17.3366	14.5374	16.7209	18.0773	19.2402	11.307	16.2082	15.8353	16.8227	14.8511	15.8363
AT1G61260	-	Protein of unknown function (DUF761) [Source:TAIR;Acc:AT1G61260]	1.22533	4.3434e-11	0.241499	0.420424	-0.394829	0.229665	-0.22362	0.435137	8.80633	7.70317	7.64329	8.05093	4.30095	3.27325	2.78537	3.45319	4.97573	4.61143	5.32123	4.96946	5.28958	3.7127	3.54023	4.18084	3.86373	3.65813	4.03942	3.85376	3.42594	3.02703	3.84444	3.43247	4.79645	4.80917	3.89395	4.49986
AT1G18400	BEE1	Transcription factor BEE 1 [Source:UniProtKB/Swiss-Prot;Acc:Q8GZ13]	0.898223	4.44314e-11	0.00362516	0.992742	-0.0756664	0.891411	-0.431437	0.110411	15.938	17.4322	15.1913	16.1872	10.116	8.5542	7.51357	8.72792	11.5009	10.1037	10.4155	10.6734	8.93648	9.57672	13.3415	10.6182	5.28276	3.66212	5.37599	4.77362	7.16908	5.37623	5.84125	6.12885	4.98814	7.01829	7.34114	6.44919
AT4G24240	WRKY7	Probable WRKY transcription factor 7 [Source:UniProtKB/Swiss-Prot;Acc:Q9STX0]	0.63895	4.72758e-11	0.561779	9.38181e-08	0.302316	0.0192516	0.676333	3.21112e-13	27.8067	27.8682	29.8618	28.5122	20.9598	17.3089	17.0434	18.4374	28.2008	28.7637	33.9304	30.2983	19.8464	18.8159	22.5275	20.3966	37.5606	35.1184	34.3588	35.6792	27.8623	28.3832	26.5665	27.604	22.4393	23.0296	21.5606	22.3432
AT2G19810	-	TZF2 [Source:UniProtKB/TrEMBL;Acc:A0A178VX61]	1.1078	4.81747e-11	2.08261	8.00799e-51	0.652469	0.00221221	1.06228	1.59672e-10	10.2383	8.93571	13.116	10.7633	5.46046	4.92267	4.7361	5.03974	15.7797	18.3568	16.5258	16.8874	3.67552	4.16916	4.03801	3.9609	15.4963	14.5613	13.546	14.5345	11.6361	10.7652	10.5111	10.9708	8.352	5.29896	7.28459	6.97852
AT5G03040	iqd2	AT5g03040/F15A17_70 [Source:UniProtKB/TrEMBL;Acc:Q93ZH7]	-0.421886	5.14741e-11	-0.175949	0.0424319	-0.222896	0.0802394	-0.22694	0.0218192	35.4784	35.2638	34.3053	35.0158	47.754	46.8295	47.0735	47.219	40.9035	45.1066	44.3235	43.4445	48.9944	48.0136	49.3417	48.7832	45.6724	48.5785	50.7814	48.3441	46.0894	49.3755	50.381	48.6153	57.7489	54.1104	58.089	56.6495
AT5G02200	FHL	Protein FAR-RED-ELONGATED HYPOCOTYL 1-LIKE [Source:UniProtKB/Swiss-Prot;Acc:A8MR65]	4.82137	5.41822e-11	0.823708	0.274672	0.284303	0.720735	-0.651659	0.228946	1.39648	1.9615	1.95567	1.77122	0.030665	0.0608808	0.101553	0.0643661	1.02867	0.538014	0.593529	0.720072	0.445707	0.358007	0.428002	0.410572	0.994201	0.662562	0.840007	0.832257	1.40186	1.63437	1.75297	1.5964	1.7291	0.901398	1.30528	1.31193
AT3G18000	NMT1	XPL1 [Source:UniProtKB/TrEMBL;Acc:A0A178VHS8]	-0.533372	5.63836e-11	-0.573928	1.23868e-14	-1.07708	2.01641e-21	-0.991498	3.61992e-22	54.3665	56.4978	60.9838	57.2827	90.288	74.5641	85.7792	83.5438	64.5439	61.4418	58.8476	61.6111	89.862	97.2955	86.6977	91.2851	28.0448	27.211	28.9513	28.069	26.4063	26.3593	26.8084	26.5247	52.3342	63.7006	51.5159	55.8502
AT4G28490	RLK5	Receptor-like protein kinase 5 [Source:UniProtKB/Swiss-Prot;Acc:P47735]	-0.923935	5.65382e-11	-0.192888	0.345589	-0.117604	0.730113	-0.52945	0.00215253	2.78812	2.74934	2.34183	2.62643	4.92805	5.22667	4.83878	4.99783	3.4301	3.60259	3.30743	3.44671	4.27737	3.74383	3.74545	3.92222	2.95635	2.84208	3.34949	3.0493	3.89402	3.98766	4.3268	4.06949	4.72879	4.52968	3.95613	4.40487
AT3G13110	SAT3	Serine acetyltransferase 3, mitochondrial [Source:UniProtKB/Swiss-Prot;Acc:Q39218]	0.489944	5.80725e-11	0.882769	3.99535e-28	0.421622	0.00140609	0.870621	6.82492e-21	39.3672	39.3936	40.1085	39.6231	29.5402	27.9693	27.7276	28.4123	47.7473	53.4979	51.8446	51.03	28.3941	27.0075	27.1306	27.5107	70.7649	65.3624	60.2472	65.4582	48.0461	43.098	53.0805	48.0749	37.7829	35.8292	33.8821	35.8314
AT5G54130	-	At5g54130 [Source:UniProtKB/TrEMBL;Acc:Q8GUH8]	1.07138	5.90232e-11	0.524427	0.00648858	0.565108	0.00178117	0.461838	0.00648197	7.62404	9.16967	8.75385	8.51585	4.87193	3.68132	3.69242	4.08189	6.88001	5.41027	6.34722	6.2125	4.17339	4.50193	4.24183	4.30572	9.38102	8.6287	8.13358	8.71443	10.023	9.58954	8.54033	9.38428	6.49197	6.81057	5.67452	6.32569
AT2G15900	-	Phox domain-containing protein [Source:UniProtKB/TrEMBL;Acc:F4IJE1]	0.627137	6.0398e-11	0.320317	0.00497238	0.399943	0.00456989	0.52868	1.82121e-06	15.822	13.1763	15.1118	14.7033	9.0571	9.87793	9.82138	9.58547	10.4207	10.3363	11.4206	10.7258	8.93326	8.2253	8.44951	8.53602	24.7181	23.9623	21.8975	23.5259	20.7467	20.8084	23.1668	21.574	18.4775	15.3148	15.1814	16.3246
AT1G64280	NPR1	Regulatory protein NPR1 [Source:UniProtKB/Swiss-Prot;Acc:P93002]	0.609823	6.30022e-11	0.313116	0.00653851	0.427487	0.00256258	0.656689	2.72084e-10	21.2476	20.3177	19.1773	20.2476	12.0743	14.0871	13.8977	13.3531	14.7354	14.3346	14.0615	14.3772	10.948	11.1155	12.509	11.5242	19.9724	19.2595	19.3756	19.5358	17.5936	15.2621	17.275	16.7102	13.3019	12.0303	11.8826	12.4049
AT5G42840	-	CHP-rich zinc finger protein-like [Source:UniProtKB/TrEMBL;Acc:Q9FMN5]	1.69966	6.45585e-11	-0.147497	0.843676	0.529655	0.178568	0.0884804	0.876778	2.66665	2.81856	2.66133	2.71551	0.734395	0.978965	0.810693	0.841351	0.879845	0.429496	1.07504	0.794794	1.03223	0.913064	0.675838	0.873712	1.14799	1.96457	1.21114	1.44123	1.74405	1.87105	2.26811	1.96107	1.3409	1.48755	1.23339	1.35395
AT1G52140	-	Avr9/Cf-9 rapidly elicited protein [Source:UniProtKB/TrEMBL;Acc:Q9ZU12]	0.921143	8.29569e-11	0.0253305	0.927497	0.23234	0.556036	0.372758	0.0794422	21.8997	24.8214	23.1688	23.2966	14.1937	10.0384	12.9651	12.3991	15.2119	13.3486	16.3667	14.9757	14.2469	15.6419	13.9731	14.6206	27.7044	27.7141	27.4171	27.6119	21.2959	29.9789	24.0847	25.1198	28.9791	17.6032	17.4641	21.3488
AT4G14030	SBP1	Selenium-binding protein 1 [Source:UniProtKB/Swiss-Prot;Acc:O23264]	-0.36853	8.61009e-11	-0.0478402	0.675612	-0.231361	0.106992	-0.198412	0.0382399	74.8066	75.6566	74.4287	74.964	95.7273	96.8356	99.8572	97.4734	88.347	94.0371	100.803	94.3957	95.4156	98.6846	96.8527	96.9843	74.322	70.1054	71.3751	71.9342	72.5838	63.6963	75.206	70.4954	79.4272	86.3453	82.0875	82.62
AT5G19190	-	Uncharacterized protein At5g19190/T24G5_90 [Source:UniProtKB/TrEMBL;Acc:Q8GYS0]	-0.989517	8.82461e-11	-0.677158	3.48167e-05	-0.141337	0.602433	-0.439279	0.00277267	5.85948	6.62365	6.04727	6.1768	11.0304	12.2009	13.8772	12.3695	7.77085	6.92872	7.49527	7.39828	11.667	10.4062	13.3089	11.794	17.4907	18.3744	22.6788	19.5146	20.7378	26.2004	25.2585	24.0656	28.4657	23.9772	27.0779	26.5069
AT2G16660	-	At2g16660/T24I21.7 [Source:UniProtKB/TrEMBL;Acc:Q9SLF1]	-0.953489	9.50702e-11	-0.591537	3.67788e-05	-0.454899	0.0526618	-0.817291	4.84527e-07	2.64745	3.13034	2.89704	2.89161	5.78656	6.0199	5.12723	5.64457	4.32027	3.83538	4.14622	4.10062	6.40069	5.96138	6.1133	6.15846	3.34568	3.73097	3.06456	3.3804	4.66542	3.44788	4.95585	4.35638	5.4091	5.78994	6.69338	5.96414
AT3G25717	RTFL16	DVL6 [Source:UniProtKB/TrEMBL;Acc:Q6IM95]	0.814265	9.61128e-11	1.27637	9.2828e-28	0.0790017	0.830979	-0.653753	5.72524e-05	42.1051	42.963	47.421	44.163	22.6217	27.2321	26.1833	25.3457	59.0815	64.5038	62.3715	61.9856	23.2161	24.9053	28.1846	25.4353	20.6105	17.6299	19.654	19.2981	35.6938	31.6648	29.1272	32.162	30.62	27.8042	32.8499	30.4247
AT2G40080	ELF4	Protein EARLY FLOWERING 4 [Source:UniProtKB/Swiss-Prot;Acc:O04211]	-0.696111	9.79851e-11	0.0623972	0.716428	0.0988456	0.786808	-0.0385321	0.871035	37.676	35.7721	41.8425	38.4302	57.2986	62.234	69.0456	62.8594	70.9647	79.8668	74.533	75.1215	75.3923	75.3593	63.7098	71.4871	89.54	85.8902	75.9666	83.7989	94.4056	106.037	76.829	92.424	69.9789	94.4833	93.9783	86.1468
AT1G20700	WOX14	WUSCHEL-related homeobox 14 [Source:UniProtKB/Swiss-Prot;Acc:Q9LM84]	2.0719	9.96163e-11	1.00903	0.0688393	0.161744	0.851585	0.299693	0.584962	2.88939	3.40228	3.105	3.13222	0.577745	0.796547	0.885791	0.753361	1.65648	0.907278	1.20595	1.25657	0.645952	0.476923	0.758135	0.627003	2.43897	1.48608	1.53866	1.82124	1.73411	1.74359	1.50123	1.65964	1.87017	1.55399	1.00841	1.47752
AT1G43800	S-ACP-DES6	Stearoyl-[acyl-carrier-protein] 9-desaturase 6, chloroplastic [Source:UniProtKB/Swiss-Prot;Acc:Q84VY3]	1.93003	1.17237e-10	2.81993	2.98975e-33	0.558413	4.36359e-11	0.770677	3.37274e-26	162.339	152.877	158.64	157.952	57.51	33.4327	34.1485	41.6971	7.81163	8.49809	7.83086	8.04686	1.44412	0.856792	1.1094	1.13677	220.114	229.341	212.828	220.761	192.474	194.708	186.035	191.072	131.582	125.488	131.558	129.543
AT1G76700	ATJ10	Chaperone protein dnaJ 10 [Source:UniProtKB/Swiss-Prot;Acc:Q8GYX8]	0.700606	1.18248e-10	1.0962	3.01285e-23	0.438225	0.00169799	0.643606	2.61864e-07	20.593	17.902	19.5153	19.3368	12.1528	12.1219	11.6374	11.9707	24.1052	25.8604	28.1065	26.024	12.6708	10.9713	12.639	12.0937	26.2871	24.7665	30.5399	27.1978	24.1273	23.5315	23.3145	23.6578	18.5763	17.8742	15.8186	17.423
AT3G18600	RH51	DEAD-box ATP-dependent RNA helicase 51 [Source:UniProtKB/Swiss-Prot;Acc:Q9LIH9]	0.565834	1.20175e-10	0.469464	4.75856e-06	0.242547	0.152672	0.285974	0.0128709	26.246	27.4865	28.7171	27.4832	19.9225	18.1304	18.0769	18.7099	28.4975	27.2536	29.6841	28.4784	22.3002	20.6801	18.3728	20.4511	24.8985	26.4457	25.0336	25.4593	27.0644	24.3384	22.9092	24.7706	21.753	19.5738	21.4047	20.9105
AT3G60110	-	AT3g60110/T2O9_90 [Source:UniProtKB/TrEMBL;Acc:Q93ZQ2]	-1.29079	1.21831e-10	-0.774281	0.000846741	-0.489493	0.0202049	-0.718533	8.41678e-05	1.34893	1.50815	1.33691	1.398	3.42642	3.66844	3.22791	3.44092	1.93266	2.20321	1.73611	1.95732	2.68767	3.42717	3.89062	3.33515	2.92627	2.9901	2.59747	2.83795	3.31768	3.34645	3.33757	3.3339	4.41707	4.59085	5.01797	4.6753
AT5G51710	KEA5	K(+) efflux antiporter 5 [Source:UniProtKB/Swiss-Prot;Acc:Q8VYR9]	-1.02218	1.27057e-10	-0.54305	0.00291679	-0.288864	0.33078	-0.332378	0.113489	3.15829	3.01293	2.79909	2.9901	6.32131	6.19162	5.77254	6.09516	4.63338	3.88931	3.65833	4.06034	6.22229	5.92896	5.61436	5.92187	5.51089	4.84008	4.37625	4.90908	6.02223	4.56333	4.6275	5.07102	5.60513	7.08109	5.85309	6.17977
AT3G13730	CYP90D1	CYP90D1 [Source:UniProtKB/TrEMBL;Acc:A0A178VDZ8]	1.06744	1.34714e-10	-0.108387	0.711295	-0.0722499	0.866757	0.362131	0.0463963	6.83378	6.07447	7.50984	6.80603	3.72434	3.00924	3.08346	3.27235	3.81343	3.86234	3.96915	3.88164	4.57559	4.02176	3.88238	4.15991	9.71867	9.20102	8.40997	9.10989	6.32173	6.50272	7.44937	6.75794	8.22109	7.07633	5.96902	7.08881
AT1G49600	ATRBP47A	RNA-binding protein 47A [Source:TAIR;Acc:AT1G49600]	0.345459	1.36584e-10	0.101654	0.210024	0.0827347	0.688034	0.292249	0.00188175	97.6676	93.6339	96.9441	96.0819	76.0992	76.1728	76.1811	76.151	80.7267	80.1264	79.0111	79.9547	72.3778	76.0657	73.9694	74.1376	79.4625	83.9844	82.8914	82.1128	69.0399	71.4837	73.0895	71.2044	72.9827	64.5267	63.8703	67.1266
AT4G24660	ATHB22	homeobox protein 22 [Source:TAIR;Acc:AT4G24660]	0.72755	1.41399e-10	0.425846	0.0024467	0.380177	0.218863	0.70884	1.59704e-05	23.5443	22.3297	21.4995	22.4578	14.1701	12.4516	14.3255	13.6491	21.4073	17.2296	19.3024	19.3131	15.0347	13.6966	14.2822	14.3378	12.4156	13.0545	13.8983	13.1228	13.0324	10.3	8.11542	10.4826	7.134	7.81308	9.19546	8.04752
AT5G44260	TZF5	Zinc finger CCCH domain-containing protein 61 [Source:UniProtKB/Swiss-Prot;Acc:Q9FKW2]	0.904899	1.52847e-10	-1.4787	3.51366e-11	-0.540298	0.0670375	-0.613136	0.0130994	14.7323	11.714	12.4751	12.9738	6.10163	7.3628	7.44619	6.97021	1.95005	1.71873	2.58122	2.08333	4.91307	5.88181	6.40073	5.73187	3.91336	5.32753	4.49072	4.5772	4.36203	4.70478	5.41094	4.82592	9.20628	5.6382	6.18384	7.00944
AT5G44580	-	AT5g44580/K15C23_2 [Source:UniProtKB/TrEMBL;Acc:Q9LU08]	-0.503941	1.66446e-10	-0.102056	0.44613	-0.0764853	0.787766	0.0876879	0.586333	78.546	87.671	75.6533	80.6234	112.074	120.534	112.643	115.084	93.3353	96.9609	107.027	99.1078	96.7517	101.585	118.92	105.752	81.0331	66.0429	76.4058	74.4939	65.4476	75.6072	58.9544	66.6697	69.1633	72.9424	68.4049	70.1702
AT1G15100	RHA2A	E3 ubiquitin-protein ligase RHA2A [Source:UniProtKB/Swiss-Prot;Acc:Q9ZT50]	0.729008	1.82397e-10	0.738947	1.72059e-09	0.570649	5.55188e-05	0.675991	4.30309e-08	40.1184	39.8572	40.4762	40.1506	24.2892	20.982	28.0107	24.4273	42.3733	52.3875	48.7777	47.8462	29.8724	30.606	24.9128	28.4637	45.2388	43.0159	37.7676	42.0074	37.2635	43.0638	37.1162	39.1478	26.8091	27.8355	24.2499	26.2981
AT1G71520	ERF020	Ethylene-responsive transcription factor ERF020 [Source:UniProtKB/Swiss-Prot;Acc:Q9C9I8]	2.20697	1.85442e-10	4.87529	3.00775e-49	3.8225	3.9758e-10	5.23652	4.66997e-25	4.30767	4.98832	4.37194	4.55598	0.963337	0.903155	1.1225	0.996331	13.9827	17.1625	18.5847	16.5766	0.359022	0.908828	0.40222	0.55669	9.59756	6.49759	6.54483	7.54666	3.22509	3.07185	2.22503	2.84066	0.301775	0.13881	0.162719	0.201102
AT5G19900	-	AT5G19900 protein [Source:UniProtKB/TrEMBL;Acc:B9DF92]	-0.708631	1.8664e-10	-0.768964	2.04143e-13	-0.644182	1.50436e-08	-1.33221	1.24058e-34	7.04665	5.90798	6.64576	6.53346	10.9691	11.2003	10.0473	10.7389	7.29894	6.8984	7.14667	7.11467	12.5799	11.5587	12.0802	12.0729	7.23413	6.92652	8.32099	7.49388	12.7826	11.7897	11.7598	12.1107	17.8593	19.7538	19.0689	18.894
AT4G34740	ASE2	Amidophosphoribosyltransferase [Source:UniProtKB/TrEMBL;Acc:A0A178UYQ3]	-0.631351	1.93148e-10	-0.940967	3.86341e-13	-0.64551	3.88139e-06	-0.920085	1.72466e-15	11.8972	11.817	11.3259	11.6801	18.9405	18.8667	16.7747	18.194	13.3844	9.80378	11.7242	11.6375	23.2943	18.8085	24.7998	22.3009	11.0287	11.4013	11.0541	11.1614	14.7931	12.719	13.1015	13.5379	18.8639	21.2125	23.3659	21.1474
AT3G18040	MPK9	Mitogen-activated protein kinase [Source:UniProtKB/TrEMBL;Acc:A0A1I9LRW0]	-0.68016	2.03268e-10	-0.282346	0.0262881	-0.340439	0.0628948	-0.227609	0.132097	6.44335	6.13892	5.77681	6.1197	10.0393	9.96581	9.54916	9.85144	8.10286	9.02033	7.97539	8.36619	10.3975	9.6778	10.2924	10.1226	10.3857	10.1584	11.9042	10.8161	8.9406	9.79474	11.3604	10.0319	14.1451	11.9035	11.9953	12.6813
AT2G26400	ARD	acireductone dioxygenase 3 [Source:TAIR;Acc:AT2G26400]	1.66251	2.08899e-10	3.29083	0.0100077	1.70638	7.32386e-06	0.92094	0.046677	7.37031	6.83039	5.63329	6.61133	2.62046	2.21747	1.42264	2.08686	0.387978	0.334978	1.12493	0.615962	0	0.0911871	0.0922439	0.0611437	2.00211	1.81216	2.10136	1.97187	3.16894	2.77392	4.28636	3.40974	1.25151	1.00278	0.870743	1.04168
AT2G36630	-	Sulfite exporter TauE/SafE family protein 4 [Source:UniProtKB/Swiss-Prot;Acc:Q8S9J0]	-1.3949	2.19562e-10	-0.472293	0.0128476	-0.594132	0.03568	-0.233628	0.378463	1.63183	1.79406	1.38905	1.60498	3.92661	4.19389	4.58146	4.23398	4.55313	4.3118	4.66869	4.5112	6.50189	5.53905	6.64385	6.22826	3.77688	3.60532	3.71992	3.70071	3.4858	2.41986	2.76385	2.88983	4.62436	4.57651	3.85358	4.35148
AT4G38840	-	At4g38840 [Source:UniProtKB/TrEMBL;Acc:Q9T0J2]	0.791747	2.37566e-10	0.548572	0.000129589	0.327913	0.290585	-0.595654	0.00702002	41.4121	43.0592	45.8508	43.4407	25.7927	27.4913	22.5407	25.2749	45.6507	43.5931	46.873	45.3723	26.9891	28.7788	36.8342	30.8674	12.0611	14.2044	13.5065	13.2573	26.7982	27.9616	20.8794	25.2131	15.8489	23.6573	20.6106	20.0389
AT4G27470	RMA3	RMA3 [Source:UniProtKB/TrEMBL;Acc:A0A178V4H3]	0.855925	2.60041e-10	0.34324	0.118306	0.38461	0.0965813	0.963728	2.9978e-11	21.3934	18.4216	17.2239	19.013	11.1407	10.5325	9.95569	10.543	8.9508	10.1033	9.98943	9.68118	8.62337	6.45348	7.66743	7.58143	19.722	20.6577	18.0856	19.4884	12.1686	12.4226	14.6333	13.0748	10.5082	10.7256	8.72663	9.9868
AT2G43880	-	Pectin lyase-like superfamily protein [Source:UniProtKB/TrEMBL;Acc:Q9SLM8]	-1.70676	2.60984e-10	-1.59726	0.000132826	-1.09786	0.0350715	-1.81575	2.43131e-06	1.30734	0.993727	1.49534	1.26547	3.37998	4.02628	5.15871	4.18832	0.834259	1.37511	1.23814	1.14917	3.84473	4.99106	1.42	3.4186	0.982681	1.11888	0.373803	0.825121	0.48859	1.59661	1.98564	1.35695	2.23732	3.70992	2.74042	2.89589
AT1G10650	-	Putative S-ribonuclease binding protein SBP1 [Source:UniProtKB/TrEMBL;Acc:Q84JF9]	0.948069	2.6688e-10	0.230884	0.294162	0.30343	0.2145	0.247152	0.158413	11.0784	11.7739	9.70491	10.8524	6.40282	4.89118	5.67187	5.65529	8.227	9.7338	8.57988	8.84689	7.01141	6.34814	9.1375	7.49902	16.3647	15.7509	13.6107	15.2421	18.9443	14.7186	13.9944	15.8858	11.044	14.2833	13.2185	12.8486
AT2G41230	ORS1	Protein ORGAN SIZE RELATED 1 [Source:UniProtKB/Swiss-Prot;Acc:Q8RWS1]	-4.14006	2.70828e-10	-1.86618	0.00106095	-1.04434	0.408236	-4.47293	0.00236189	0.160911	0.185119	0.0725831	0.139538	2.22841	2.41319	2.51583	2.38581	0.620764	0.296191	0.691948	0.536301	2.66136	1.45132	1.74001	1.9509	0.102625	0	0	0.0342084	0.2631	0.155729	0.684314	0.367714	0.571149	0.875723	0.821248	0.75604
AT4G19120	ERD3	Probable methyltransferase PMT21 [Source:UniProtKB/Swiss-Prot;Acc:Q94II3]	-0.63006	2.70828e-10	-0.365706	6.71377e-05	-0.234329	0.173831	-0.297384	0.0167044	8.80796	8.32414	9.44482	8.85897	15.2092	13.2173	13.0222	13.8162	12.9319	12.0745	12.0848	12.3637	15.773	15.9711	15.8677	15.8706	13.2043	14.2385	14.196	13.8796	13.8338	15.0655	14.7188	14.5394	15.2909	18.8295	17.089	17.0698
AT5G39320	UGD4	UDP-glucose 6-dehydrogenase 4 [Source:UniProtKB/Swiss-Prot;Acc:Q9FM01]	0.496233	2.83926e-10	0.154967	0.733471	0.0589541	0.828354	0.264911	0.00880757	38.8869	41.4334	43.6868	41.3357	28.3329	30.8525	29.4569	29.5474	29.9903	36.5116	29.2936	31.9318	33.2536	31.9979	20.2369	28.4961	43.8577	46.7499	48.0988	46.2355	35.8163	40.7196	44.0484	40.1948	37.2908	40.1924	38.0602	38.5145
AT4G39400	BRI1	Protein BRASSINOSTEROID INSENSITIVE 1 [Source:UniProtKB/Swiss-Prot;Acc:O22476]	-0.409439	2.92813e-10	-0.557754	2.82269e-16	-0.218889	0.100844	-0.287751	0.00110723	24.9943	23.6159	25.4381	24.6827	33.4099	33.9512	31.6851	33.0154	23.4046	23.2716	22.9009	23.1923	32.4605	33.4752	36.0002	33.9786	33.5713	33.6167	33.6217	33.6032	36.769	33.1954	36.0512	35.3385	43.583	40.4179	39.1876	41.0628
AT2G18440	GUT15	GUT15 (GENE WITH UNSTABLE TRANSCRIPT 15); other RNA [Source:TAIR;Acc:AT2G18440]	0.474374	3.08374e-10	0.618606	1.27381e-15	0.380222	0.0121471	0.275545	0.0126067	173.536	193.542	172.608	179.896	116.794	133.708	140.86	130.454	180.135	156.175	166.792	167.701	100.641	105.622	119.943	108.735	135.664	133.214	126.196	131.691	161.138	135.294	129.501	141.977	94.8843	114.171	117.678	108.911
AT5G15640	-	Mitochondrial substrate carrier family protein [Source:UniProtKB/TrEMBL;Acc:Q949U9]	-0.808161	3.31608e-10	-0.468942	0.000109221	-0.463738	0.00192054	-0.327595	0.0169232	7.49498	9.27759	8.35045	8.37434	15.0542	13.1318	16.2041	14.7967	13.4865	11.968	11.1893	12.2146	16.9992	16.2696	17.3979	16.8889	11.528	12.0155	11.8899	11.8111	11.0942	11.0213	10.2146	10.7767	13.9361	15.0475	15.5358	14.8398
AT5G18490	-	At5g18490 [Source:UniProtKB/TrEMBL;Acc:Q940K1]	0.649211	3.31608e-10	1.48291	4.50531e-32	0.544928	4.2527e-05	0.982668	9.32328e-24	18.5314	16.5401	19.0985	18.0567	11.3794	12.0323	11.3848	11.5988	21.2154	27.5824	27.9438	25.5805	8.00682	9.24873	10.0029	9.08614	32.404	30.5935	31.5163	31.5046	25.452	21.6402	22.8599	23.3174	15.7254	17.1116	15.009	15.9487
novel.123	-	- && Q9LEX8.1 RecName: Full=Uncharacterized protein At3g60930, chloroplastic; Flags: Precursor && -	0.887195	3.44586e-10	0.903626	1.15484e-07	#N/A	#N/A	#N/A	#N/A	6.64634	6.75817	6.20845	6.53765	3.11312	3.6953	3.87294	3.56045	5.20669	5.42661	6.05741	5.56357	2.44934	3.35654	3.04174	2.94921	#N/A	#N/A	#N/A	#N/A	#N/A	#N/A	#N/A	#N/A	#N/A	#N/A	#N/A	#N/A
AT1G66150	TMK1	Receptor protein kinase TMK1 [Source:UniProtKB/Swiss-Prot;Acc:P43298]	-0.466415	3.53345e-10	-0.322033	8.88619e-05	-0.117685	0.528058	-0.437179	1.43542e-06	20.8219	20.0594	19.1983	20.0265	26.1187	28.5713	28.848	27.846	20.3042	20.7128	20.6237	20.5469	26.7686	24.5445	25.3363	25.5498	22.7341	25.4881	24.0535	24.0919	31.3918	27.7832	31.2547	30.1433	31.7723	32.609	33.5817	32.6543
AT4G31780	MGD1	monogalactosyl diacylglycerol synthase 1 [Source:TAIR;Acc:AT4G31780]	0.484108	3.57673e-10	-0.041566	0.767529	0.0421575	0.854045	-0.0615115	0.647101	77.267	80.5901	80.7419	79.533	50.6113	58.6848	62.6265	57.3075	55.8049	53.3238	53.4982	54.209	53.0889	51.2559	62.3358	55.5602	54.2418	52.3044	56.097	54.2144	58.0788	59.0247	58.1472	58.4169	55.9384	54.2821	59.7318	56.6508
AT3G26935	PAT07	Probable protein S-acyltransferase 7 [Source:UniProtKB/Swiss-Prot;Acc:Q0WQK2]	0.490802	3.6916e-10	0.0742102	0.578461	0.0519913	0.858088	0.113518	0.438897	32.8964	33.4165	32.2974	32.8701	23.4115	22.6224	24.6482	23.5607	24.1111	24.0549	25.2121	24.4594	23.4187	23.2824	22.5874	23.0962	26.1478	25.5101	27.841	26.4996	25.2817	23.8068	27.303	25.4638	26.7441	23.2887	23.5401	24.5243
AT5G04930	ALA1	Phospholipid-transporting ATPase [Source:UniProtKB/TrEMBL;Acc:A0A178UBN1]	-0.572324	3.71322e-10	0.0503552	0.772975	-0.0405724	0.890797	-0.0764277	0.598515	9.19798	8.87996	10.5081	9.52868	14.5817	14.9259	13.3607	14.2894	12.9975	15.3907	12.6866	13.6916	14.2017	12.0346	13.2385	13.1583	19.7959	17.7016	19.5394	19.0123	18.0793	18.7984	21.7569	19.5449	18.8861	21.4457	19.8647	20.0655
AT5G57180	CIA2	CIA2 [Source:UniProtKB/TrEMBL;Acc:A0A178UDY1]	-1.02959	3.76694e-10	-0.771072	2.9919e-06	-0.684924	0.00059185	-0.64107	0.000192308	3.44716	2.33889	2.67165	2.81923	5.34099	5.41937	6.56551	5.77529	4.3045	3.28797	3.14998	3.58082	5.6407	5.84136	6.8939	6.12532	4.19715	4.46012	5.09495	4.58408	5.11879	4.04885	4.21343	4.46036	7.75846	5.71765	8.02197	7.16603
AT5G15210	ZHD8	Zinc-finger homeodomain protein 8 [Source:UniProtKB/Swiss-Prot;Acc:Q9LXG0]	-0.779813	3.82408e-10	-0.815843	6.86848e-08	-0.748214	3.23522e-05	-0.912535	2.1346e-08	7.71784	7.31501	8.38682	7.80656	14.0779	13.5912	12.8895	13.5195	8.92149	7.47982	6.56848	7.6566	13.2092	12.1876	15.1147	13.5038	5.22988	5.93579	6.29226	5.81931	7.22731	6.28097	6.11108	6.53979	12.4519	10.787	9.65161	10.9635
AT5G01700	-	Probable protein phosphatase 2C 65 [Source:UniProtKB/Swiss-Prot;Acc:Q6NKS1]	1.19177	3.87213e-10	-0.149156	0.770166	-0.122358	0.858967	-0.576001	0.0802101	5.2953	5.00507	4.44601	4.91546	2.04544	2.23351	2.20777	2.16224	1.18757	1.61713	1.68193	1.49555	1.77872	1.8091	1.31765	1.63515	1.49672	1.33286	1.44524	1.42494	1.48762	2.37602	2.00786	1.95717	1.73004	2.27928	2.37244	2.12725
AT3G61430	PIP1-1	PIP1A [Source:UniProtKB/TrEMBL;Acc:A0A178VIZ0]	-0.50217	3.99816e-10	-0.20878	0.0484582	-0.138304	0.356062	-0.0689933	0.557933	103.482	90.8417	105.89	100.072	129.931	140.889	157.561	142.794	99.1388	113.716	106.038	106.298	132.513	125.562	108.293	122.123	155.451	142.591	147.171	148.404	139.783	135.233	150.473	141.83	150.497	157.245	159.791	155.844
AT3G46290	HERK1	Receptor-like protein kinase HERK 1 [Source:UniProtKB/Swiss-Prot;Acc:Q9LX66]	-0.624205	4.04638e-10	-0.706781	1.58423e-08	-0.28651	0.110387	-0.776915	2.99337e-09	7.0337	6.75669	6.85309	6.88116	10.7001	10.9294	10.3943	10.6746	6.29333	7.00576	5.62916	6.30942	10.9732	10.3853	9.41227	10.2569	5.78683	7.72912	7.19051	6.90215	9.03174	9.1216	11.0139	9.72242	12.1085	12.2239	11.1733	11.8352
AT1G77210	STP14	Sugar transport protein 14 [Source:UniProtKB/Swiss-Prot;Acc:Q8GW61]	0.702205	4.45755e-10	1.76307	2.16479e-61	0.799368	4.30656e-06	1.23235	9.96976e-23	16.2873	13.7099	14.703	14.9001	8.20338	9.63461	9.81939	9.21913	26.5368	33.4482	32.9261	30.9704	8.59722	9.25209	9.33808	9.06246	44.2407	38.683	38.4647	40.4628	32.4291	24.495	33.2219	30.0487	21.1404	14.7657	15.8265	17.2442
AT5G46900	-	Bifunctional inhibitor/lipid-transfer protein/seed storage 2S albumin superfamily protein [Source:UniProtKB/TrEMBL;Acc:Q39100]	-0.690299	4.56943e-10	-0.600126	0.247011	-0.361788	0.140235	-0.285052	0.135369	28.5107	32.7417	35.2066	32.153	47.9861	53.7627	55.5709	52.4399	25.9062	33.3737	29.8532	29.7111	56.1416	52.2806	25.6916	44.7046	34.8192	40.4011	38.3537	37.858	32.7308	34.2459	41.0115	35.9961	35.0484	52.8214	50.6321	46.1673
AT3G10370	SDP6	Glycerol-3-phosphate dehydrogenase SDP6, mitochondrial [Source:UniProtKB/Swiss-Prot;Acc:Q9SS48]	-0.74155	4.86656e-10	-0.426351	0.000858238	-0.401425	0.0539062	-0.241231	0.122572	7.63441	7.31485	8.43905	7.7961	14.2077	13.3548	11.8669	13.1431	9.80083	11.3157	10.6171	10.5779	15.4633	13.767	13.1166	14.1156	11.8895	13.6478	11.8291	12.4555	9.68862	10.2666	13.5691	11.1748	16.5424	13.8596	13.8045	14.7355
AT1G18460	-	Alpha/beta-Hydrolases superfamily protein [Source:UniProtKB/TrEMBL;Acc:Q8LPF5]	0.668958	4.91189e-10	1.01166	1.09574e-13	0.179411	0.491229	0.424314	0.0020912	12.2449	11.8648	12.8908	12.3335	7.31397	7.93877	8.21656	7.8231	11.4859	13.2679	16.3181	13.6907	6.71127	6.64528	6.84128	6.73261	13.1738	13.3211	11.221	12.572	11.2067	9.1056	11.5948	10.6357	10.0846	8.75051	9.30308	9.37941
AT1G79840	GL2	HD-ZIP IV family of homeobox-leucine zipper protein with lipid-binding START domain-containing protein [Source:UniProtKB/TrEMBL;Acc:F4HQC0]	0.964829	5.17073e-10	0.596474	0.00176051	0.909275	1.77548e-11	0.74164	6.17046e-07	4.97784	4.80275	6.01518	5.26525	2.703	2.86208	2.60255	2.72254	3.77806	3.80561	3.79557	3.79308	2.43447	2.85287	2.19266	2.49334	6.5574	7.07624	8.37395	7.33587	8.09746	8.2498	8.44385	8.2637	4.61474	4.14151	4.42872	4.39499
AT5G20790	-	unknown protein; FUNCTIONS IN: molecular_function unknown; INVOLVED IN: biological_process unknown; LOCATED IN: endomembrane system; EXPRESSED IN: 11 plant structures; EXPRESSED DURING: LP.04 four leaves visible, 4 anthesis, petal differentiation an /.../nsion stage; BEST Arabidopsis thaliana protein match is: unknown protein (TAIR:AT3G43110.1); Ha. [Source:TAIR;Acc:AT5G20790]	1.94651	5.34382e-10	3.16257	7.99662e-30	2.68863	2.1119e-19	2.03539	1.51336e-09	3.68056	4.30483	3.76314	3.91617	0.73367	1.11161	1.23615	1.02715	6.67596	10.7644	12.0901	9.84351	1.07932	1.14752	1.03645	1.08776	4.14701	4.09213	3.3244	3.85451	6.33888	5.26387	6.62219	6.07498	0.580623	1.03491	1.21317	0.942902
AT2G34070	TBL37	Protein trichome birefringence-like 37 [Source:UniProtKB/Swiss-Prot;Acc:O22960]	-0.561634	5.47e-10	-0.35104	0.00116644	0.0639062	0.809791	0.184009	0.142383	24.4772	22.1129	21.365	22.6517	30.7729	35.4289	34.6557	33.6192	27.6656	26.3369	30.6457	28.2161	34.4637	32.6606	40.236	35.7868	38.9923	33.0729	34.7141	35.5931	31.2733	36.4219	30.8277	32.841	31.1818	31.9528	30.9514	31.362
AT5G02620	ANK1	ankyrin-like1 [Source:TAIR;Acc:AT5G02620]	0.792027	5.82843e-10	0.0577453	0.8566	0.174975	0.515968	-0.145372	0.461297	11.2553	9.69248	9.83786	10.2619	6.07878	6.30108	5.47782	5.95256	6.56244	5.05849	5.55561	5.72552	6.19538	4.34501	5.94928	5.49655	6.59874	6.9138	6.53363	6.68206	8.0558	7.71394	9.32672	8.36549	7.63639	7.20392	7.3551	7.39847
AT3G01720	SERGT1	Peptidyl serine alpha-galactosyltransferase [Source:UniProtKB/Swiss-Prot;Acc:Q8VYF9]	-0.618776	5.94682e-10	-0.642921	1.63075e-07	-0.303915	0.0371817	-0.576355	4.25401e-08	13.1378	11.0458	10.7762	11.6533	19.2422	17.621	17.0386	17.9672	11.0215	12.277	9.95165	11.0834	18.8712	18.0991	14.6982	17.2228	12.8417	15.489	14.4331	14.2546	15.3115	18.129	18.3509	17.2638	20.9607	21.7516	21.1091	21.2738
AT3G08040	DTX43	Protein DETOXIFICATION 43 [Source:UniProtKB/Swiss-Prot;Acc:Q9SFB0]	-1.00204	6.1117e-10	-0.82544	2.30789e-08	-0.547977	0.0234668	-0.320148	0.131806	2.97109	2.89121	3.41596	3.09275	5.86388	6.15595	6.7758	6.26521	4.55844	4.05028	4.56294	4.39055	7.42873	7.99217	7.81303	7.74464	4.03909	4.75279	4.45735	4.41641	3.06815	4.08609	4.18739	3.78054	6.00633	5.72618	4.80989	5.51413
AT5G10470	KCA1	kinesin like protein for actin based chloroplast movement 1 [Source:TAIR;Acc:AT5G10470]	0.40165	6.15932e-10	0.116742	0.235725	-0.0250052	0.928585	0.104413	0.442738	38.2497	35.1349	37.8206	37.0684	27.2189	29.4377	28.1151	28.2572	31.717	31.4021	29.9352	31.0181	29.9719	26.291	29.1865	28.4832	20.9379	22.0156	18.864	20.6058	19.7722	17.7587	19.1258	18.8856	19.1848	19.953	18.4059	19.1812
AT1G23850	-	T23E23.1 [Source:UniProtKB/TrEMBL;Acc:Q9LRA9]	1.40781	6.38611e-10	0.395178	0.275213	0.771818	0.000256223	0.53371	0.00983298	6.0998	5.17586	5.58655	5.62074	2.60932	1.67416	2.10762	2.13037	2.81233	2.97758	2.39116	2.72702	2.02793	2.02638	2.15236	2.06889	6.6092	7.20279	7.81394	7.20864	7.83556	7.86025	9.88906	8.52829	4.60533	4.75943	5.61145	4.99207
AT3G15570	-	Non-phototropic hypocotyl-like protein [Source:UniProtKB/TrEMBL;Acc:Q9LRP8]	0.856839	6.52996e-10	0.683058	0.000212595	0.530714	0.110417	0.813695	0.000345008	8.9252	9.83415	9.11691	9.29209	5.0191	5.65438	4.81899	5.16416	8.08711	7.87303	8.69132	8.21715	4.75032	4.06338	6.46647	5.09339	9.53178	10.232	9.27248	9.67876	6.86408	8.08742	8.97758	7.97636	7.91993	3.89529	4.73184	5.51569
AT1G15550	GA3OX1	Gibberellin 3-beta-dioxygenase 1 [Source:UniProtKB/Swiss-Prot;Acc:Q39103]	-1.37083	6.52996e-10	0.341357	0.056186	-0.0533352	0.938504	0.467314	0.103302	1.70744	2.83091	2.31055	2.28296	6.06949	5.55433	6.31621	5.98001	11.5629	9.39786	10.4376	10.4661	7.77566	8.35423	8.5868	8.2389	4.45192	4.7161	3.61842	4.26215	3.21873	2.62447	3.08851	2.97724	3.53528	3.14299	2.56303	3.08044
AT3G49670	BAM2	Leucine-rich repeat receptor-like serine/threonine-protein kinase BAM2 [Source:UniProtKB/Swiss-Prot;Acc:Q9M2Z1]	-0.611013	6.72304e-10	-0.703517	2.56447e-11	-0.388033	0.000888107	-0.770782	1.02085e-08	12.34	10.3305	11.0815	11.2507	19.184	16.5688	16.0705	17.2744	13.2444	10.6814	10.8982	11.608	18.7807	17.2197	20.6111	18.8705	7.91513	10.7812	11.7252	10.1405	12.9924	13.6095	13.1774	13.2598	16.8887	17.9804	17.0916	17.3202
AT5G05270	CHI3	Probable chalcone--flavonone isomerase 3 [Source:UniProtKB/Swiss-Prot;Acc:Q8VZW3]	-0.766338	7.10346e-10	-0.304448	0.0475003	-0.538894	0.0179948	-0.371327	0.0801469	9.64615	10.4196	10.7118	10.2592	19.0159	16.9441	16.8469	17.6023	25.8353	21.6525	19.6319	22.3732	29.9284	28.8531	23.9248	27.5688	7.39657	7.65434	8.94474	7.99855	7.62114	7.30447	6.50387	7.14316	8.46166	11.4812	11.1334	10.3588
AT2G38380	PER22	Peroxidase 22 [Source:UniProtKB/Swiss-Prot;Acc:P24102]	0.419284	7.12564e-10	0.230733	0.0110919	0.109743	0.569965	-0.091981	0.579419	61.5061	64.1989	62.7848	62.8299	45.6659	48.9614	47.359	47.3288	61.5006	65.925	64.155	63.8602	57.9784	53.2956	51.0692	54.1144	110.184	139.354	107.155	118.898	146.915	135.134	129.224	137.091	137.028	121.554	121.977	126.853
AT1G16500	-	>F3O9.30 [Source:UniProtKB/TrEMBL;Acc:Q9SA48]	1.18808	7.17853e-10	0.909739	1.61772e-07	0.443702	0.140764	0.391011	0.122486	7.6809	9.70183	9.16171	8.84815	3.2898	4.23058	4.25061	3.92366	10.9008	10.3851	10.4706	10.5855	4.89031	5.63419	6.30154	5.60868	5.98447	5.92341	5.52264	5.81017	5.39896	6.82044	5.9061	6.04183	4.04028	4.46027	4.81175	4.43743
AT1G76090	SMT3	24-methylenesterol C-methyltransferase 3 [Source:UniProtKB/Swiss-Prot;Acc:Q94JS4]	-0.540134	7.21095e-10	-0.366306	0.000350664	-0.123251	0.547654	-0.429823	1.91032e-05	24.1843	26.0298	25.8735	25.3626	38.6378	34.4405	38.4615	37.1799	32.8606	34.1042	33.0686	33.3445	46.4236	43.7252	38.0711	42.7399	29.9041	33.1533	34.3744	32.4772	36.5362	40.5673	43.7375	40.2803	43.7226	43.8611	43.8109	43.7982
AT1G73770	-	Coiled-coil protein [Source:UniProtKB/TrEMBL;Acc:Q9C9T5]	1.26847	7.4256e-10	0.263394	0.567166	0.109736	0.901779	-0.0153641	0.97974	8.26555	7.82063	8.96083	8.34901	3.81359	3.52155	3.13287	3.48934	3.28977	5.35964	2.77683	3.80875	3.27223	3.20037	2.99941	3.15734	2.60583	2.18999	3.08018	2.62533	3.73189	3.1361	1.75142	2.87314	2.62544	2.56865	2.78638	2.66016
AT5G59910	HTB4	HTB4 [Source:UniProtKB/TrEMBL;Acc:A0A384KCB6]	0.372555	7.49966e-10	0.395478	1.16445e-09	0.222858	0.422312	-0.0204877	0.929336	169.983	182.598	180.16	177.58	142.432	134.147	137.943	138.174	186.64	192.401	198.287	192.443	144.523	150.494	141.393	145.47	101.019	96.3111	94.4703	97.2668	130.259	123.477	92.6267	115.454	77.2821	111.561	107.42	98.7543
AT5G46760	MYC3	Transcription factor MYC3 [Source:UniProtKB/Swiss-Prot;Acc:Q9FIP9]	0.456833	8.17753e-10	0.560747	8.76732e-09	0.349876	0.00205826	0.353731	0.000257028	34.5123	31.2329	32.8934	32.8795	23.3918	24.5405	24.4162	24.1162	29.8059	34.52	37.4648	33.9302	22.6565	21.8849	24.0085	22.85	40.5307	42.6237	38.8436	40.666	41.3299	39.3131	41.3453	40.6627	33.8812	31.2341	30.4452	31.8535
AT3G16240	TIP2-1	Aquaporin TIP2-1 [Source:UniProtKB/Swiss-Prot;Acc:Q41951]	-0.499012	8.24373e-10	-0.54677	5.03901e-16	0.0562974	0.871426	-0.198213	0.220501	428.813	391.032	379.972	399.939	485.018	612.979	609.694	569.23	317.535	290.768	309.095	305.799	458.669	405.254	469.992	444.639	328.806	394.191	430.483	384.493	394.572	493.722	491.496	459.93	530.803	393.054	400.92	441.592
AT2G41540	GPDHC1	Glycerol-3-phosphate dehydrogenase [NAD(+)] GPDHC1, cytosolic [Source:UniProtKB/Swiss-Prot;Acc:O22216]	-0.633112	8.35605e-10	-0.52442	1.02645e-07	-0.406852	0.00138208	-0.541255	1.64555e-07	9.25034	8.74805	8.75774	8.91871	13.0276	13.3078	15.4524	13.9293	11.1844	10.2131	10.6187	10.6721	15.1173	14.8219	15.9473	15.2955	11.8659	11.3053	11.6187	11.5966	12.9544	12.0546	13.2841	12.7643	16.386	16.8663	17.4375	16.8966
AT3G01345	-	Expressed protein [Source:UniProtKB/TrEMBL;Acc:Q3EBD7]	-0.429785	8.59951e-10	-0.365518	0.73432	-0.863134	0.569836	-1.16982	0.293429	93.4706	99.441	86.8127	93.2415	133.476	122.899	122.83	126.401	0.269563	0.523662	0.271857	0.355027	0.433818	0.570202	0.352495	0.452172	0.0907201	0.122836	0.2336	0.149052	0.279094	0.152959	0.124088	0.185381	0.476844	0.232241	0.302491	0.337192
AT2G40380	PRA1B2	PRA1 family protein [Source:UniProtKB/TrEMBL;Acc:A0A178VRS5]	-0.915655	8.64765e-10	-0.861823	4.95331e-11	-0.482467	0.0226996	-0.15666	0.456243	7.22833	7.73827	8.69472	7.88711	16.1361	14.9724	13.9989	15.0358	11.8228	10.9234	10.8887	11.2116	20.255	21.3739	19.3147	20.3145	12.1227	14.9115	13.272	13.4354	8.7984	11.4865	11.9545	10.7465	14.1745	15.9175	14.8591	14.9837
AT1G70090	GATL9	Probable galacturonosyltransferase-like 9 [Source:UniProtKB/Swiss-Prot;Acc:O04536]	-0.638698	9.7026e-10	-0.171868	0.125731	-0.172971	0.424824	-0.561291	5.33607e-05	13.6633	16.1608	15.9549	15.2597	21.4039	25.8837	24.6538	23.9804	20.6093	21.9014	22.8204	21.777	23.9054	24.1848	25.0006	24.3636	12.4509	16.1432	17.6348	15.4096	17.4796	21.3571	21.8459	20.2275	23.4177	21.3865	23.5076	22.7706
AT1G28600	-	GDSL esterase/lipase At1g28600 [Source:UniProtKB/Swiss-Prot;Acc:Q94F40]	-0.521622	9.93522e-10	0.190798	0.13404	-0.110043	0.744983	-0.236379	0.212548	25.9699	27.2927	25.1915	26.1514	37.9445	39.9739	35.408	37.7754	48.3566	46.7269	54.0515	49.7117	38.9807	40.7655	50.2217	43.3226	40.6813	29.7435	33.2279	34.5509	41.7782	37.7301	33.9423	37.8169	33.9666	49.5093	38.7207	40.7322
AT2G38110	GPAT6	Glycerol-3-phosphate 2-O-acyltransferase 6 [Source:UniProtKB/Swiss-Prot;Acc:O80437]	-1.09235	1.06907e-09	-0.11832	0.699167	-0.129557	0.80416	0.0355688	0.925354	2.43959	2.34325	2.46042	2.41442	4.62879	5.30677	5.63745	5.19101	4.96275	3.77039	4.23092	4.32135	5.07806	5.02806	3.94307	4.68306	3.87509	4.74011	4.03947	4.21822	3.81578	3.2297	4.26894	3.77147	5.16696	3.34428	3.85424	4.12183
AT1G19050	ARR7	At1g19050 [Source:UniProtKB/TrEMBL;Acc:Q2HIJ6]	0.825719	1.11542e-09	0.745037	7.94693e-10	0.350446	0.205877	-0.0768029	0.804696	23.7215	28.3003	28.9197	26.9805	17.1432	13.7256	15.207	15.3586	36.9628	35.1105	37.4683	36.5139	18.5396	22.2562	24.2123	21.6694	14.6809	12.5463	12.8283	13.3519	20.303	16.6821	17.0227	18.0026	10.8844	15.483	15.9264	14.0979
AT1G78260	-	At1g78260 [Source:UniProtKB/TrEMBL;Acc:Q8LF90]	-0.845317	1.15516e-09	-0.467169	0.00697956	-0.114748	0.738633	-0.6205	1.73739e-05	4.53203	4.70629	4.40969	4.54933	9.31592	7.59364	7.75465	8.2214	6.04641	5.99822	5.99316	6.0126	9.56892	8.66152	6.56634	8.2656	6.61853	6.52634	7.2986	6.81449	8.51838	9.35435	11.2374	9.70339	11.78	10.4279	9.24954	10.4858
AT5G04230	PAL3	Phenylalanine ammonia-lyase [Source:UniProtKB/TrEMBL;Acc:F4JW69]	-0.703363	1.1605e-09	-0.566319	1.17021e-06	-0.366307	0.0734177	-0.555122	0.000504926	6.71852	6.58896	6.23731	6.51493	11.452	10.3979	10.1379	10.6626	8.55365	7.51356	7.95758	8.00827	12.103	11.7827	11.5826	11.8228	6.74497	8.46234	7.30683	7.50472	8.81368	9.14834	7.76277	8.57493	11.8889	12.0534	9.1393	11.0272
AT5G64620	C/VIF2	Cell wall / vacuolar inhibitor of fructosidase 2 [Source:UniProtKB/Swiss-Prot;Acc:O49603]	-0.66281	1.17429e-09	-0.759063	5.03222e-12	-0.33407	0.0833509	-0.581969	3.43266e-05	20.8094	18.476	17.4742	18.9199	29.9996	29.388	30.8408	30.0761	23.2292	20.178	23.969	22.4587	35.0613	37.612	40.779	37.8175	14.5308	13.9889	13.6448	14.0548	16.268	18.386	15.5447	16.7329	22.7935	20.2486	20.1358	21.0593
AT1G05900	NTH2	Endonuclease III homolog [Source:UniProtKB/TrEMBL;Acc:A0A178W393]	-0.930306	1.1752e-09	-0.457577	0.0609622	-0.210401	0.572275	-0.241049	0.394283	5.84098	7.32298	5.32766	6.16387	11.7617	12.341	11.3019	11.8015	5.01251	3.47494	4.26716	4.25154	6.13225	6.17693	5.20164	5.83694	4.59993	3.44858	4.59078	4.2131	4.14728	4.4036	4.40218	4.31769	4.89673	5.03167	5.03365	4.98735
AT4G34920	-	AT4g34920/F11I11_160 [Source:UniProtKB/TrEMBL;Acc:Q9SW43]	-0.573172	1.17871e-09	-0.572651	4.43302e-08	-0.14965	0.524576	-0.595558	4.37097e-08	21.2773	21.359	23.1788	21.9384	31.7288	35.498	31.5083	32.9117	22.4188	21.4521	18.9136	20.9282	29.9499	30.3974	32.8438	31.0637	19.1694	20.2025	19.019	19.4636	24.0149	25.6233	30.1059	26.5814	28.4433	30.8885	28.9604	29.4307
AT4G37320	CYP81D5	Cytochrome P450, family 81, subfamily D, polypeptide 5 [Source:UniProtKB/TrEMBL;Acc:O23156]	-0.882308	1.1965e-09	-0.569293	0.000113493	-0.169944	0.585378	-0.164221	0.436289	4.98346	4.13529	4.77547	4.63141	7.76748	9.05156	8.97213	8.59706	5.80968	5.61797	5.84449	5.75738	9.08724	8.12449	8.29116	8.50096	6.50111	7.18103	6.05726	6.5798	6.05855	6.16138	7.48826	6.5694	7.82869	7.31887	6.98224	7.3766
AT2G36690	-	2-oxoglutarate (2OG) and Fe(II)-dependent oxygenase superfamily protein [Source:UniProtKB/TrEMBL;Acc:F4INZ9]	0.838995	1.19899e-09	0.851444	1.12517e-10	0.7509	1.15092e-05	0.555924	0.000962128	21.3414	22.3127	19.0729	20.909	14.0796	11.4678	9.6732	11.7402	22.0824	28.7267	30.1921	27.0004	13.8703	15.1522	15.504	14.8422	19.0532	16.1408	19.2969	18.1636	21.4823	19.2749	21.7973	20.8515	10.1474	14.7547	12.1738	12.3586
AT5G53250	AGP22	ATAGP22 [Source:UniProtKB/TrEMBL;Acc:A0A178UC75]	-0.727441	1.31662e-09	-0.677056	0.136895	-0.442511	0.126221	-1.12282	4.17843e-08	18.1934	20.0059	20.1771	19.4588	32.3554	32.8878	32.295	32.5127	22.0809	26.1238	22.2793	23.4947	45.4897	44.0734	22.3267	37.2966	11.2543	9.1032	14.4054	11.5877	14.6276	18.7327	22.5537	18.638	19.4823	26.4098	29.9769	25.2897
AT1G15040	GAT1_2.1	Putative glutamine amidotransferase GAT1_2.1 [Source:UniProtKB/Swiss-Prot;Acc:Q8H0Z4]	1.29814	1.36493e-09	2.82743	2.90536e-57	1.15895	1.79536e-08	2.87707	2.63971e-72	7.02483	5.0462	6.29955	6.12353	2.66591	2.42585	2.41737	2.50304	15.4577	21.5614	23.5233	20.1808	2.76774	2.62734	3.06668	2.82059	42.3481	36.1802	26.1744	34.9009	13.2227	8.45756	10.2258	10.6353	4.74231	4.60968	4.92119	4.75773
AT3G12560	TRP3	Telomere repeat-binding protein 3 [Source:UniProtKB/Swiss-Prot;Acc:Q9C7B1]	-0.597868	1.38028e-09	-0.807092	1.40689e-12	-0.433578	0.000836781	-0.607956	2.73805e-08	11.0137	11.1117	9.98805	10.7045	16.2072	15.3498	17.33	16.2957	11.2866	10.1365	8.92668	10.1166	18.5467	15.8723	18.6478	17.6889	11.1984	10.8678	11.5412	11.2025	12.3134	12.947	12.7707	12.677	16.7833	18.2329	16.2416	17.086
AT5G43270	SPL2	Squamosa promoter-binding-like protein 2 [Source:UniProtKB/Swiss-Prot;Acc:Q9S840]	-0.820666	1.39131e-09	-0.950131	2.20914e-11	-0.300791	0.200337	-0.61401	0.000147807	4.41888	4.79997	4.16447	4.46111	8.45662	7.3962	7.91642	7.92308	4.95073	3.81275	4.62326	4.46225	8.91351	8.26368	8.63943	8.60554	4.51046	4.65706	5.81319	4.99357	5.49626	5.89936	7.27946	6.22503	8.0524	7.19853	7.72106	7.65733
AT2G36880	METK3	S-adenosylmethionine synthase [Source:UniProtKB/TrEMBL;Acc:A0A178VXF8]	-0.320754	1.4317e-09	-0.302445	3.82801e-05	-0.301278	0.00348873	-0.377765	1.39304e-06	140.757	139.093	135.377	138.409	175.735	169.877	176.52	174.044	167.056	164.356	163.236	164.883	216.022	203.982	186.739	202.247	111.41	113.676	110.932	112.006	114.412	122.092	118.778	118.427	139.877	151.979	145.171	145.676
AT3G08970	ERDJ3A	TMS1 [Source:UniProtKB/TrEMBL;Acc:A0A178VJB6]	1.44827	1.58589e-09	1.85809	3.63958e-14	1.61219	7.9627e-14	0.648008	0.0249436	3.36855	2.88602	3.49906	3.25121	1.11996	1.20069	1.28577	1.20214	3.61246	4.1919	3.72336	3.84257	1.25217	0.879608	1.03409	1.05529	3.04101	2.32765	2.49815	2.62227	4.84064	4.6605	5.89009	5.13041	1.91558	1.58796	1.52096	1.67483
AT1G32870	ANAC13	NAC domain protein 13 [Source:TAIR;Acc:AT1G32870]	0.835522	1.59394e-09	1.29871	9.03467e-30	1.2262	5.07385e-16	0.76777	2.16681e-07	9.35222	9.95747	8.97177	9.42715	5.19014	5.17655	5.5936	5.32009	18.8832	21.7701	18.5398	19.731	7.838	8.04088	8.05484	7.9779	19.6632	21.512	18.7945	19.9899	29.9525	26.3462	26.3077	27.5354	9.66272	14.3122	11.2431	11.7393
AT1G55805	BOLA1	Protein BOLA1, chloroplastic [Source:UniProtKB/Swiss-Prot;Acc:Q682I1]	0.584959	1.60309e-09	0.165554	0.282081	-0.0696973	0.871415	0.0223588	0.935673	52.5877	52.618	51.2421	52.1493	32.204	34.318	38.5882	35.0367	37.6081	37.8824	37.1672	37.5525	31.0205	30.6155	38.3583	33.3314	20.525	18.2945	20.8963	19.9053	20.9908	19.5225	15.6774	18.7302	16.9689	20.2749	21.647	19.6303
AT1G21400	-	Thiamin diphosphate-binding fold (THDP-binding) superfamily protein [Source:TAIR;Acc:AT1G21400]	0.538564	1.61155e-09	0.933909	1.5887e-15	0.258168	0.719753	0.760688	1.38936e-11	37.1799	30.9556	38.1983	35.4446	22.7384	25.3001	25.7181	24.5856	33.0793	32.4742	43.1175	36.2237	15.8647	19.8595	20.8102	18.8448	29.1413	24.25	22.5894	25.3269	25.5174	13.4955	14.7315	17.9148	14.6565	15.5695	14.656	14.9607
AT2G33480	NAC041	NAC domain-containing protein 41 [Source:UniProtKB/Swiss-Prot;Acc:O22798]	0.718962	1.66331e-09	0.833364	9.61381e-20	0.476495	0.0018132	0.154145	0.390154	33.0671	30.1324	33.9496	32.383	16.3298	20.0714	23.1325	19.8446	36.7124	36.9232	36.8653	36.8336	21.0002	19.8978	20.8056	20.5679	18.462	17.4864	18.547	18.1652	23.6291	22.6637	22.0354	22.7761	14.8524	18.0566	16.0881	16.3324
AT1G33060	NAC014	NAC014 [Source:UniProtKB/TrEMBL;Acc:A0A178WRQ2]	0.757974	1.70083e-09	0.0863457	0.730006	0.0652022	0.875572	0.295194	0.0994193	9.90735	10.0018	9.04289	9.65067	5.77611	5.73381	5.70625	5.73872	7.58742	6.34403	6.14748	6.69298	5.80286	6.48583	6.60593	6.29821	9.90205	9.68955	8.8449	9.47883	8.91494	8.15109	7.24337	8.10314	8.85046	6.6222	7.74162	7.73809
AT5G15400	PUB1	Probable ubiquitin conjugation factor E4 [Source:UniProtKB/Swiss-Prot;Acc:Q9LF41]	-0.485883	1.76229e-09	-0.55146	6.05188e-10	-0.379653	0.00154835	-0.182348	0.125943	11.805	11.5266	12.0734	11.8017	16.8487	17.1214	15.9705	16.6469	12.505	12.8471	11.6505	12.3342	19.0536	17.2129	17.744	18.0035	20.9698	19.2688	18.8382	19.6923	16.6229	16.9789	18.0605	17.2208	23.5394	22.7458	20.8065	22.3639
AT2G23320	WRKY15	Probable WRKY transcription factor 15 [Source:UniProtKB/Swiss-Prot;Acc:O22176]	0.433927	1.81895e-09	1.29891	2.59766e-55	0.731326	1.0368e-12	1.04944	1.06182e-28	66.3926	70.1602	70.3502	68.9677	49.9869	52.8198	51.5402	51.4489	98.602	101.245	105.42	101.756	38.8368	38.0202	46.5875	41.1482	125.512	108.528	114.853	116.298	91.9189	94.2114	94.4847	93.5383	61.5557	55.3005	51.8757	56.244
AT5G01890	PXC2	Leucine-rich repeat receptor-like protein kinase PXC2 [Source:UniProtKB/Swiss-Prot;Acc:Q9LZV7]	-0.672282	2.00015e-09	-0.502484	5.94415e-05	-0.55753	0.000919083	-0.781477	9.43015e-07	4.57781	4.29095	4.49512	4.45463	7.54932	6.89642	6.99122	7.14565	4.62932	5.16382	4.60606	4.79974	6.85207	6.83675	6.59281	6.76054	3.06193	3.92702	4.02855	3.6725	4.19076	4.2576	4.45513	4.30116	7.27575	5.75652	5.93047	6.32091
AT4G38320	HHP5	Heptahelical transmembrane protein 5 [Source:UniProtKB/Swiss-Prot;Acc:Q9SVF3]	-1.2938	2.0378e-09	-1.1969	6.70427e-08	-0.797406	0.00348873	-0.611436	0.0110624	2.41966	2.94742	2.31131	2.55946	6.35015	5.43648	7.15825	6.31496	3.14284	2.68543	2.83077	2.88635	5.25913	7.06064	7.50319	6.60765	3.67644	3.0075	4.1088	3.59758	2.40868	3.2371	3.87628	3.17402	5.55727	5.3158	5.65253	5.50853
AT1G21100	IGMT1	Indole glucosinolate O-methyltransferase 1 [Source:UniProtKB/Swiss-Prot;Acc:Q9LPU5]	-0.667082	2.07311e-09	1.58442	7.63004e-42	0.37712	0.00878297	0.922434	3.46236e-24	25.5271	18.6676	22.0028	22.0658	33.5081	38.2706	33.8954	35.2247	41.1633	55.5174	56.0911	50.9239	17.8267	16.4267	16.3496	16.8676	172.334	152.994	159.978	161.769	107.84	100.703	124.873	111.139	93.0367	86.5322	76.7246	85.4312
AT1G29400	ML5	Protein MEI2-like 5 [Source:UniProtKB/Swiss-Prot;Acc:Q8VWF5]	0.473646	2.08703e-09	0.925972	3.16592e-26	0.619248	9.81306e-09	0.554364	8.43172e-11	48.2055	41.6064	48.9351	46.249	31.0554	34.1541	35.4507	33.5534	44.7093	55.2102	55.4398	51.7864	26.1913	26.941	28.1565	27.0963	53.773	53.9651	56.1524	54.6302	58.3229	52.4659	61.0885	57.2924	40.2268	36.5305	34.9578	37.2384
AT5G01930	MAN6	Mannan endo-1,4-beta-mannosidase 6 [Source:UniProtKB/Swiss-Prot;Acc:Q9LZV3]	-0.625811	2.09263e-09	-0.638597	2.88241e-08	-0.372732	0.0292389	-0.385473	0.00706155	15.0573	15.8855	14.2168	15.0532	22.1018	24.1852	23.8273	23.3714	18.8022	15.8108	15.7826	16.7985	25.6865	24.555	28.1353	26.1256	12.7024	14.0962	12.6132	13.1372	12.3881	14.3074	13.1652	13.2869	16.2462	18.0747	17.1926	17.1712
AT1G23710	-	At1g23710 [Source:UniProtKB/TrEMBL;Acc:Q9ZUC4]	0.881688	2.19241e-09	2.30128	4.16861e-65	1.0871	9.38318e-11	1.73588	3.92625e-31	13.8552	13.5026	16.9673	14.775	7.46027	8.37159	8.47405	8.10197	27.1323	34.6721	34.4268	32.0771	6.8098	5.81412	6.77146	6.46513	33.6664	27.551	24.6106	28.6093	20.707	17.1029	17.0812	18.2971	7.9255	7.75851	10.1541	8.61271
AT3G04720	HEL	Hevein-like preproprotein [Source:UniProtKB/Swiss-Prot;Acc:P43082]	-0.485206	2.20672e-09	0.289863	0.00670294	0.136764	0.630507	0.367006	0.00709617	61.4249	59.5514	58.4345	59.8036	83.074	92.4895	77.1389	84.2341	70.9171	81.015	88.0622	79.9981	68.6886	60.2961	66.0512	65.012	183.037	147.286	154.452	161.592	151.906	144.594	117.919	138.14	103.231	136.235	136.825	125.43
AT3G14205	SAC2	Phosphoinositide phosphatase SAC2 [Source:UniProtKB/Swiss-Prot;Acc:Q94A27]	-0.578603	2.20672e-09	-0.404425	8.83957e-05	-0.162555	0.367822	-0.119327	0.371731	8.34316	7.8697	8.77531	8.32939	12.0221	11.9464	13.6695	12.546	10.3086	9.95921	8.96929	9.7457	12.537	12.3765	13.6824	12.8653	12.9244	12.523	12.4433	12.6302	11.6115	12.1946	13.0646	12.2902	14.187	13.8262	13.1805	13.7312
AT4G39720	-	VQ motif-containing protein [Source:TAIR;Acc:AT4G39720]	1.6623	2.20919e-09	0.178767	0.76253	0.501388	0.268206	0.818763	0.00892355	2.14502	2.64399	2.47322	2.42074	0.723353	0.902699	0.684433	0.770162	1.01328	0.846077	1.17653	1.01196	0.762536	0.987077	0.909759	0.886457	2.01018	2.84939	2.87113	2.5769	1.71783	2.09712	2.40586	2.0736	1.90342	1.42945	1.04729	1.46005
AT4G00950	MEE47	Uncharacterized protein At4g00950 [Source:UniProtKB/Swiss-Prot;Acc:Q9M160]	-0.843455	2.3323e-09	-0.908565	8.12592e-11	-0.176257	0.480883	-0.56622	0.000104357	9.46537	9.86846	8.32571	9.21985	14.5234	17.0047	18.3754	16.6345	8.38416	8.4937	8.47976	8.45254	14.7391	15.2167	17.3921	15.7826	12.2245	11.7627	14.2814	12.7562	15.1282	16.9088	18.269	16.7687	17.8484	18.5769	20.3425	18.9226
AT3G57410	VLN3	Villin-3 [Source:UniProtKB/Swiss-Prot;Acc:O81645]	-0.369607	2.37518e-09	-0.351971	2.93289e-06	-0.152962	0.301886	-0.125272	0.254421	30.2651	27.2429	28.9726	28.8269	36.7433	37.4746	38.273	37.497	25.7517	27.2337	28.8995	27.295	34.9588	32.671	36.2749	34.6349	36.6974	35.5254	39.6857	37.3029	37.1089	34.6202	38.348	36.6924	42.5893	40.6188	38.9823	40.7301
AT4G39280	-	Phenylalanine--tRNA ligase alpha subunit, cytoplasmic [Source:UniProtKB/Swiss-Prot;Acc:Q9T034]	0.493082	2.4403e-09	0.170043	0.136616	0.15134	0.4069	0.250772	0.0185119	36.2421	34.2438	35.9064	35.4641	27.1202	25.4364	23.515	25.3572	31.9574	32.1982	31.5535	31.903	28.8084	30.0945	25.7008	28.2012	33.1315	32.0815	34.7104	33.3078	33.4822	29.1357	30.903	31.1736	28.1205	28.6004	27.3412	28.0207
AT1G17620	-	At1g17620/F11A6_23 [Source:UniProtKB/TrEMBL;Acc:Q9LNP3]	-0.891508	2.45031e-09	-0.510448	0.000288206	-0.0597407	0.869479	-0.283477	0.0829273	6.69916	9.22441	6.90479	7.60945	13.6998	14.0225	14.9423	14.2215	10.8253	10.095	10.0379	10.3194	14.9874	15.4099	13.5475	14.6483	15.4742	16.3548	13.8838	15.2376	15.8344	19.383	18.293	17.8368	20.5751	18.6732	16.4089	18.5524
AT2G22300	CAMTA3	Calmodulin-binding transcription activator 3 [Source:UniProtKB/Swiss-Prot;Acc:Q8GSA7]	0.491898	2.58212e-09	0.88408	9.41813e-23	0.540243	2.35999e-07	0.815024	1.74315e-24	22.2425	19.0629	21.5702	20.9585	15.2795	15.5051	14.2133	14.9993	23.6096	28.3233	26.2214	26.0514	13.0583	13.8148	15.2338	14.0356	37.9235	36.0262	36.8257	36.9251	32.1035	28.437	31.2745	30.605	21.3352	20.0127	21.7009	21.0163
AT5G08130	BIM1	basic helix-loop-helix (bHLH) DNA-binding superfamily protein [Source:TAIR;Acc:AT5G08130]	-0.536387	2.60881e-09	-0.482813	2.4216e-06	-0.00287169	0.994575	-0.215075	0.13903	11.8965	11.7931	12.1151	11.9349	18.4156	17.597	16.2739	17.4288	14.5353	12.2757	12.3412	13.0507	17.8578	17.8396	18.9091	18.2022	18.4089	20.9383	21.4657	20.2709	19.8661	23.0435	27.7308	23.5468	27.0156	22.4714	21.1732	23.5534
AT5G43450	-	1-aminocyclopropane-1-carboxylate oxidase homolog 10 [Source:UniProtKB/Swiss-Prot;Acc:Q9LSW6]	-0.722101	2.64471e-09	1.07806	8.31274e-26	0.688146	2.12018e-06	0.621457	5.63072e-06	10.3224	11.0117	9.90499	10.413	16.6876	19.2627	15.8782	17.2761	44.109	48.509	55.9562	49.5247	22.4222	21.755	25.749	23.3087	52.7867	43.7594	42.5628	46.3696	52.3518	47.9216	45.8019	48.6917	28.201	36.0302	26.2217	30.151
AT3G05800	BHLH150	Transcription factor bHLH150 [Source:UniProtKB/Swiss-Prot;Acc:Q9M9L6]	-1.15439	2.66845e-09	-0.67699	0.00130929	0.20794	0.535045	-0.583755	0.00642165	3.64865	4.26992	3.94428	3.95428	9.82066	7.54741	9.26728	8.87845	8.07249	8.26002	6.44727	7.59326	9.47473	11.4318	15.4757	12.1274	5.49657	5.25585	4.68767	5.1467	9.87435	8.88872	8.0259	8.92966	7.48018	7.46347	8.22727	7.72364
AT2G18915	ADO2	Adagio protein 2 [Source:UniProtKB/Swiss-Prot;Acc:Q8W420]	0.642984	2.70107e-09	0.171981	0.333694	0.265463	0.197869	-0.0487268	0.834005	13.0866	13.1297	14.5321	13.5828	8.53889	8.92462	8.85955	8.77435	9.14992	11.204	10.2361	10.1967	9.38631	8.19128	9.3881	8.98856	9.77434	10.9607	10.3418	10.359	13.9261	11.9288	12.8859	12.9136	9.41357	11.18	11.5871	10.7269
AT5G02270	ATNAP9	Non-intrinsic ABC protein 9 [Source:UniProtKB/TrEMBL;Acc:F4KCB8]	-0.657796	2.77998e-09	-0.263879	0.432313	-0.78275	2.01926e-06	-1.12026	2.26629e-15	12.914	12.2079	13.2534	12.7918	18.7475	20.7684	21.53	20.3486	31.9529	38.4204	28.1968	32.8567	40.5124	46.2493	30.8857	39.2158	14.4613	16.3713	13.7173	14.8499	16.7284	19.7321	19.9768	18.8125	25.88	37.6469	33.3699	32.299
AT1G07050	-	CCT motif family protein [Source:TAIR;Acc:AT1G07050]	-0.956091	2.79952e-09	-0.273087	0.173956	-0.165062	0.485878	-0.359724	0.0147945	4.85288	4.65552	4.36363	4.62401	7.98874	9.51628	9.55084	9.01862	8.36243	9.19719	7.75696	8.43886	8.93187	9.53466	12.0079	10.1581	12.1256	11.4452	13.5962	12.389	15.4101	13.719	13.5359	14.2217	16.1486	15.2209	16.4066	15.9254
AT4G15760	MO1	monooxygenase 1 [Source:TAIR;Acc:AT4G15760]	0.443394	2.91236e-09	1.56216	5.33209e-86	1.04097	7.62048e-31	1.15268	2.78278e-33	132.079	127.188	136.29	131.852	86.355	104.919	101.814	97.696	170.916	199.862	211.701	194.16	67.4198	62.1565	66.6065	65.3943	195.78	161.256	153.021	170.019	169.637	155.894	147.796	157.776	75.6048	77.8627	76.1937	76.5537
AT4G35320	-	AT4g35320/F23E12_120 [Source:UniProtKB/TrEMBL;Acc:Q9ASZ6]	-1.3806	2.94086e-09	-0.99848	2.36537e-06	-0.70773	0.00695482	-1.52303	1.16176e-07	2.54247	3.06206	3.6914	3.09864	8.75243	7.24855	8.61276	8.20458	5.03323	4.19244	5.12488	4.78352	10.3449	9.34242	8.86002	9.51577	1.82421	2.16125	3.91438	2.63328	5.09243	4.30601	4.5745	4.65764	7.89635	7.82644	7.0456	7.58946
AT4G34760	SAUR50	Auxin-responsive protein SAUR50 [Source:UniProtKB/Swiss-Prot;Acc:O65695]	0.791947	3.01831e-09	0.896551	1.14286e-11	0.687478	2.80179e-05	0.617145	0.000140001	26.2479	29.5895	26.1376	27.325	17.3488	16.6334	13.62	15.8674	34.8615	29.1989	35.0268	33.0291	16.5055	16.4116	20.0726	17.6632	22.8723	25.1117	19.292	22.4253	26.198	22.2549	22.3438	23.5989	15.2408	13.5551	15.1254	14.6404
AT5G64330	RPT3	Root phototropism protein 3 [Source:UniProtKB/Swiss-Prot;Acc:Q9FMF5]	0.470024	3.03334e-09	-0.0471084	0.787771	-0.129788	0.547006	-0.113111	0.450336	26.4539	27.2531	28.3508	27.3526	20.6386	20.5523	18.4784	19.8898	18.2188	19.6716	21.7705	19.887	20.1201	18.5108	22.614	20.415	18.464	18.935	20.9894	19.4628	20.4939	18.3444	19.0432	19.2938	19.7025	20.5093	23.0332	21.0816
AT1G02360	-	Chitinase family protein [Source:TAIR;Acc:AT1G02360]	0.635059	3.04558e-09	0.580989	1.89421e-05	0.593936	9.43495e-05	0.463075	0.00032176	32.7626	33.0252	35.8891	33.8923	21.8629	19.4882	24.709	22.0201	27.2484	28.776	28.1093	28.0446	22.6149	16.5349	16.8064	18.652	32.0961	32.2878	33.3203	32.5681	32.8366	34.6799	39.7664	35.761	20.2668	25.3632	25.3229	23.651
AT3G60520	-	At3g60520 [Source:UniProtKB/TrEMBL;Acc:Q9M207]	1.15597	3.04558e-09	0.576261	0.0152868	0.45152	0.0857274	0.341322	0.208124	13.4267	11.5374	13.5525	12.8389	4.57233	5.77671	7.11219	5.82041	8.37965	9.26795	9.4651	9.03757	5.05403	6.94834	6.02474	6.00904	10.8443	7.69806	7.98062	8.84101	10.1489	8.94684	9.61268	9.56948	6.93377	7.32212	6.68761	6.98117
AT1G07135	-	At1g07135 [Source:UniProtKB/TrEMBL;Acc:Q9LMK6]	1.17396	3.177e-09	2.70419	7.0397e-47	1.08198	2.1307e-05	2.21312	1.94608e-47	12.5705	10.7493	9.98617	11.102	5.24584	5.04962	4.50399	4.93315	23.4496	34.7078	38.9126	32.3567	5.33195	4.44286	5.00637	4.92706	41.3382	38.7627	54.8982	44.9997	29.1235	15.3156	17.4035	20.6142	8.96352	9.11649	11.1164	9.73212
AT3G15530	-	Expressed protein [Source:UniProtKB/TrEMBL;Acc:Q9LDW4]	0.590184	3.20439e-09	0.972624	4.08089e-21	0.178256	0.389198	0.715532	8.35193e-11	20.439	21.3934	22.7471	21.5265	14.434	14.0348	14.8061	14.425	26.3912	27.5879	31.5516	28.5102	14.7857	13.8075	14.6889	14.4274	31.0455	29.4251	27.8478	29.4395	21.0009	20.5246	19.5002	20.3419	17.3286	16.8014	19.7498	17.9599
AT5G20840	SAC4	Phosphoinositide phosphatase SAC4 [Source:UniProtKB/Swiss-Prot;Acc:Q7XZU1]	0.469476	3.27883e-09	0.0080783	0.967143	0.14614	0.586591	0.130122	0.397572	16.8896	16.6402	17.7275	17.0858	11.9515	12.816	12.5417	12.4364	11.5808	11.4815	10.5835	11.2153	10.9017	10.6358	11.8019	11.1131	14.725	16.5094	16.468	15.9008	15.0746	14.4804	18.8119	16.1223	16.3046	13.1711	14.1687	14.5481
AT5G57800	CER3	Protein ECERIFERUM 3 [Source:UniProtKB/Swiss-Prot;Acc:Q8H1Z0]	-0.537585	3.29146e-09	-0.478587	2.45605e-06	-0.0843406	0.784609	-0.0556685	0.744729	18.8745	16.6081	16.6592	17.3806	25.3668	27.321	23.3865	25.3581	21.1717	17.2082	18.8733	19.0844	26.6993	24.5364	28.3124	26.516	20.7678	20.1529	22.3989	21.1065	22.1465	17.5047	22.599	20.7501	20.2765	22.1561	23.4673	21.9666
AT4G25250	PMEI4	Pectinesterase inhibitor 4 [Source:UniProtKB/Swiss-Prot;Acc:Q9SB38]	-1.39367	3.33922e-09	-1.42435	0.0550116	-1.36191	1.75384e-05	-2.54376	1.25642e-18	2.74676	3.33733	3.79285	3.29231	9.63325	7.25084	9.46551	8.7832	2.76578	3.66301	3.25421	3.22767	9.40941	13.0892	3.23919	8.57927	1.07254	1.25255	1.5017	1.27559	2.74967	1.84453	4.12604	2.90674	6.71525	7.50482	8.15376	7.45794
AT1G19220	ARF19	Auxin response factor 19 [Source:UniProtKB/Swiss-Prot;Acc:Q8RYC8]	0.684793	3.33922e-09	0.119114	0.545591	0.237956	0.386453	0.291205	0.140979	6.53574	7.86445	7.4898	7.29666	4.70348	4.69111	4.33292	4.57583	4.03848	4.36779	4.46893	4.29174	3.74204	4.00069	4.02317	3.92197	4.74288	5.98335	6.12448	5.61691	4.79441	5.56166	5.92879	5.42828	5.51746	4.21064	4.05689	4.595
AT5G03230	-	Arabidopsis thaliana genomic DNA, chromosome 5, P1 clone:MOK16 [Source:UniProtKB/TrEMBL;Acc:Q9LYW2]	0.820756	3.4141e-09	0.152164	0.523017	0.125608	0.755458	0.508652	0.00423348	19.1874	18.5468	18.8307	18.855	8.97318	11.7918	11.5092	10.758	10.3093	9.87083	11.0434	10.4079	9.22037	8.79802	9.90926	9.30921	14.8492	12.7054	14.2549	13.9365	9.81132	12.0439	10.3035	10.7196	9.79814	8.75529	10.9129	9.82211
AT4G34135	UGT73B2	UDP-glucosyl transferase 73B2 [Source:UniProtKB/Swiss-Prot;Acc:Q94C57]	-0.397844	3.58189e-09	0.396603	3.76913e-06	0.419031	0.00111689	0.794985	1.49765e-16	34.654	35.1148	35.3219	35.0303	45.2918	45.9425	48.2773	46.5039	55.0402	59.6011	66.5022	60.3812	46.7544	44.9415	45.0328	45.5762	76.139	75.0016	68.5766	73.2391	52.7673	59.3064	57.6892	56.5876	45.3149	44.2365	37.1741	42.2418
AT5G42900	COR27	Cold regulated protein 27 [Source:UniProtKB/TrEMBL;Acc:Q8L8T7]	0.5107	3.58827e-09	0.833477	5.53152e-22	0.599018	9.89869e-08	0.3643	0.000556304	67.4968	66.7087	64.0877	66.0978	40.5755	49.9855	49.6262	46.7291	62.0107	59.705	67.1887	62.9681	33.6731	33.1182	38.6422	35.1445	87.2422	89.5033	88.6598	88.4684	101.283	106.459	105.415	104.385	75.4983	60.7954	70.1658	68.8198
AT5G12170	CLT3	Protein CLT3, chloroplastic [Source:UniProtKB/Swiss-Prot;Acc:Q8RWL5]	-0.668251	3.95336e-09	-0.637393	2.84482e-09	-0.479733	0.00111242	-0.762992	1.11749e-10	13.3442	14.8975	14.5672	14.2696	21.4969	26.5448	20.5205	22.8541	15.0061	14.5099	16.496	15.3373	23.7847	21.3913	25.9617	23.7126	14.1003	12.3757	13.0319	13.1693	16.7576	16.939	14.5167	16.0711	20.179	22.947	24.003	22.3764
AT4G37310	CYP81H1	Cytochrome P450, family 81, subfamily H, polypeptide 1 [Source:UniProtKB/TrEMBL;Acc:Q9SW67]	-0.714053	4.15709e-09	-0.199757	0.260306	-0.193385	0.444065	-0.0339578	0.897151	7.54167	6.97198	8.35002	7.62122	12.9242	12.8984	12.021	12.6146	10.7836	8.33822	10.5821	9.90129	11.9685	10.8215	11.1952	11.3284	9.69785	7.70731	8.61789	8.67435	7.25452	7.60684	8.50681	7.78939	8.60429	8.93503	9.13841	8.89258
AT4G36500	-	Uncharacterized protein At4g36500 [Source:UniProtKB/TrEMBL;Acc:O23231]	0.676752	4.2546e-09	2.38004	3.67039e-115	1.37623	1.09608e-46	2.19307	9.66489e-96	26.9216	26.8187	28.4824	27.4076	15.9916	18.8566	16.9897	17.2793	88.4932	109.696	114.768	104.319	19.2747	19.6214	20.8413	19.9125	148.02	114.128	142.975	135.041	77.6965	77.3109	75.6118	76.8731	29.7965	29.2097	29.6973	29.5678
AT3G47620	TCP14	Transcription factor TCP14 [Source:UniProtKB/Swiss-Prot;Acc:Q93Z00]	0.477959	4.27129e-09	0.383455	4.74746e-05	0.230867	0.416062	0.397566	0.0081697	28.896	25.5917	26.8325	27.1067	19.2882	19.7471	19.7205	19.5853	25.0369	24.6936	25.3801	25.0369	19.1668	17.5115	20.6249	19.1011	30.4693	35.4365	34.3059	33.4039	24.8222	29.3446	35.3519	29.8396	31.4331	21.9197	22.8094	25.3874
AT5G14420	RGLG2	E3 ubiquitin-protein ligase RGLG2 [Source:UniProtKB/Swiss-Prot;Acc:Q9LY87]	0.521728	4.32151e-09	0.649133	1.79818e-12	0.370615	0.0174705	0.65087	1.07066e-08	24.1005	22.8836	25.9704	24.3182	16.3594	17.5096	17.3644	17.0778	23.9349	21.7925	23.4973	23.0749	14.5857	14.5359	14.8169	14.6462	24.8409	24.4277	22.735	24.0012	18.8929	19.5408	21.0145	19.8161	17.2467	14.1255	14.5392	15.3038
AT5G61330	-	rRNA processing protein-related [Source:TAIR;Acc:AT5G61330]	0.739461	4.36757e-09	0.531133	1.30468e-05	0.285839	0.108264	0.342314	0.0053239	10.4867	10.9785	13.1907	11.552	7.43107	6.81497	6.70406	6.98337	12.7511	14.0635	11.6387	12.8178	9.02532	8.40738	9.0718	8.83483	14.4273	14.4569	13.5436	14.1426	15.1868	12.546	13.1733	13.6354	10.9362	11.0066	11.5644	11.1691
AT2G24390	AIG2LD	AIG2-like protein D [Source:UniProtKB/Swiss-Prot;Acc:A8MRP2]	0.911581	4.41037e-09	-0.0242563	0.945107	-0.128892	0.77888	0.0134098	0.972521	16.2842	17.7213	13.9959	16.0005	8.77307	8.11295	8.76705	8.55102	9.91912	8.9113	8.56911	9.13318	9.18928	8.2331	10.4106	9.27767	10.526	7.41117	9.53153	9.15622	7.34002	9.3233	8.3026	8.32197	7.76743	10.3393	9.12525	9.07734
AT1G70230	AXY4	TBL27 [Source:UniProtKB/TrEMBL;Acc:A0A178WG99]	-0.954711	4.58327e-09	-0.770862	3.33153e-06	-0.586127	0.000987312	-1.25781	3.8213e-16	3.61728	4.79224	4.47102	4.29351	8.84812	7.92902	8.46111	8.41275	6.71425	5.13795	5.35851	5.7369	8.78015	10.3328	10.2793	9.79744	4.60493	4.73168	4.47287	4.60316	7.37679	7.82851	6.84843	7.35124	9.68011	11.6257	11.7475	11.0178
AT1G64950	CYP89A5	Cytochrome P450, family 89, subfamily A, polypeptide 5 [Source:UniProtKB/TrEMBL;Acc:Q9XIQ1]	-0.575885	4.81467e-09	-0.292588	0.00667127	0.0892365	0.704536	0.104432	0.465043	22.3736	17.8691	21.3213	20.5213	28.5819	32.7717	31.0338	30.7958	19.4821	22.26	22.3175	21.3532	27.0802	24.8854	25.929	25.9649	23.8508	24.2448	24.751	24.2822	23.4353	23.8159	25.0281	24.0931	23.9301	22.3188	21.5768	22.6086
AT3G01470	HAT5	HD-ZIP-1 [Source:UniProtKB/TrEMBL;Acc:A0A178VBZ2]	-0.472868	4.90178e-09	-0.314634	0.000389586	-0.175101	0.267413	-0.480117	1.2596e-06	44.7982	38.4395	42.0427	41.7601	58.304	60.7957	55.8414	58.3137	40.2419	41.9792	42.7963	41.6725	53.0463	48.2633	53.2709	51.5268	40.4193	37.0927	43.2133	40.2418	48.7392	47.4648	53.3761	49.86	54.4476	57.1957	56.9563	56.1998
AT1G20310	-	Syringolide-induced protein [Source:UniProtKB/TrEMBL;Acc:Q8L956]	4.75759	4.97249e-09	1.30596	0.379396	2.26412	1	3.97343	1.01148e-06	1.98159	1.6051	1.69649	1.76106	0.0763704	0.0758111	0.0421524	0.0647779	0.098534	0.409417	0.434756	0.314236	0.0853864	0.202638	0.0819946	0.12334	1.9344	1.10006	0.859222	1.2979	0.674454	0.352244	0.158754	0.39515	0.0717714	0.132054	0.0386997	0.0808415
AT2G45050	GATA2	GATA transcription factor 2 [Source:UniProtKB/Swiss-Prot;Acc:O49741]	0.81806	5.0444e-09	0.584038	0.000535098	0.806587	5.61217e-07	1.20907	7.19256e-21	15.4618	20.8656	17.9084	18.0786	10.4641	9.85204	10.7177	10.3446	16.1918	18.3662	13.9609	16.173	10.815	12.2891	9.11133	10.7385	23.7177	24.6034	22.9372	23.7527	16.252	19.4603	18.3511	18.0211	11.4899	9.07794	10.3136	10.2938
AT3G11280	-	Duplicated homeodomain-like superfamily protein [Source:UniProtKB/TrEMBL;Acc:Q9C773]	-0.50675	5.29471e-09	-0.0332914	0.846492	-0.23874	0.10708	-0.0223809	0.904285	22.5208	22.4984	21.2294	22.0829	32.3167	32.1087	30.2448	31.5567	32.1581	30.4844	35.1141	32.5855	31.118	32.0575	36.2808	33.1521	35.8787	31.1067	32.3521	33.1125	30.1196	28.8827	26.7328	28.5784	33.878	33.4926	33.6317	33.6674
AT3G24080	-	KRR1 family protein [Source:UniProtKB/TrEMBL;Acc:F4J5D3]	-0.497817	5.33239e-09	-0.676264	3.62447e-14	-0.650826	2.83446e-09	-1.10026	4.69249e-33	18.8731	18.7183	18.42	18.6705	26.995	27.9725	24.6191	26.5289	19.9239	17.2463	17.8345	18.3349	28.4803	29.6607	29.5051	29.2153	23.8166	26.4696	28.8296	26.3719	40.281	34.2339	33.8144	36.1098	58.3874	54.7741	56.6672	56.6096
AT4G18760	RLP51	Receptor-like protein 51 [Source:UniProtKB/Swiss-Prot;Acc:Q9SN38]	-0.850645	5.53513e-09	-0.984558	6.72541e-11	-0.370805	0.0952511	-0.678202	0.000194631	5.37575	4.76172	5.76551	5.30099	9.98986	9.40746	9.53751	9.64495	5.19045	4.42125	5.34882	4.98684	9.56931	9.88628	10.0009	9.81882	5.96343	7.77822	8.87523	7.53896	8.41564	9.07689	10.5796	9.35738	14.0063	11.0178	11.219	12.081
AT1G74650	ATY13	At1g74650 [Source:UniProtKB/TrEMBL;Acc:Q9CA52]	-1.57947	5.60837e-09	-0.794757	0.0002902	-0.502064	0.032172	-0.622097	0.00519876	1.22162	1.73333	1.06535	1.3401	5.15225	3.43513	3.45214	4.01317	2.72845	3.52289	4.37767	3.543	5.78917	5.52272	6.85269	6.05486	4.25919	2.82195	4.0124	3.69784	4.39434	3.6782	4.02298	4.03184	5.95011	5.34089	5.81918	5.70339
AT2G25060	ENODL14	ENODL14 [Source:UniProtKB/TrEMBL;Acc:A0A178VWH0]	-0.804457	5.72658e-09	-0.510101	7.89279e-05	-0.556042	0.0091735	-0.442844	0.0029799	17.895	20.2033	18.3056	18.8013	39.3498	30.1349	29.6542	33.0463	26.3086	21.4944	23.1508	23.6512	35.0298	32.7058	33.1463	33.6273	19.5568	24.8103	22.7507	22.3726	22.614	24.3635	15.2404	20.7393	31.4359	28.9692	30.9404	30.4485
AT3G14240	SBT1.5	Subtilisin-like protease SBT1.5 [Source:UniProtKB/Swiss-Prot;Acc:Q9LUM3]	-0.431973	5.74727e-09	-0.823581	4.232e-29	-0.396072	0.00221219	-0.325934	0.00783604	31.7165	27.5284	28.2	29.1483	40.8244	38.6805	39.1427	39.5492	29.8914	29.0644	30.7478	29.9012	52.2936	48.5261	57.1571	52.659	38.4473	46.7924	43.0227	42.7541	41.8114	39.4413	41.239	40.8306	61.1487	50.1621	49.6297	53.6468
AT3G11700	FLA18	FLA18 [Source:UniProtKB/TrEMBL;Acc:A0A178VEM3]	-0.407023	6.1647e-09	-0.310748	0.000167302	-0.0846168	0.711865	-0.195894	0.11597	35.2136	34.6746	32.6039	34.164	44.5026	45.8039	46.4363	45.581	33.9963	33.1862	36.116	34.4328	40.5432	42.7186	44.1174	42.4597	51.7768	59.0296	59.3148	56.7071	60.0235	60.9615	63.2692	61.4181	72.4871	60.3844	62.2092	65.0269
AT1G30320	-	Remorin family protein [Source:UniProtKB/TrEMBL;Acc:Q9C8G3]	0.709717	6.23727e-09	1.58806	1.95134e-52	0.881537	8.36973e-12	0.951431	2.66086e-16	18.2402	18.1221	18.5454	18.3026	9.0732	11.9173	12.8702	11.2869	27.9255	29.2768	30.833	29.3451	8.49234	9.60528	11.0055	9.70105	25.005	21.9722	22.2478	23.075	22.14	20.445	23.54	22.0417	13.3001	11.5769	10.9503	11.9424
AT2G28780	-	p-hydroxybenzoic acid efflux pump subunit [Source:UniProtKB/TrEMBL;Acc:Q84W96]	-1.21972	6.44389e-09	0.988534	0.000110079	-0.0561569	0.965108	-0.336869	0.685531	1.328	1.19293	1.26781	1.26291	2.83424	2.86464	3.18558	2.96149	2.48217	2.47795	2.56197	2.50736	1.5172	1.27616	0.977436	1.25693	3.72433	8.46549	7.51177	6.5672	6.22854	9.77127	7.99835	7.99939	12.2847	6.75708	5.86671	8.30282
AT4G37160	sks15	Sks15 [Source:UniProtKB/TrEMBL;Acc:A0A178UTS2]	-1.26643	6.47904e-09	-2.13935	0.00195433	-0.956709	0.00134716	-0.921414	0.000615331	1.97155	1.86313	1.71511	1.84993	5.47397	4.31191	3.59625	4.46071	1.00077	1.66332	0.807433	1.15717	6.16977	6.86823	2.14145	5.05982	1.59421	2.55381	1.73452	1.96084	1.35852	2.1352	2.25737	1.91703	3.33236	4.56013	3.2343	3.70893
AT5G13750	ZIFL1	ZIFL1 [Source:UniProtKB/TrEMBL;Acc:A0A178UFA6]	-0.668014	6.86642e-09	0.475042	0.000435688	0.454752	0.00284339	0.26882	0.0792	8.33243	9.64234	7.69398	8.55625	12.6624	14.1868	14.1823	13.6771	14.7488	14.9586	16.8406	15.516	13.1431	10.4134	9.71915	11.0919	15.7175	12.5138	12.5509	13.5941	13.8484	15.1225	17.5479	15.5063	11.7607	10.9634	11.1632	11.2958
AT4G23570	SGT1A	phosphatase-related [Source:TAIR;Acc:AT4G23570]	0.570163	6.96258e-09	1.21703	1.49815e-26	0.531949	3.37227e-05	0.747531	5.29115e-13	22.589	21.1604	22.5938	22.1144	14.2922	15.8662	14.8437	15.0007	26.3755	32.8331	33.2899	30.8328	12.808	12.3609	14.3491	13.1726	27.883	26.7158	26.7373	27.112	22.9541	22.3647	24.9187	23.4125	16.9944	15.587	15.9222	16.1679
AT5G14370	-	CCT motif family protein [Source:UniProtKB/TrEMBL;Acc:Q949T9]	0.590503	7.40918e-09	0.343705	0.00324719	0.109327	0.660115	0.323909	0.00487882	35.8659	29.7832	32.2971	32.6488	19.773	23.4799	22.2042	21.8191	29.4763	30.9822	28.7326	29.7304	22.7321	20.8542	26.3948	23.327	37.1735	38.9316	37.5349	37.88	34.831	33.0882	30.2626	32.7273	32.6722	30.6475	27.5267	30.2821
AT4G02540	-	Cysteine/Histidine-rich C1 domain family protein [Source:UniProtKB/TrEMBL;Acc:Q9ZQX3]	-0.557567	7.5358e-09	-0.399765	0.000411097	-0.0572137	0.87373	-0.522035	7.17408e-05	9.27575	9.03218	8.72009	9.00934	13.1293	13.0989	13.7989	13.3424	10.2108	9.02111	9.44405	9.55865	11.9582	12.8277	12.923	12.5696	9.59506	11.5495	11.2898	10.8115	12.7811	15.0861	17.0191	14.9621	17.5511	14.7579	14.313	15.5407
AT1G10350	-	DNAJ heat shock family protein [Source:UniProtKB/TrEMBL;Acc:Q9SY77]	0.826975	7.6435e-09	0.523769	0.00076908	0.154777	0.620949	0.56157	0.000205041	9.74774	10.2797	11.9127	10.6467	5.96957	5.43007	6.79981	6.06648	9.34369	9.87546	10.9396	10.0529	7.25932	7.47167	6.07725	6.93608	12.6024	13.1893	10.8194	12.2037	10.2795	8.99501	8.40463	9.22637	7.68873	9.23232	7.88188	8.26764
AT2G36220	-	At2g36220/F2H17.17 [Source:UniProtKB/TrEMBL;Acc:Q9SJN3]	1.57392	7.65254e-09	3.25969	3.39298e-53	1.47269	4.1547e-13	2.47941	4.58597e-63	5.60132	4.50838	6.02428	5.37799	2.3287	1.76312	1.35067	1.81417	12.9347	16.312	17.0764	15.441	1.89755	1.54996	1.35604	1.60118	34.2708	28.589	29.308	30.7226	18.4127	12.5409	15.0556	15.3364	6.6025	4.60671	5.36018	5.52313
AT3G47350	ATHSD2	Hydroxysteroid dehydrogenase 2 [Source:UniProtKB/TrEMBL;Acc:F4JBH8]	-0.405019	7.8445e-09	-0.426149	1.22659e-06	-0.461521	0.000221187	-0.591693	8.73818e-09	42.0943	43.5944	38.8974	41.5287	56.24	52.8763	56.9043	55.3402	47.445	39.2998	39.0499	41.9316	54.4542	56.4163	57.5659	56.1455	37.7063	42.4527	39.0838	39.7476	45.844	42.0258	42.9815	43.6171	52.7144	61.2536	65.9264	59.9648
AT3G07790	-	DGCR14-like protein [Source:UniProtKB/TrEMBL;Acc:Q9S7V6]	0.453463	8.00433e-09	0.435765	2.03868e-05	0.330328	0.00858923	0.393055	2.19284e-05	33.0448	30.8862	33.0141	32.315	23.8247	24.1108	23.3549	23.7635	26.8329	32.1314	30.5591	29.8411	21.9427	20.8051	23.0138	21.9206	39.2749	41.1012	41.737	40.7043	41.6012	36.3555	39.2779	39.0782	31.6992	30.0444	31.3635	31.0357
AT2G43420	3BETAHSD/D3	3beta-hydroxysteroid-dehydrogenase/decarboxylase isoform 3 [Source:UniProtKB/Swiss-Prot;Acc:A9X4U2]	0.588546	8.06398e-09	0.0311291	0.890504	0.186217	0.334903	0.198465	0.153282	21.001	21.3816	23.5121	21.9649	16.3054	14.0604	13.7889	14.7182	12.2455	14.4365	14.6281	13.77	13.8411	14.086	12.1658	13.3643	21.4694	21.7335	20.6656	21.2895	20.5101	21.1705	21.816	21.1655	20.648	17.2404	17.8363	18.5749
AT5G59520	ZIP2	Zinc transporter 2 [Source:UniProtKB/Swiss-Prot;Acc:Q9LTH9]	-0.556543	8.24541e-09	-0.277756	0.108407	0.305297	0.0275901	0.118354	0.425577	37.8454	29.9101	32.3969	33.3841	46.345	53.0273	48.729	49.3671	22.6867	25.1396	19.602	22.4761	32.8655	25.6032	22.9266	27.1318	34.2107	36.7667	39.0077	36.6617	39.9357	42.406	43.2104	41.8507	32.2971	36.4333	32.6655	33.7987
AT1G61820	BGLU46	Beta-glucosidase 46 [Source:UniProtKB/Swiss-Prot;Acc:O80690]	-0.779688	8.38432e-09	0.253344	0.146149	0.146455	0.652248	1.04733	2.93471e-15	6.13919	5.46147	5.58621	5.72896	8.77514	9.58394	11.3417	9.90027	8.18831	10.1509	10.7192	9.68613	8.09025	7.51015	8.56293	8.05444	24.5253	25.5021	22.8605	24.296	13.3747	12.2517	13.5043	13.0436	14.1828	11.5787	9.52138	11.761
AT5G19290	-	Alpha/beta-Hydrolases superfamily protein [Source:UniProtKB/TrEMBL;Acc:Q8VZV6]	0.47606	8.45959e-09	-0.178992	0.098062	-0.149482	0.526558	-0.0598868	0.771843	62.6867	54.0879	55.3654	57.38	40.0433	40.2374	44.2713	41.5173	36.3432	32.8398	33.0492	34.0774	40.002	37.4193	37.9188	38.4467	25.5237	30.9077	29.9894	28.8069	27.3536	25.6949	28.3844	27.1443	33.566	26.449	30.1961	30.0704
AT3G18035	HON4	At3g18035 [Source:UniProtKB/TrEMBL;Acc:Q9LSK7]	0.389975	8.53946e-09	0.408651	1.27891e-07	0.252556	0.0646722	0.636986	4.95205e-12	54.6028	57.7785	60.8894	57.7569	45.3476	42.8744	45.0473	44.4231	58.609	54.2552	63.3546	58.7396	42.9608	42.9417	46.1286	44.0104	74.8299	78.5674	69.057	74.1514	59.2421	54.1992	57.4201	56.9538	52.3597	44.8001	46.0467	47.7355
AT4G13350	NIG	NIG [Source:UniProtKB/TrEMBL;Acc:A0A178V2M7]	-0.42764	8.59052e-09	-0.499812	3.84442e-10	-0.202413	0.17961	-0.0854683	0.47793	26.7944	24.0486	24.7305	25.1912	33.9468	34.7642	33.5433	34.0848	25.3872	25.8171	25.6952	25.6332	37.4069	33.3501	37.4379	36.0649	39.051	41.0908	40.3434	40.1617	34.1937	37.0145	40.1979	37.1354	44.3131	42.0366	41.6211	42.6569
AT3G07390	AIR12	AIR12 [Source:UniProtKB/TrEMBL;Acc:A0A178VEI7]	-0.776943	8.88518e-09	0.0582094	0.788297	0.148309	0.687383	-0.0345389	0.896518	9.28783	11.9472	11.2425	10.8258	19.4706	18.5293	18.2073	18.7357	18.27	16.1943	17.4048	17.2897	17.0466	15.5415	17.0605	16.5495	14.5099	15.3558	15.8607	15.2421	14.2527	17.0703	20.7389	17.354	17.5798	13.8424	15.4928	15.6383
AT1G61580	ARP2	60S ribosomal protein L3-2 [Source:UniProtKB/Swiss-Prot;Acc:P22738]	-0.672831	9.4828e-09	-0.23085	0.0789249	-0.750091	8.83526e-09	-0.599895	1.12948e-06	12.4816	13.1956	11.0206	12.2326	20.2037	18.7058	19.8723	19.594	23.1429	20.6081	23.6664	22.4725	26.7519	27.8348	24.0902	26.2256	15.9428	13.6582	14.666	14.7557	14.196	12.4115	13.3937	13.3337	22.821	22.8699	21.4604	22.3837
AT1G72970	HTH	HTH [Source:UniProtKB/TrEMBL;Acc:A0A178WG21]	-0.719009	9.62185e-09	-0.670151	7.33132e-12	-0.669059	1.24387e-06	-0.760182	5.00152e-10	9.00594	8.90676	9.80056	9.23775	16.7409	16.4199	12.7939	15.3182	14.2372	15.0408	13.5242	14.2674	21.3237	22.5043	23.9809	22.603	11.36	13.4322	14.4665	13.0863	15.4788	12.2887	14.1692	13.9789	23.5991	20.4241	22.5694	22.1975
AT2G22840	GRF1	Growth-regulating factor 1 [Source:UniProtKB/Swiss-Prot;Acc:O81001]	-0.825946	9.64776e-09	-0.910149	3.18599e-08	-0.663982	0.000857499	-1.41941	2.57922e-15	4.96537	4.97058	5.62656	5.1875	10.3783	8.47226	8.99437	9.28164	4.77172	5.47943	4.66427	4.97181	9.74592	10.4593	7.6483	9.28452	2.97462	4.00425	3.65163	3.5435	5.79342	5.64523	6.55255	5.99707	11.4216	8.00848	9.04189	9.49067
AT1G15670	-	F-box/kelch-repeat protein At1g15670 [Source:UniProtKB/Swiss-Prot;Acc:Q9LMR5]	0.46567	1.01483e-08	0.977584	3.0532e-24	0.637719	2.64156e-09	1.22747	1.37482e-43	43.9086	39.6228	43.1513	42.2276	30.1652	29.7778	32.4659	30.803	41.0116	47.8779	50.3549	46.4148	22.7239	22.5207	25.0029	23.4158	82.9915	77.1162	74.421	78.1763	54.8687	50.5749	50.7921	52.0786	34.6805	34.66	30.8833	33.4079
AT1G12650	-	At1g12650/T12C24_1 [Source:UniProtKB/TrEMBL;Acc:Q8W1E4]	0.669558	1.02448e-08	0.497973	2.37078e-05	0.307102	0.062389	0.345874	0.0101227	17.8326	17.5497	17.7044	17.6956	10.4696	11.4189	11.7413	11.2099	20.3695	22.4897	21.1828	21.3473	15.2471	15.146	14.6772	15.0234	22.3972	20.0001	22.8665	21.7546	21.0626	22.5895	20.0654	21.2391	17.6101	16.5177	17.3014	17.1431
AT5G18520	-	Lung seven transmembrane receptor family protein [Source:UniProtKB/TrEMBL;Acc:F4JY11]	-0.451212	1.04127e-08	-0.438505	8.62892e-07	-0.219148	0.129126	-0.216162	0.0611429	33.9702	36.8769	34.1616	35.0029	50.9743	46.7779	46.7957	48.1826	36.6105	35.9569	32.7297	35.0991	50.0719	47.3568	44.7159	47.3815	37.5984	42.7383	44.2177	41.5181	38.2705	42.9983	43.3742	41.5477	49.1714	48.8507	46.81	48.2774
AT3G23810	SAHH2	Adenosylhomocysteinase [Source:UniProtKB/TrEMBL;Acc:A0A178VEP9]	-0.456953	1.04859e-08	-0.226538	0.000761556	-0.344336	0.00389977	-0.439625	9.98965e-07	69.5228	74.0044	71.2738	71.6003	110.671	96.4119	89.7571	98.9465	114.996	114.451	111.855	113.767	137.574	130.807	128.954	132.445	55.6351	53.2181	53.5999	54.151	57.1561	55.4146	61.4482	58.0063	67.8474	76.713	75.9944	73.5183
AT4G12520	-	At4g12520 [Source:UniProtKB/TrEMBL;Acc:Q9S7U3]	-0.661874	1.05762e-08	-0.494303	0.473438	-0.32858	0.178215	-1.11522	9.10692e-13	27.2187	35.8035	30.2753	31.0992	45.1542	52.6567	51.0553	49.6221	30.5433	36.321	33.1296	33.3313	58.9399	58.2767	22.5336	46.5834	9.93815	13.5315	13.8852	12.4516	17.7068	20.6692	26.2568	21.5443	24.8739	28.4261	27.713	27.0044
AT4G38620	MYB4	Transcription repressor MYB4 [Source:UniProtKB/Swiss-Prot;Acc:Q9SZP1]	-0.809766	1.14434e-08	0.183937	0.255906	0.0162697	0.96826	0.267418	0.063077	8.78886	9.08837	6.89993	8.25905	14.5702	13.646	15.3497	14.522	17.8383	18.5859	16.3003	17.5748	16.7507	15.3968	14.0789	15.4088	18.5489	19.0646	19.8941	19.1692	15.2369	16.4272	16.7899	16.1513	14.8537	17.0057	15.9543	15.9379
AT3G16410	NSP4	Nitrile-specifier protein 4 [Source:UniProtKB/Swiss-Prot;Acc:O04316]	-0.901372	1.20059e-08	-0.696656	0.0010269	-0.468087	0.0172779	-0.580383	0.000465906	3.35899	4.55698	3.44484	3.78694	7.28083	7.16811	6.91425	7.12106	4.63257	5.13299	5.58694	5.1175	9.43392	9.71756	5.50404	8.21851	7.65965	6.03392	6.28386	6.65915	7.19161	6.48117	7.98213	7.2183	8.41707	10.5717	10.9168	9.96851
AT3G54590	EXT2	Extensin-2 [Source:UniProtKB/Swiss-Prot;Acc:Q9M1G9]	-0.640766	1.27198e-08	-0.859568	0.0129971	0.250628	0.763296	-0.0264587	0.966586	10.1488	8.30978	8.9827	9.14711	13.3688	15.8424	13.7979	14.3364	7.66607	9.09333	7.73427	8.16456	17.8839	16.4576	9.8023	14.7146	19.4364	29.0009	23.1808	23.8727	20.9856	29.0017	37.035	29.0074	23.8848	31.3856	17.7348	24.3351
AT5G25360	-	unknown protein; BEST Arabidopsis thaliana protein match is: unknown protein (TAIR:AT4G32342.1); Ha. [Source:TAIR;Acc:AT5G25360]	-0.718954	1.34796e-08	-0.428528	0.00267955	-0.493074	0.00346023	-0.680442	4.83461e-06	10.2838	9.30685	9.88793	9.82621	16.6827	15.9082	16.2399	16.2769	11.9396	12.3469	12.0947	12.127	14.9381	16.0401	17.7153	16.2312	11.6135	11.1926	9.57122	10.7924	11.7956	13.2452	11.9138	12.3182	15.781	17.5477	18.6093	17.3127
AT2G30230	-	6,7-dimethyl-8-ribityllumazine synthase [Source:UniProtKB/TrEMBL;Acc:O22919]	-1.5074	1.49275e-08	-0.229298	0.580823	-0.821595	0.00626419	-1.46203	4.28736e-06	1.59377	1.76806	1.97187	1.7779	5.33159	5.46327	4.55653	5.11713	2.71827	4.69388	5.33596	4.24937	5.14379	4.74597	4.80097	4.89691	2.74446	2.38888	1.13575	2.0897	3.08243	3.74593	2.94951	3.25929	4.68727	5.91055	6.66714	5.75498
AT3G21220	MKK5	MKK5 [Source:UniProtKB/TrEMBL;Acc:A0A178VIK5]	-0.784382	1.50983e-08	-1.05633	1.11232e-16	-0.455531	0.00609734	-0.151481	0.373179	5.42167	5.17136	4.58547	5.0595	8.31885	9.74673	8.16768	8.74442	4.78603	4.6585	4.69016	4.71156	9.92697	9.42343	9.9191	9.7565	9.23882	8.97058	9.68406	9.29782	7.18876	8.38299	7.08752	7.55309	10.4677	9.78546	10.7819	10.345
AT2G35940	BLH1	BEL1-like homeodomain protein 1 [Source:UniProtKB/Swiss-Prot;Acc:Q9SJ56]	-0.623125	1.52144e-08	-0.34307	0.0139201	-0.110403	0.662111	-0.0371704	0.857096	6.22242	6.34121	5.90087	6.15483	9.59183	9.9502	9.05628	9.53277	9.41095	7.78608	9.41079	8.86927	11.3966	9.78742	12.434	11.206	8.95256	9.97989	9.399	9.44382	9.02044	9.48348	8.49487	8.9996	9.70984	9.97258	9.40849	9.69697
AT4G18020	APRR2	Two-component response regulator-like APRR2 [Source:UniProtKB/Swiss-Prot;Acc:Q6LA43]	0.480748	1.61876e-08	-0.317195	0.0061624	0.000993154	0.997069	-0.0297123	0.886629	19.1303	18.4448	18.7424	18.7725	14.4719	13.1625	12.9811	13.5385	11.0858	10.1327	11.0421	10.7535	12.9274	12.3521	14.7404	13.3399	12.8508	13.814	13.2835	13.3161	13.6348	13.4818	13.7974	13.638	15.053	13.4551	12.3017	13.6033
AT3G11720	-	Polyketide cyclase/dehydrase and lipid transport superfamily protein [Source:UniProtKB/TrEMBL;Acc:F4J7F3]	0.678764	1.63098e-08	-0.151161	0.459467	0.0415285	0.929027	-0.215958	0.333021	12.8696	12.0852	12.4154	12.4567	8.05109	8.54625	6.87304	7.82346	8.1993	6.34081	7.38212	7.30741	8.08942	7.95253	8.25215	8.09803	6.76497	6.40599	7.26745	6.8128	8.05265	7.63587	8.81436	8.16763	6.55743	9.48505	7.70264	7.91504
AT3G23000	CIPK7	CBL-interacting serine/threonine-protein kinase 7 [Source:UniProtKB/Swiss-Prot;Acc:Q9XIW0]	0.487521	1.64254e-08	0.114594	0.421193	0.171351	0.311642	-0.0599112	0.725298	30.8365	31.2833	30.0845	30.7348	22.582	21.4121	22.2151	22.0697	25.5543	23.8994	23.0442	24.1659	22.8234	20.653	23.2827	22.253	26.219	28.2023	30.8051	28.4088	31.2431	34.348	34.7408	33.444	30.0262	29.2978	29.6262	29.6501
AT5G44070	PCS1	PCS1 [Source:UniProtKB/TrEMBL;Acc:A0A178UMN4]	0.466759	1.65082e-08	1.29159	3.28174e-46	0.47563	2.22106e-06	0.844839	3.12364e-23	34.255	34.6754	37.021	35.3171	25.9817	27.3018	23.9475	25.7436	52.7813	62.3119	58.2702	57.7878	25.0538	20.8468	24.5536	23.4847	63.1351	56.5475	57.6483	59.1103	47.2583	44.4938	45.9101	45.8874	32.26	33.4449	33.1308	32.9452
AT3G27770	-	AT3g27760/MGF10_16 [Source:UniProtKB/TrEMBL;Acc:Q8W4R6]	0.407676	1.71458e-08	0.0109019	0.937909	0.305748	0.0211855	0.00598021	0.974469	137.269	142.978	153.353	144.533	100.29	113.045	116.129	109.821	100.539	93.6987	96.9371	97.0581	91.7033	93.1588	102.825	95.8955	180.495	163.961	177.214	173.89	219.276	203.687	220.946	214.636	153.276	178.782	188.029	173.362
AT1G67730	KCR1	Very-long-chain 3-oxoacyl-CoA reductase 1 [Source:UniProtKB/Swiss-Prot;Acc:Q8L9C4]	-0.422549	1.74415e-08	-0.557992	6.35008e-11	-0.387983	0.00481756	-0.56923	8.4458e-08	35.2401	33.2099	36.6567	35.0356	48.0604	46.1593	47.7395	47.3197	37.3858	35.192	31.8617	34.8132	52.0782	48.3136	52.9345	51.1088	36.5803	36.1678	36.9266	36.5582	42.5139	40.2592	41.925	41.566	46.956	58.0389	57.9027	54.2992
AT4G17490	ERF6	Ethylene-responsive transcription factor 6 [Source:UniProtKB/Swiss-Prot;Acc:Q8VZ91]	1.03281	1.8186e-08	2.48201	3.24589e-67	0.988933	2.26042e-08	2.71098	2.62572e-106	10.9299	10.1207	13.3476	11.466	4.67469	5.39006	6.94664	5.67046	22.5016	26.1473	25.3016	24.6502	4.98534	4.35081	3.82212	4.38609	66.3439	64.7828	64.2733	65.1333	18.0827	20.1605	21.1915	19.8116	11.625	7.71003	10.6051	9.98006
AT3G45980	H2B	Histone H2B.6 [Source:UniProtKB/Swiss-Prot;Acc:O23629]	0.498719	1.90663e-08	0.627917	1.3289e-19	0.218026	0.477702	-0.0365904	0.894119	156.44	194.005	185.616	178.687	127.067	119.698	135.739	127.501	182.728	179.911	189.806	184.148	117.724	122.078	115.677	118.493	76.0371	69.1133	68.9546	71.3683	92.5517	91.031	72.5694	85.384	53.9233	80.6762	85.249	73.2828
AT5G25780	EIF3B-2	Eukaryotic translation initiation factor 3 subunit B [Source:UniProtKB/TrEMBL;Acc:Q8GUM1]	0.456749	1.93875e-08	0.326487	0.000611389	0.190755	0.220227	0.127918	0.35638	25.694	27.2897	28.0361	27.0066	20.3504	19.313	19.8445	19.836	23.2567	24.1975	22.7712	23.4085	18.3154	19.348	18.0474	18.5703	19.2189	21.7788	20.6706	20.5561	21.7703	21.1375	21.6774	21.5284	18.4484	18.8052	19.2444	18.8327
AT1G21460	SWEET1	Bidirectional sugar transporter SWEET1 [Source:UniProtKB/Swiss-Prot;Acc:Q8L9J7]	-0.658275	1.96247e-08	-0.676425	2.22891e-07	-0.303576	0.300018	-0.486761	0.0172352	15.0373	13.546	13.1793	13.9208	20.4151	22.0548	23.7948	22.0882	15.5903	18.9308	15.5375	16.6862	25.2517	24.0879	30.2515	26.5303	10.3606	8.62893	9.53644	9.50865	10.6246	11.8007	10.055	10.8268	10.4398	16.0917	13.4579	13.3298
AT5G17700	DTX25	Protein DETOXIFICATION [Source:UniProtKB/TrEMBL;Acc:A0A178UJQ3]	-0.922564	2.00277e-08	-0.774838	2.24087e-07	-0.421125	0.054996	-0.731407	4.98735e-05	3.32233	3.09993	3.03209	3.15145	4.99737	6.1557	6.88564	6.0129	5.30638	4.53324	4.11156	4.6504	7.93239	7.29774	8.6747	7.96828	2.80877	3.86565	3.58649	3.4203	3.94151	3.94438	4.87185	4.25258	5.34776	5.75544	5.95195	5.68505
AT1G30730	-	Berberine bridge enzyme-like 11 [Source:UniProtKB/Swiss-Prot;Acc:Q9SA88]	0.770407	2.07704e-08	2.61402	2.59883e-62	1.49034	5.26823e-22	2.35818	1.14826e-103	11.5736	10.8898	13.3408	11.9347	7.2442	7.63292	6.27737	7.0515	17.7999	23.7617	25.8132	22.4583	4.14646	3.77869	2.99959	3.64158	49.9994	47.9765	41.0959	46.3573	31.0825	21.2867	24.0016	25.4569	9.66591	9.14874	8.31904	9.04456
AT1G15210	ABCG35	PDR7 [Source:UniProtKB/TrEMBL;Acc:A0A178WAD4]	-0.514623	2.11905e-08	-0.442732	0.388891	-0.336586	0.108303	-0.439815	0.000104357	9.2579	9.75605	11.1913	10.0684	15.2506	14.1441	14.1515	14.5154	9.56302	11.9636	9.72673	10.4178	17.0399	16.66	8.47982	14.0599	11.9027	13.9045	12.8427	12.8833	10.907	14.299	16.4182	13.8747	18.5284	18.4265	15.5064	17.4871
AT2G28630	KCS12	3-ketoacyl-CoA synthase 12 [Source:UniProtKB/Swiss-Prot;Acc:Q9SIB2]	-0.642583	2.11905e-08	0.201551	0.17386	0.59833	0.000578887	1.19041	3.27914e-26	10.3779	8.52451	9.88667	9.59635	16.2468	15.3497	13.6079	15.0681	12.0486	13.6393	13.6781	13.122	12.4678	10.6498	10.8784	11.332	56.7092	45.8329	52.5156	51.6859	40.8667	28.102	34.1599	34.3762	19.2836	24.6362	24.0928	22.6708
AT1G50020	-	F2J10.10 protein [Source:UniProtKB/TrEMBL;Acc:Q9LPM3]	-0.582993	2.22377e-08	-0.442219	0.000179044	-0.396513	0.0163263	-0.275798	0.0629314	21.3618	20.5667	21.6293	21.1859	30.947	32.0458	32.9516	31.9814	26.7932	25.1449	25.4623	25.8001	33.8008	32.1369	38.8576	34.9318	30.1951	23.8928	28.0836	27.3905	28.6854	22.9709	24.1364	25.2643	31.9963	33.6403	33.9736	33.2034
AT3G62830	UXS2	UDP-glucuronic acid decarboxylase 2 [Source:UniProtKB/Swiss-Prot;Acc:Q9LZI2]	-0.472371	2.28844e-08	-0.4342	0.000778315	-0.187646	0.49609	-0.296054	0.0623371	23.0265	22.8892	21.1524	22.3561	30.4444	31.6393	31.5051	31.1963	22.4554	22.1722	21.0504	21.8927	34.6596	28.8871	24.7634	29.4367	21.3586	19.1317	17.8811	19.4571	19.3745	24.4266	19.2992	21.0334	19.8115	26.3439	25.5737	23.9097
AT3G04730	IAA16	Auxin-responsive protein IAA16 [Source:UniProtKB/Swiss-Prot;Acc:O24407]	0.390242	2.34458e-08	0.418824	5.12707e-10	0.314331	0.00135563	0.206639	0.011925	135.503	129.009	139.662	134.725	93.3755	107.716	109.607	103.566	118.252	122.279	126.52	122.35	91.1433	85.4358	96.5787	91.0526	126.935	126.116	126.428	126.493	137.599	131.188	141.206	136.664	109.456	108.378	111.369	109.734
AT3G12610	DRT100	DRT100 [Source:UniProtKB/TrEMBL;Acc:A0A178VMS3]	-0.52659	2.39986e-08	-0.978219	8.84021e-19	-0.419142	0.00533675	-0.621251	8.88692e-09	18.1222	19.8673	18.4853	18.8249	27.5221	28.491	25.9052	27.3061	15.9551	13.4832	13.3592	14.2658	30.5462	27.2875	26.3686	28.0674	18.0361	19.8544	20.5951	19.4952	19.8701	22.1368	25.4671	22.4913	28.5134	30.8309	30.7201	30.0215
AT3G17185	TASIR-ARF	TAS3/TASIR-ARF (TRANS-ACTING SIRNA3); other RNA [Source:TAIR;Acc:AT3G17185]	0.68169	2.47355e-08	0.0483253	0.889097	0.388544	0.153316	0.179741	0.520002	23.7827	24.1417	25.9578	24.6274	15.445	15.6345	15.3671	15.4822	14.4539	12.5289	13.5357	13.5062	16.7572	11.7551	10.5277	13.0133	9.62584	10.5592	10.2889	10.158	12.0353	11.7687	11.5118	11.7719	7.35297	10.1906	9.37129	8.97161
AT4G19420	-	Pectinacetylesterase family protein [Source:TAIR;Acc:AT4G19420]	0.449886	2.47626e-08	1.43568	3.38348e-28	0.894184	1.32866e-07	1.1801	1.60307e-26	17.871	18.8857	18.8921	18.5496	13.759	13.7298	13.5646	13.6845	17.6032	23.0548	25.5505	22.0695	7.19181	7.69952	9.43011	8.10715	42.9896	38.522	31.3097	37.6071	40.4736	25.4701	26.8176	30.9204	16.5629	16.4717	16.8093	16.6146
AT5G05790	-	At5g05790 [Source:UniProtKB/TrEMBL;Acc:Q9FFJ9]	1.23103	2.48683e-08	0.743326	0.00120676	-0.0508898	0.914388	-0.203345	0.406731	5.16127	7.71527	6.29483	6.39046	2.79368	2.34183	3.11819	2.75123	4.92607	5.47634	4.70041	5.03427	2.88055	2.93211	3.16605	2.9929	5.81818	5.74871	5.46624	5.67771	6.35343	5.91769	6.71069	6.32727	6.00935	6.52131	7.10976	6.54681
AT1G56250	VBF	F-box protein VBF [Source:UniProtKB/Swiss-Prot;Acc:Q9C7K0]	3.78848	2.51491e-08	3.169	6.53795e-13	2.79568	1.18273e-08	4.59537	6.42435e-38	1.87688	1.24041	1.67521	1.5975	0.150826	0.112291	0.0832477	0.115455	2.31084	3.89582	3.82081	3.34249	0.295105	0.480233	0.323866	0.366401	9.85635	6.24604	7.7467	7.9497	3.1341	1.81643	1.92035	2.29029	0.318922	0.325994	0.34393	0.329615
AT4G02700	SULTR3;2	Sulfate transporter 3.2 [Source:UniProtKB/Swiss-Prot;Acc:O04289]	-0.945896	2.53823e-08	-1.00948	2.05017e-07	-0.690386	0.00525408	-0.566429	0.0142952	2.60742	2.63108	3.06495	2.76782	5.48734	5.3436	5.34345	5.39146	2.46314	3.00986	3.44449	2.9725	5.06209	5.75752	6.89949	5.90637	2.49442	2.25403	2.59234	2.44693	2.3412	2.09574	2.32038	2.25244	3.54904	4.00455	3.31985	3.62448
AT1G19350	BES1	Brassinosteroid signaling positive regulator (BZR1) family protein [Source:UniProtKB/TrEMBL;Acc:F4HP45]	-0.37372	2.63655e-08	-0.478098	1.2812e-08	-0.571874	6.51395e-07	-0.457926	4.21807e-06	40.0826	39.0225	40.5462	39.8837	51.1735	54.8947	50.0608	52.043	31.2675	33.0991	36.1898	33.5188	47.2155	43.1442	48.8162	46.392	23.7434	26.1225	26.4614	25.4424	21.8663	23.3721	25.486	23.5748	37.4233	33.9159	33.6149	34.9847
AT1G72840	-	Disease resistance protein (TIR-NBS-LRR class) [Source:UniProtKB/TrEMBL;Acc:F4IEZ7]	0.879098	2.6401e-08	-0.0475132	0.88848	0.00160585	0.996993	-0.162519	0.537562	4.47547	5.04815	4.49735	4.67366	2.75649	2.91722	1.98667	2.55346	1.96928	1.90963	2.10091	1.99327	2.16498	2.11561	1.85885	2.04648	3.05822	2.76578	2.12842	2.65081	2.46158	3.00041	3.4688	2.97693	3.16854	2.88539	2.85135	2.96843
AT4G05020	NDB2	NAD(P)H dehydrogenase B2 [Source:UniProtKB/TrEMBL;Acc:F4JGL5]	-0.674575	2.72916e-08	0.34232	0.529415	0.523134	0.00375608	0.24996	0.138553	5.84732	6.55539	5.67888	6.0272	9.82173	9.61931	9.59831	9.67978	9.41323	12.0262	9.10849	10.1827	9.32251	9.72663	4.87935	7.97616	11.0166	11.1681	9.16789	10.4508	10.7509	12.3574	14.8734	12.6606	7.99487	9.53058	8.85017	8.79187
AT5G64570	BXL4	Beta-D-xylosidase 4 [Source:UniProtKB/Swiss-Prot;Acc:Q9FLG1]	-0.463589	2.78854e-08	-0.693166	1.25003e-14	-0.155656	0.614842	0.317235	0.00406544	19.2208	17.1798	20.6801	19.0269	26.6068	25.6666	27.0721	26.4485	20.5642	23.0341	23.3731	22.3238	32.9002	34.359	40.3852	35.8815	37.2061	37.4624	34.7484	36.4723	32.8107	24.5844	21.6317	26.3423	32.9534	28.0865	26.8648	29.3015
AT4G34790	-	At4g34790 [Source:UniProtKB/TrEMBL;Acc:Q9SW55]	1.279	2.83012e-08	0.766927	0.103146	0.29125	0.60081	0.0238435	0.965084	9.71495	10.4918	12.5371	10.9146	5.04218	5.12586	3.42009	4.52938	2.70409	3.07909	5.94825	3.91048	2.10555	2.32113	2.34803	2.25823	8.73998	5.93784	6.41869	7.03217	10.9824	7.84543	6.62979	8.48588	4.79564	8.92862	7.01872	6.91432
AT2G29340	-	Tropinone reductase homolog At2g29340 [Source:UniProtKB/Swiss-Prot;Acc:F4IKM1]	0.331983	2.93248e-08	1.03787	2.50284e-53	0.72308	5.46159e-12	1.18925	2.84153e-32	88.769	87.9755	90.5604	89.1017	68.8747	73.9301	71.1003	71.3017	133.606	140.173	152.409	142.063	66.1554	68.949	71.3032	68.8025	104.44	83.8791	83.6545	90.6579	71.7603	63.418	62.2272	65.8018	38.1829	39.1758	42.0578	39.8055
AT3G14940	PPC3	Phosphoenolpyruvate carboxylase 3 [Source:UniProtKB/Swiss-Prot;Acc:Q84VW9]	-0.474758	2.98459e-08	-0.348227	0.320521	0.143869	0.660319	5.41061e-05	0.999768	25.5258	20.7177	24.3789	23.5408	30.5502	33.8753	34.3987	32.9414	18.8947	22.4157	18.6495	19.9866	30.7121	27.057	18.0749	25.2814	25.1571	27.3931	26.4032	26.3178	21.8271	29.5538	36.0903	29.1571	25.6073	27.2105	26.2056	26.3411
AT4G33210	FBL15	SLOMO [Source:UniProtKB/TrEMBL;Acc:A0A178V148]	0.460543	3.151e-08	0.0986701	0.436603	0.152633	0.367822	0.147649	0.22858	20.9824	18.8948	22.3107	20.7293	15.1475	15.2357	15.1571	15.1801	14.7223	15.4612	15.3473	15.1769	14.1178	13.0823	15.0917	14.0973	20.3144	23.1194	21.5049	21.6462	21.4313	20.7307	23.1726	21.7782	20.5517	19.1669	18.9607	19.5597
AT1G42440	-	At1g42440/F7F22_7 [Source:UniProtKB/TrEMBL;Acc:Q9ASU6]	0.446849	3.2815e-08	0.346137	9.18018e-05	0.25165	0.0628948	0.202527	0.0847602	23.3095	22.0821	24.1423	23.178	16.5614	17.7009	17.1383	17.1335	22.5752	22.7398	22.9278	22.7476	16.9097	18.3223	18.1579	17.7966	22.1638	23.5564	20.8294	22.1832	22.416	22.4389	24.1787	23.0112	19.6161	18.7684	19.5114	19.2987
AT5G63160	BT1	BTB/POZ and TAZ domain-containing protein 1 [Source:UniProtKB/Swiss-Prot;Acc:Q9FMK7]	-0.422444	3.31111e-08	-0.227328	0.0106084	0.0845904	0.738431	0.825771	1.53923e-17	68.0174	61.5999	61.7426	63.7866	78.0859	86.1604	93.9581	86.0682	50.754	50.6631	51.5233	50.9801	55.9657	64.7114	57.3519	59.343	132.174	121.938	125.023	126.378	76.3896	72.8077	78.2332	75.8102	79.3947	61.7725	73.0097	71.3923
AT3G48530	KING1	SNF1-related protein kinase regulatory subunit gamma-1 [Source:UniProtKB/Swiss-Prot;Acc:Q8LBB2]	0.397193	3.35313e-08	0.50833	3.95046e-10	0.407463	0.000414001	0.463087	2.02461e-06	137.457	121.169	137.103	131.91	93.5061	105.767	103.384	100.886	100.936	119.418	119.659	113.338	80.1446	76.5815	80.9297	79.2186	161.791	152.099	140.893	151.594	139.152	146.487	153.127	146.255	121.752	102.675	105.855	110.094
AT1G21450	SCL1	Scarecrow-like protein 1 [Source:UniProtKB/Swiss-Prot;Acc:Q9SDQ3]	0.491731	3.40698e-08	0.749471	1.37013e-13	0.654382	3.08027e-06	0.986455	4.55242e-21	22.8365	19.8582	20.9334	21.2094	15.0003	15.151	15.3789	15.1767	20.1761	23.5033	23.9953	22.5582	12.8299	12.9155	14.2327	13.326	30.4906	28.3976	26.6353	28.5078	25.5594	20.1792	22.3728	22.7038	15.9824	13.5846	13.6441	14.4037
AT1G32090	-	Hyperosmolality-gated Ca2+ permeable channel 1.8 [Source:UniProtKB/TrEMBL;Acc:A0A097NUQ2]	-0.563309	3.43017e-08	-0.476528	4.39449e-06	-0.00030441	0.999163	-0.090303	0.565071	11.7141	10.3587	11.1924	11.0884	16.6857	14.9413	17.8686	16.4985	13.5938	13.162	12.8673	13.2077	17.5401	16.8877	20.5001	18.3093	17.132	18.141	16.3577	17.2102	15.6025	16.8553	22.6348	18.3642	19.6901	18.1289	17.1895	18.3361
AT2G04480	-	Uncharacterized protein At2g04480 [Source:UniProtKB/TrEMBL;Acc:Q9SJC2]	3.36852	3.50317e-08	3.08769	0.000386917	1.26976	0.0354156	1.55399	0.00150463	1.89123	3.17038	2.52271	2.52811	0.357151	0	0.394257	0.250469	1.77737	0.9449	1.04563	1.25597	0.285225	0.108303	0.054779	0.149436	1.80927	2.88723	2.79527	2.49726	2.22644	2.40557	1.53788	2.05663	1.10283	0.485223	0.982471	0.856841
AT1G26700	MLO14	MLO-like protein 14 [Source:UniProtKB/Swiss-Prot;Acc:Q94KB1]	-2.26564	3.56425e-08	-1.04379	0.0320312	-0.694405	0.656445	-1.8955	0.0863989	0.182064	0.412363	0.277171	0.290533	1.5257	1.51453	1.20979	1.41667	0.609952	0.586473	0.391455	0.529293	1.24933	1.34561	0.692138	1.09569	0	0.176875	0.0840919	0.0869889	0.0893058	0.154175	0.357356	0.200279	0.464479	0.371566	0.13067	0.322238
AT5G67250	SKIP2	F-box protein SKIP2 [Source:UniProtKB/Swiss-Prot;Acc:Q9FE83]	0.479418	3.62732e-08	0.570018	3.61415e-11	0.118477	0.652248	0.0754709	0.626874	26.6864	24.3679	22.7353	24.5965	17.0228	18.075	18.1272	17.7417	22.374	23.7158	22.6249	22.9049	15.0756	15.1748	15.7877	15.346	25.225	23.832	24.1671	24.408	28.6255	22.4716	24.5532	25.2167	21.9345	22.2135	25.4479	23.1986
AT2G41410	CML35	Probable calcium-binding protein CML35 [Source:UniProtKB/Swiss-Prot;Acc:P30188]	-0.540162	3.63926e-08	-0.136972	0.302813	-0.116902	0.733155	0.430853	0.000368674	49.0592	47.817	42.388	46.4214	72.7668	72.3819	58.4232	67.8573	59.2373	65.6556	70.4062	65.0997	69.9732	63.257	80.2879	71.1727	146.241	129.705	132.636	136.194	105.48	100.54	74.236	93.4187	84.964	115.891	102.513	101.123
AT5G23530	CXE18	Probable carboxylesterase 18 [Source:UniProtKB/Swiss-Prot;Acc:Q9LT10]	-0.873343	3.75992e-08	-0.564077	0.000471386	-0.174992	0.618344	-0.199408	0.438601	7.27932	5.22475	7.21358	6.57255	13.2905	11.895	11.1797	12.1217	8.57377	7.76674	7.65247	7.99766	12.8533	12.395	10.1223	11.7902	6.65571	9.57513	8.15253	8.12779	8.05763	7.73066	9.07217	8.28682	11.0611	8.1248	8.84613	9.34399
AT1G65840	PAO4	Probable polyamine oxidase 4 [Source:UniProtKB/Swiss-Prot;Acc:Q8H191]	-0.430712	3.78161e-08	-0.074036	0.560245	-0.0610393	0.831432	-0.568514	2.70716e-07	26.9445	27.3958	24.5981	26.3128	35.2433	34.9429	36.8585	35.6816	42.626	44.2592	45.706	44.1971	50.6725	45.0492	43.0319	46.2512	33.4406	34.7046	32.9785	33.7079	47.7529	48.1566	48.2358	48.0484	42.4125	54.658	53.0374	50.036
AT2G26040	PYL2	Abscisic acid receptor PYL2 [Source:UniProtKB/Swiss-Prot;Acc:O80992]	1.56101	3.79149e-08	-0.0370016	0.963117	0.196487	0.773672	0.0137802	0.981717	6.06705	4.31103	5.58071	5.3196	2.47119	1.7469	1.19864	1.80558	1.73911	1.35034	1.32152	1.47032	1.29774	1.23191	2.00998	1.51321	2.61754	2.08027	2.30773	2.33518	2.1007	2.99339	2.87981	2.65797	2.60388	2.07175	2.27681	2.31748
AT3G60490	ERF035	Ethylene-responsive transcription factor ERF035 [Source:UniProtKB/Swiss-Prot;Acc:Q9M210]	1.53807	3.82122e-08	0.932203	0.00959682	0.63175	0.119693	0.823308	0.0104385	4.73693	4.46915	5.57143	4.92584	1.88106	1.32785	1.93806	1.71565	3.34382	3.70775	2.80797	3.28651	1.35535	1.68589	2.10935	1.71686	5.12457	6.5373	3.76236	5.14141	5.38543	4.75575	3.38887	4.51001	3.73199	2.52978	2.45714	2.90631
AT5G22390	-	FANTASTIC four-like protein (DUF3049) [Source:UniProtKB/TrEMBL;Acc:Q9FMR2]	1.23936	3.82122e-08	0.426334	0.290209	0.246103	0.668227	0.607641	0.0473491	5.78944	6.51869	6.36199	6.22337	2.36496	3.07887	2.52507	2.6563	4.75202	2.64527	3.26645	3.55458	3.16432	2.38659	2.41425	2.65505	4.0066	4.34795	5.00668	4.45374	3.78643	3.33794	3.30429	3.47622	3.13342	3.41892	2.20036	2.91757
AT1G23550	SRO2	Probable inactive poly [ADP-ribose] polymerase SRO2 [Source:UniProtKB/Swiss-Prot;Acc:Q9ZUD9]	1.18786	3.88211e-08	1.3146	7.07983e-06	0.633644	0.093545	0.228958	0.628065	6.44138	5.74411	5.2592	5.81489	2.61633	2.66463	2.40054	2.5605	4.44969	3.24569	5.02917	4.24151	1.70954	1.94739	1.42274	1.69322	3.95897	3.18132	2.12748	3.08926	4.41286	4.6319	3.24908	4.09795	1.884	2.99638	3.03038	2.63692
AT5G43310	-	COP1-interacting protein-like protein [Source:UniProtKB/TrEMBL;Acc:F4K5Y5]	-0.457546	4.0549e-08	-0.492438	1.00333e-07	-0.322442	0.0352448	-0.240878	0.0258377	9.99444	9.27985	9.24876	9.50768	12.9842	13.3718	13.0401	13.132	9.38133	9.6508	8.98309	9.33841	13.1333	12.2795	13.8336	13.0821	14.5099	15.6672	15.5028	15.2266	12.4685	15.2337	15.5857	14.4293	19.0771	17.6553	17.3029	18.0117
AT2G44950	HUB1	E3 ubiquitin-protein ligase BRE1-like 1 [Source:UniProtKB/Swiss-Prot;Acc:Q8RXD6]	0.48893	4.09261e-08	0.158442	0.235705	0.147654	0.444834	0.0856113	0.569965	13.1144	12.4907	13.3481	12.9844	9.33364	9.30477	9.32277	9.3204	9.98971	9.83426	9.64562	9.82319	9.20521	8.69607	8.38405	8.76178	12.9356	12.5496	12.802	12.7624	13.8024	13.752	12.526	13.3601	11.575	11.9896	12.5633	12.0426
AT5G50335	-	At5g50335 [Source:UniProtKB/TrEMBL;Acc:Q8LEB7]	-1.89447	4.19097e-08	-1.64505	2.87354e-06	-1.51082	0.00479042	-3.46135	2.21876e-08	1.61297	2.15084	1.389	1.7176	4.84595	8.31522	6.03719	6.39945	1.4291	3.44135	2.67985	2.51677	6.73385	6.53923	9.81104	7.69471	0.140279	0.356135	0.406363	0.300926	1.22275	1.41911	0.86344	1.16843	2.14695	3.8305	3.99915	3.32553
AT2G24592	-	unknown protein; LOCATED IN: endomembrane system; Ha. [Source:TAIR;Acc:AT2G24592]	-0.995243	4.21259e-08	-1.03219	1.09933e-06	-0.618983	0.0874084	-1.64521	1.34965e-08	10.6552	10.7411	11.1354	10.8439	21.4169	22.8422	21.1128	21.7907	13.045	9.22402	10.2073	10.8255	19.8245	25.0566	21.7107	22.1973	3.93609	3.48467	4.38544	3.9354	8.59023	6.33017	9.21464	8.04501	9.54872	13.5211	13.9319	12.3339
AT5G51550	EXL3	Protein EXORDIUM-like 3 [Source:UniProtKB/Swiss-Prot;Acc:Q9FHM9]	-0.489524	4.21259e-08	-0.0785679	0.571339	-0.00203151	0.996187	-0.0975484	0.831425	29.5494	26.6146	26.0433	27.4024	39.7021	39.9722	36.3088	38.661	36.0797	34.6908	32.0886	34.2863	37.1606	33.7434	37.3693	36.0911	44.7721	58.5444	55.6063	52.9743	53.1846	57.8709	59.174	56.7431	72.2925	44.1203	53.8191	56.744
AT3G51080	GATA6	GATA transcription factor [Source:UniProtKB/TrEMBL;Acc:A0A178VKT0]	0.929514	4.23602e-08	0.919801	1.08657e-07	0.688745	0.0138819	1.42177	1.93473e-14	9.20434	9.68897	11.8328	10.242	5.45794	5.21092	5.64123	5.4367	9.15	9.55557	9.02433	9.2433	4.89738	4.94414	4.74016	4.86056	9.26332	8.22662	9.86302	9.11766	6.57369	5.27347	4.66111	5.50276	3.20171	3.36622	3.66417	3.4107
AT2G33570	GALS1	Galactan beta-1,4-galactosyltransferase GALS1 [Source:UniProtKB/Swiss-Prot;Acc:O22807]	-0.736141	4.24404e-08	-0.7543	1.2568e-09	-0.572825	0.000467933	-0.262512	0.173795	6.00782	6.54686	5.1038	5.88616	10.0219	9.7399	9.76426	9.84201	6.15343	6.77854	6.62614	6.51937	10.8761	10.8596	11.008	10.9146	9.47265	13.0783	12.7028	11.7513	9.43022	10.0351	9.04067	9.502	16.5265	12.8423	12.9676	14.1122
AT5G56250	HAP8	Hapless 8 [Source:UniProtKB/TrEMBL;Acc:Q9FH14]	-0.767516	4.61145e-08	-0.769779	2.43818e-07	-0.604133	5.01834e-06	-0.749886	9.73248e-10	4.04618	3.10752	3.66029	3.60467	6.39552	6.41814	5.68505	6.16624	3.26813	3.73756	3.64876	3.55149	6.77503	5.37681	5.87485	6.00889	5.60065	4.98196	5.55864	5.38041	6.10685	5.78057	6.02185	5.96976	9.37726	9.07436	8.72263	9.05808
AT2G14210	ANR1	AGAMOUS-like 44 [Source:TAIR;Acc:AT2G14210]	3.91539	4.61145e-08	3.59888	1	0.665125	0.25178	0.107224	0.892069	2.00181	1.72722	1.60072	1.77658	0.214792	0	0.142264	0.119019	0.0554254	0.209361	0.04891	0.104565	0	0	0	0	1.52334	1.50276	0.924598	1.3169	1.78532	1.76122	2.27713	1.94122	1.25151	1.1142	1.30611	1.22394
AT4G08770	PER37	Peroxidase 37 [Source:UniProtKB/Swiss-Prot;Acc:Q9LDN9]	0.88555	4.63042e-08	0.294398	0.309278	-0.206683	0.599815	0.112589	0.828912	11.9466	17.536	15.1068	14.8631	8.94172	7.5448	7.8586	8.11504	9.25156	11.0622	7.94867	9.4208	7.99788	9.67275	5.2432	7.63794	27.8056	25.7245	23.8885	25.8062	23.0828	19.916	19.2309	20.7432	16.0308	30.0901	25.5484	23.8898
AT5G10210	-	At5g10210 [Source:UniProtKB/TrEMBL;Acc:Q9LX09]	1.92478	4.95058e-08	1.29857	0.0454484	0.451544	0.330045	1.10144	1.01042e-05	4.7531	3.70423	4.14969	4.20234	1.44774	0.670666	1.22525	1.11455	1.8679	1.69337	0.934049	1.49844	0.809329	0.358529	0.673556	0.613805	6.35617	7.29881	6.42084	6.69194	4.7131	4.89679	3.21011	4.27333	3.44676	3.2126	2.68996	3.11644
AT2G02370	-	At2g02370/T16F16.16 [Source:UniProtKB/TrEMBL;Acc:Q9ZVQ5]	0.862014	5.04248e-08	0.748657	0.000235403	0.350956	0.117435	0.357668	0.0639401	7.12628	6.7114	6.82291	6.88686	3.27646	4.19109	3.98097	3.81617	4.63871	5.78709	5.8084	5.4114	3.73702	2.84731	2.99835	3.19422	5.6812	6.40279	7.01323	6.36574	6.78552	6.15299	6.12524	6.35458	5.20769	4.77185	4.94748	4.97567
AT4G32730	PC-MYB1	Homeodomain-like protein [Source:UniProtKB/TrEMBL;Acc:F4JV48]	-0.553068	5.04837e-08	-0.625972	3.92315e-08	-0.321157	0.154571	-0.301699	0.0495064	5.95837	5.90144	6.02502	5.96161	8.68127	8.63002	9.13077	8.81402	6.42557	5.50802	6.09444	6.00934	9.85889	8.73928	9.13391	9.24402	7.80152	8.31862	7.61826	7.9128	6.52927	8.13415	8.81651	7.82664	11.3215	9.52411	8.43321	9.75961
AT3G21690	DTX40	Protein DETOXIFICATION 40 [Source:UniProtKB/Swiss-Prot;Acc:Q9LVD9]	-0.389256	5.15418e-08	-0.203296	0.022481	-0.198614	0.202379	-0.225248	0.0250612	48.8848	47.1217	42.7732	46.2599	62.6451	60.4397	59.706	60.9303	57.3682	51.5548	56.4857	55.1362	61.5407	59.6409	68.4012	63.1943	49.2751	49.2346	51.2568	49.9222	55.1119	48.0896	49.7592	50.9869	54.9533	62.2544	58.0296	58.4124
AT4G00040	-	Type III polyketide synthase C [Source:UniProtKB/Swiss-Prot;Acc:O81305]	-0.661756	5.18732e-08	-0.565133	1.86393e-06	-0.251936	0.191537	-0.0552514	0.787479	15.6298	15.4492	13.1245	14.7345	24.268	20.9085	25.0785	23.4183	27.1982	20.0153	24.1815	23.7983	34.8515	34.1678	36.3411	35.1202	17.2363	17.1049	16.5401	16.9604	14.7478	15.5235	14.2408	14.8374	17.1132	18.3014	17.4914	17.6353
AT5G44240	ALA2	Phospholipid-transporting ATPase [Source:UniProtKB/TrEMBL;Acc:F4K8T6]	-0.481844	5.192e-08	-0.426709	1.42513e-05	-0.169795	0.301886	-0.203337	0.103059	10.3034	9.29567	10.0904	9.89647	13.995	14.4678	13.2712	13.9114	10.0067	9.15823	9.70078	9.6219	13.0968	13.2439	12.2853	12.8753	15.666	14.3104	13.1368	14.371	14.6047	14.041	15.5969	14.7475	16.3505	17.046	16.283	16.5598
AT5G24890	-	At5g24890 [Source:UniProtKB/TrEMBL;Acc:Q8L9W8]	0.55291	5.30054e-08	0.693156	4.16802e-13	0.373336	0.0408243	0.795771	2.97044e-13	39.1916	33.2857	37.4903	36.6559	22.2151	25.3919	27.9166	25.1745	33.2833	37.2574	34.6704	35.0704	20.3306	21.0538	23.3217	21.5687	53.7127	48.1899	51.0426	50.9817	42.3053	32.4599	39.6684	38.1445	33.1148	25.7003	29.4216	29.4122
AT3G13720	PRA1F3	PRA1 family protein F3 [Source:UniProtKB/Swiss-Prot;Acc:Q9LIC6]	-0.571848	5.40984e-08	-0.240247	0.0678508	-0.036151	0.923753	-0.368193	0.0153718	11.6621	11.6068	12.6781	11.9823	17.7982	18.3494	17.7526	17.9668	14.4629	14.2338	13.8902	14.1957	17.5375	15.4988	17.0677	16.7013	11.6918	10.5418	10.5663	10.9333	12.6207	14.3179	14.4643	13.801	12.6069	14.4744	15.3083	14.1299
AT3G15680	-	At3g15680 [Source:UniProtKB/TrEMBL;Acc:Q9LW11]	-0.854734	5.41555e-08	-0.860119	2.46539e-10	-0.881124	0.000215631	-0.617655	0.00562186	8.69544	9.09325	7.69554	8.49474	17.9317	12.2907	16.0967	15.4397	9.91528	10.4998	8.56276	9.65927	15.8259	17.3585	19.2875	17.4906	3.39398	4.19	4.40181	3.99526	2.76389	3.90473	3.34521	3.33795	6.45061	5.87751	6.09104	6.13972
AT4G29030	-	Glycine-rich protein like [Source:UniProtKB/TrEMBL;Acc:Q9SZD3]	-0.538772	5.44338e-08	-0.644666	1.61098e-07	-0.877079	0.000180259	-1.21104	5.84409e-10	43.3243	37.7001	39.3071	40.1105	61.2457	61.0279	53.4327	58.5688	39.7724	35.6824	28.6466	34.7005	53.6635	55.8753	53.0915	54.2101	9.41969	18.5337	14.3258	14.093	24.753	15.366	13.287	17.802	36.8609	29.5398	31.5655	32.6554
AT3G03470	CYP89A9	Cytochrome P450 89A9 [Source:UniProtKB/Swiss-Prot;Acc:Q9SRQ1]	0.828976	5.67818e-08	-0.507706	0.0457389	0.200671	0.674283	0.892261	8.17125e-07	18.563	13.5385	15.673	15.9248	9.54231	10.3947	7.06866	9.00191	2.65672	2.74136	3.68816	3.02875	4.15523	3.78455	4.82595	4.25525	11.8305	12.2465	8.00885	10.6953	9.18377	5.84254	4.88069	6.63567	5.5222	5.97032	5.80253	5.76502
AT1G05020	AP180	Clathrin coat assembly protein AP180 [Source:UniProtKB/Swiss-Prot;Acc:Q9ZVN6]	-1.39328	5.72453e-08	-1.41728	3.48714e-09	-0.415525	0.145388	-0.692861	0.00266301	1.24996	0.775172	0.925024	0.983384	2.87684	2.56287	2.30037	2.58003	1.18966	1.02458	1.34376	1.186	2.55668	3.22947	3.64309	3.14308	1.68157	2.01123	2.02065	1.90449	2.28006	2.30599	2.35758	2.31454	3.25819	2.8539	3.13988	3.08399
AT2G40970	MYBC1	MYBC1 [Source:UniProtKB/TrEMBL;Acc:A0A178VYV1]	0.844072	5.80033e-08	0.335748	0.232736	0.248611	0.465352	0.74868	7.43301e-05	12.2862	13.6509	14.1175	13.3515	8.22241	6.82877	7.45905	7.50341	7.79894	10.157	10.1031	9.35302	8.92006	7.90597	5.20062	7.34222	14.0632	18.1762	17.6016	16.6137	11.165	11.1395	13.0307	11.7784	12.4325	8.48125	8.78699	9.90024
AT3G50840	-	BTB/POZ domain-containing protein At3g50840 [Source:UniProtKB/Swiss-Prot;Acc:Q8LPQ3]	1.2317	5.9524e-08	0.229187	0.481089	-0.050594	0.920593	0.122454	0.684702	3.14965	2.94097	3.02148	3.03737	1.26292	1.2739	1.37165	1.30282	2.44416	2.56126	3.1541	2.71984	2.30023	2.50784	2.07764	2.29523	3.77675	3.96106	5.22119	4.31967	4.08461	3.31962	4.12848	3.84424	3.71376	3.96244	4.25271	3.9763
AT2G46650	CYTB5-C	Cytochrome B5 isoform C [Source:UniProtKB/Swiss-Prot;Acc:Q9ZNV4]	-1.12335	5.99851e-08	-0.646825	0.000184986	-0.0935708	0.832674	-0.0443339	0.888719	3.57163	4.93073	3.76991	4.09076	9.5777	9.1951	8.14053	8.97111	9.36948	10.3436	10.5975	10.1035	14.9314	13.4582	18.7315	15.7071	12.3006	9.53045	11.8336	11.2216	11.4461	12.2133	8.97332	10.8776	10.2687	12.3236	12.1676	11.5866
AT4G34030	MCCB	Methylcrotonoyl-CoA carboxylase beta chain, mitochondrial [Source:UniProtKB/Swiss-Prot;Acc:Q9LDD8]	0.462116	6.11898e-08	0.498378	2.92967e-08	0.215076	0.238135	0.304087	0.00355359	61.0763	50.5052	60.7962	57.4593	39.1513	43.5204	43.3647	42.0121	46.1809	52.5846	55.8824	51.5493	34.5657	35.6168	38.6065	36.263	58.3847	56.4128	53.2747	56.0241	59.7808	49.2915	49.3438	52.8054	49.8721	43.4625	42.937	45.4239
AT1G64530	NLP6	Protein NLP6 [Source:UniProtKB/Swiss-Prot;Acc:Q8RWY4]	-0.706793	6.21576e-08	-0.425358	0.00173201	-0.21893	0.401441	-0.299967	0.0706615	4.22581	4.7506	4.54394	4.50678	7.86436	7.41232	6.96341	7.41336	6.33368	6.85863	5.73052	6.30761	8.38555	8.55766	8.37242	8.43854	5.7369	5.97918	6.59245	6.10284	5.71105	6.27881	7.43402	6.47463	8.29323	7.12844	7.14812	7.52326
AT1G22710	SUC2	Sucrose transport protein SUC2 [Source:UniProtKB/Swiss-Prot;Acc:Q39231]	-0.365345	6.21971e-08	-0.406208	8.32108e-07	-0.0856159	0.722103	-0.316557	0.0110827	51.8008	46.6049	50.5292	49.645	65.1608	64.637	63.3508	64.3829	47.4738	46.0271	44.326	45.9423	58.5978	56.4479	66.8838	60.6432	45.44	57.9828	50.2406	51.2211	56.5028	64.6691	59.6479	60.2733	70.6817	60.6189	60.2559	63.8522
AT4G38400	EXLA2	Expansin-like A2 [Source:UniProtKB/Swiss-Prot;Acc:Q9SVE5]	-1.21509	6.23263e-08	-0.425853	0.0829488	-0.629163	0.0413996	-1.08317	6.28398e-06	2.98672	3.08463	2.60261	2.89132	7.34946	6.65939	6.17911	6.72932	5.23736	5.95582	5.44874	5.5473	6.64057	8.52592	7.01906	7.39518	2.90057	3.20933	2.92622	3.01204	4.03996	5.08032	3.28646	4.13558	6.94704	5.68909	6.53908	6.39174
AT4G13930	SHM4	Serine hydroxymethyltransferase 4 [Source:UniProtKB/Swiss-Prot;Acc:O23254]	-0.359214	6.2813e-08	-0.218116	0.00273363	-0.396749	0.00054355	-0.377757	3.8422e-05	99.1628	99.4569	100.007	99.5423	138.997	122.195	124.486	128.559	129.887	124.366	130.85	128.367	154.057	151.041	140.435	148.511	76.1784	81.5885	77.9565	78.5744	76.4379	74.2476	82.5805	77.7554	93.6427	108.201	104.735	102.193
AT3G59050	PAO3	Polyamine oxidase 3 [Source:UniProtKB/Swiss-Prot;Acc:Q9LYT1]	-0.587255	6.54759e-08	-0.474833	2.92683e-05	-0.405622	0.0710436	-0.919499	1.62536e-08	9.49632	10.2206	10.2129	9.97659	14.3467	15.4362	15.5767	15.1199	11.4928	12.305	12.6269	12.1416	16.8846	15.7277	17.658	16.7568	8.39145	8.03601	7.50264	7.9767	11.3266	11.996	10.9384	11.4203	11.4426	17.2589	16.5966	15.0994
AT4G09420	-	Disease resistance protein (TIR-NBS class) [Source:UniProtKB/TrEMBL;Acc:Q9M0Q0]	0.795366	6.58087e-08	-0.434338	0.0620952	-0.00136211	0.997053	-0.26054	0.202058	8.64602	8.03389	8.91347	8.53113	5.43449	4.74733	4.66596	4.94926	3.24094	3.22534	2.96996	3.14541	4.64481	4.05032	4.01946	4.2382	7.24352	6.95823	6.82899	7.01024	8.58243	8.14475	8.51032	8.4125	6.94583	9.35512	8.91025	8.40373
AT1G16400	CYP79F2	Hexahomomethionine N-hydroxylase [Source:UniProtKB/Swiss-Prot;Acc:Q9FUY7]	-1.17994	6.65992e-08	-1.0693	1.3603e-11	-0.187539	0.520502	-0.295861	0.113256	2.09578	1.76473	1.69139	1.85063	4.00547	4.85183	3.73732	4.19821	4.47578	3.67181	3.74605	3.96455	8.26361	7.84444	8.88248	8.33018	10.3146	7.67809	8.81696	8.93656	8.49663	11.1678	9.31756	9.66065	11.7633	11.502	9.66533	10.9769
AT5G01710	-	Methyltransferase [Source:UniProtKB/TrEMBL;Acc:Q9M005]	-0.452965	6.99564e-08	-0.553131	6.71585e-11	-0.410322	0.000239607	-0.522303	5.84259e-07	20.4013	22.0346	20.7381	21.058	29.5751	29.8309	27.6693	29.0251	21.4037	20.7645	22.7322	21.6335	30.5835	31.8704	32.1911	31.5483	25.3723	31.1054	26.9829	27.8202	29.2681	29.1982	31.9643	30.1436	38.8478	40.049	41.0902	39.9957
AT1G30870	PER7	Peroxidase 7 [Source:UniProtKB/Swiss-Prot;Acc:Q9SY33]	-0.837677	7.0849e-08	-0.913359	2.49701e-05	-0.103377	0.84833	-0.508053	0.0359521	6.01311	6.73804	6.68404	6.4784	10.5812	12.0043	12.4945	11.6934	5.08979	7.07945	6.29647	6.15524	13.0671	13.0695	8.27297	11.4698	8.44199	9.8247	7.06958	8.44542	8.7337	12.508	12.3773	11.2064	9.07785	15.6506	11.2843	12.0043
AT3G18320	-	F-box and associated interaction domains-containing protein [Source:TAIR;Acc:AT3G18320]	0.700742	7.13799e-08	0.675421	3.50186e-05	0.395227	0.180976	0.728079	0.000354171	16.7483	15.0961	15.354	15.7328	9.00139	10.0918	10.1314	9.74155	10.9306	10.907	12.0973	11.3116	6.63044	6.70624	7.76933	7.03534	8.40464	9.22503	7.45944	8.36303	6.52827	7.27229	6.16381	6.65479	5.80543	4.97453	4.36457	5.04818
AT3G46970	PHS2	Alpha-glucan phosphorylase 2, cytosolic [Source:UniProtKB/Swiss-Prot;Acc:Q9SD76]	0.357762	7.31198e-08	0.598982	2.98381e-19	0.281911	0.0223441	0.306467	0.000290141	101.348	94.69	99.8722	98.6366	72.9901	84.5616	74.9905	77.5141	91.0376	99.345	99.443	96.6085	63.0137	60.0108	67.3427	63.4557	116.574	115.835	109.638	114.016	109.682	105.509	121.972	112.388	98.0108	90.9275	87.934	92.2908
AT1G45207	-	Remorin family protein [Source:UniProtKB/TrEMBL;Acc:F4HRB5]	0.678664	7.3225e-08	0.673102	1.50937e-06	0.408998	0.0357326	0.399397	0.0167588	9.75786	10.6928	10.6664	10.3724	6.30407	6.19511	7.12194	6.54038	9.75215	11.94	11.6184	11.1035	6.85972	7.38448	6.47405	6.90608	7.47652	7.65753	7.075	7.40302	6.96603	7.80122	7.64796	7.47174	5.23095	5.85127	5.76934	5.61718
AT2G27400	TAS1A	TAS1A; other RNA [Source:TAIR;Acc:AT2G27400]	-0.71489	7.52936e-08	-0.58841	5.69456e-05	-0.679673	0.00447991	-1.20828	1.25129e-10	13.7524	14.608	15.6444	14.6683	22.4529	23.521	27.0129	24.3289	18.3226	15.834	16.0804	16.7456	22.6164	28.3327	24.3841	25.1111	6.91892	5.80194	5.97238	6.23108	11.1803	8.21902	7.63556	9.01163	12.4466	16.1915	14.576	14.4047
AT5G42940	RHG1A	Probable E3 ubiquitin-protein ligase RHG1A [Source:UniProtKB/Swiss-Prot;Acc:Q9FMM4]	0.49056	7.70784e-08	0.534979	1.1298e-08	0.28871	0.0683811	0.434591	0.000150766	25.8788	22.0143	26.7647	24.886	17.5646	17.7266	18.2489	17.8467	22.5621	24.3884	26.1152	24.3553	15.6721	16.8145	17.601	16.6958	24.9841	23.0328	24.9167	24.3112	22.1139	21.1447	22.8381	22.0322	20.2291	17.4338	16.3528	18.0052
AT1G26945	PRE6	Transcription factor PRE6 [Source:UniProtKB/Swiss-Prot;Acc:Q8GW32]	1.20921	7.76273e-08	1.70659	3.51001e-17	0.668639	0.0188579	0.583308	0.0256814	7.19652	6.62611	7.54899	7.12387	3.05554	2.85208	3.42333	3.11032	11.974	14.1357	15.577	13.8956	3.05934	4.88867	4.7005	4.21617	6.83843	5.91218	5.71091	6.15384	7.29696	5.60919	6.73087	6.54567	4.45731	3.9034	3.97488	4.11186
AT1G42990	BZIP60	bZIP transcription factor 60 [Source:UniProtKB/Swiss-Prot;Acc:Q9C7S0]	0.545743	7.88069e-08	1.48496	5.30409e-41	0.794131	2.69601e-10	0.985654	5.75549e-19	27.6508	27.9295	27.4471	27.6758	18.3698	19.7096	19.1997	19.0931	45.7127	60.1164	52.5543	52.7944	18.0477	19.2478	18.9254	18.7403	71.1602	58.4302	59.6888	63.0931	61.806	52.6391	51.7544	55.3998	29.2747	31.6285	34.8184	31.9072
AT1G18850	-	F6A14.6 protein [Source:UniProtKB/TrEMBL;Acc:Q9M9V4]	0.752461	7.95475e-08	0.916383	1.63768e-10	0.264774	0.365467	-0.160712	0.485266	10.4424	11.1786	12.2279	11.283	6.61099	6.4504	7.23546	6.76562	12.6668	13.4109	13.4455	13.1744	7.45464	7.43633	5.91488	6.93528	7.4709	7.81929	7.54564	7.61194	12.1523	9.55587	9.04423	10.2508	7.32802	8.64667	9.59198	8.52222
AT5G65730	XTH6	Xyloglucan endotransglucosylase/hydrolase [Source:UniProtKB/TrEMBL;Acc:Q0WUU2]	-0.767328	7.95671e-08	-0.780625	1.81458e-11	0.0368882	0.934467	-0.334064	0.0756667	18.6489	15.6123	14.166	16.1424	21.6674	29.1439	32.0479	27.6197	11.064	11.3892	11.2912	11.2481	19.7243	18.9669	18.9407	19.2106	13.8282	16.7367	17.2271	15.9307	18.9414	19.4237	23.609	20.658	24.6996	17.3462	18.2773	20.1077
AT5G57280	RID2	RID2 [Source:UniProtKB/TrEMBL;Acc:A0A178UNY0]	0.744037	7.95671e-08	0.689401	2.85364e-06	0.400801	0.0571137	0.480782	0.00484121	15.1935	15.1178	14.8045	15.0386	9.15112	9.56013	8.38146	9.03091	17.8135	15.4635	16.3792	16.552	10.857	10.5183	9.3102	10.2285	13.4823	12.3346	12.745	12.854	12.7463	12.2057	11.6297	12.1939	8.52494	9.81188	9.31492	9.21725
AT1G62440	LRX2	Leucine-rich repeat extensin-like protein 2 [Source:UniProtKB/Swiss-Prot;Acc:O48809]	-1.6002	7.96051e-08	-1.01102	0.0103343	-0.290736	0.417491	0.167732	0.592149	0.8417	0.502784	0.963778	0.769421	2.62881	2.4275	2.0246	2.3603	0.985966	1.1322	1.02088	1.04635	2.25563	2.9631	1.0502	2.08964	4.19128	4.54981	3.30948	4.01686	2.85832	3.02861	2.90175	2.92956	4.23242	3.5589	2.93272	3.57468
AT1G03365	RF4	Putative E3 ubiquitin-protein ligase RF4 [Source:UniProtKB/Swiss-Prot;Acc:Q9ZVT8]	0.578937	8.14147e-08	0.272995	0.0830484	0.247909	0.167885	0.203424	0.201914	9.75381	9.95923	11.0682	10.2604	7.07337	7.10754	6.59717	6.92603	7.24505	8.37193	7.3302	7.64906	5.77799	7.01701	6.07542	6.29014	9.38959	11.1244	9.88578	10.1333	10.4087	10.4902	10.5326	10.4772	9.71337	8.1746	8.54389	8.81062
novel.13	-	- && P10978.1 RecName: Full=Retrovirus-related Pol polyprotein from transposon TNT 1-94; Includes: RecName: Full=Protease; Includes: RecName: Full=Reverse transcriptase; Includes: RecName: Full=Endonuclease && PF00098:Zinc knuckle	-0.465846	8.43373e-08	-0.537499	2.64877e-09	#N/A	#N/A	#N/A	#N/A	9.59822	8.80938	8.10511	8.83757	12.5459	12.1982	12.0446	12.2629	9.74422	8.28814	8.79098	8.94112	12.5667	12.9006	13.3458	12.9377	#N/A	#N/A	#N/A	#N/A	#N/A	#N/A	#N/A	#N/A	#N/A	#N/A	#N/A	#N/A
AT3G57010	SSL8	Protein STRICTOSIDINE SYNTHASE-LIKE 8 [Source:UniProtKB/Swiss-Prot;Acc:Q9M1J7]	-0.801878	8.61992e-08	-0.299968	0.0700305	-0.433549	0.0672799	-0.556781	0.00104293	8.64596	9.95611	8.0298	8.87729	18.0658	13.0958	15.5224	15.5613	12.7357	13.8875	12.5816	13.0683	17.4221	17.1973	13.3641	15.9945	10.5671	8.75082	9.04967	9.45585	8.32074	10.8491	11.8082	10.326	15.8694	14.1429	11.7342	13.9155
AT1G14740	OBE3	Protein OBERON 3 [Source:UniProtKB/Swiss-Prot;Acc:Q94B71]	0.364908	8.6405e-08	0.418292	2.85838e-07	0.284796	0.00750973	0.2219	0.00878356	65.0138	60.8607	65.4074	63.7606	47.7598	53.5863	48.234	49.86	51.2781	52.0827	59.0859	54.1489	38.3392	39.6587	42.8511	40.283	78.9585	82.9654	81.7075	81.2105	89.8037	82.7578	82.5988	85.0535	71.0466	69.4402	68.6281	69.7049
AT4G06935	-	-	7.47506	8.69866e-08	6.13594	0.000149146	#N/A	#N/A	#N/A	#N/A	1.76538	2.76949	3.04049	2.52512	0	0	0	0	0.53767	1.40321	1.294	1.07829	0	0	0	0	#N/A	#N/A	#N/A	#N/A	#N/A	#N/A	#N/A	#N/A	#N/A	#N/A	#N/A	#N/A
AT1G19600	-	At1g19600 [Source:UniProtKB/TrEMBL;Acc:Q9LN35]	0.367544	8.78358e-08	0.0990899	0.353381	-0.0149605	0.970585	0.0422437	0.794708	64.319	68.2436	66.1568	66.2398	50.5341	52.9876	51.6422	51.7213	56.6301	53.3562	55.1927	55.0597	49.1246	50.0371	54.3531	51.1716	44.2708	44.895	44.6429	44.6029	47.9453	44.7239	36.2948	42.988	40.1541	43.5851	46.3695	43.3696
AT3G45970	EXLA1	Expansin-like A1 [Source:UniProtKB/Swiss-Prot;Acc:Q9LZT4]	-1.07857	8.81872e-08	0.379823	0.139413	0.19681	0.346109	0.357302	0.00507453	5.02376	4.62362	4.2732	4.64019	9.44196	11.7048	8.32836	9.82504	8.16028	10.7885	13.0647	10.6712	8.78879	8.53477	6.98455	8.1027	32.5895	33.9315	32.0874	32.8695	27.6465	29.0328	31.7888	29.4894	27.257	23.8254	26.0062	25.6962
AT3G45730	-	Uncharacterized protein At3g45730 [Source:UniProtKB/TrEMBL;Acc:Q9M170]	0.706165	8.91842e-08	1.94542	1.05252e-46	0.832197	6.88245e-06	1.44514	1.21207e-20	20.6394	22.2483	21.6475	21.5117	13.1506	13.4213	13.2926	13.2882	49.0956	58.7369	73.3597	60.3974	15.1755	14.8542	16.6707	15.5668	50.9408	39.9935	34.4115	41.7819	31.9358	27.7155	22.5061	27.3858	14.9893	17.488	13.5419	15.3397
AT1G80380	GLYK	D-glycerate 3-kinase, chloroplastic [Source:UniProtKB/Swiss-Prot;Acc:Q944I4]	0.368826	9.56726e-08	0.602821	1.23192e-17	0.249037	0.103335	0.61918	5.04759e-10	150.292	139.273	151.841	147.135	103.447	121.128	119.757	114.777	157.251	163.707	175.912	165.623	105.167	101.659	118.742	108.522	164.539	163.969	148.275	158.928	122.908	119.194	127.766	123.289	118.175	92.688	99.8966	103.587
AT1G01540	-	Probable serine/threonine-protein kinase At1g01540 [Source:UniProtKB/Swiss-Prot;Acc:Q3EDL4]	0.401658	9.98403e-08	0.0403784	0.754237	-0.0439675	0.855684	-0.0455732	0.764571	52.3739	52.7115	55.7948	53.6267	37.916	40.6622	44.1924	40.9236	36.2926	37.6523	39.4302	37.7917	36.6433	35.633	37.2985	36.5249	42.7055	47.6578	41.2368	43.8667	45.0057	46.1254	40.9581	44.0298	45.9875	44.8843	45.0831	45.3183
AT1G08510	FATB	Palmitoyl-acyl carrier protein thioesterase, chloroplastic [Source:UniProtKB/Swiss-Prot;Acc:Q9SJE2]	-0.431986	1.00697e-07	-0.127207	0.212555	-0.133019	0.426057	-0.130298	0.249083	27.4672	25.3279	27.1231	26.6394	33.3423	37.9786	37.2803	36.2004	37.2292	40.9955	39.3795	39.2014	43.5676	40.2639	43.8885	42.5734	46.3977	48.6634	45.159	46.74	48.2713	44.3629	47.6868	46.7737	48.9285	53.5692	51.1116	51.2031
AT1G02640	BXL2	Probable beta-D-xylosidase 2 [Source:UniProtKB/Swiss-Prot;Acc:Q94KD8]	-0.399624	1.00776e-07	0.433634	6.43139e-08	-0.0653307	0.870635	0.121849	0.559639	23.1715	21.4676	22.6655	22.4349	29.4267	29.0734	30.9134	29.8045	30.7248	33.3335	32.3184	32.1256	23.3564	24.1789	23.3973	23.6442	23.433	26.4384	27.1762	25.6825	24.7331	23.2255	19.8912	22.6166	29.5787	19.6359	21.6816	23.6321
AT2G03440	NRP1	Nodulin-related protein 1 [Source:UniProtKB/Swiss-Prot;Acc:Q9ZQ80]	-0.443964	1.01311e-07	-0.356498	2.43368e-05	-0.0655862	0.846729	0.0172354	0.937518	69.5351	59.0351	59.0854	62.5519	81.9286	85.5953	89.1817	85.5685	68.3011	63.2702	68.8111	66.7941	79.783	84.7666	90.7404	85.0967	56.3011	60.4232	55.7379	57.4874	49.8522	60.6424	52.7883	54.4276	66.8966	50.5078	53.2066	56.8703
AT4G21830	MSRB7	Peptide methionine sulfoxide reductase B7 [Source:UniProtKB/Swiss-Prot;Acc:Q8VY86]	-0.927237	1.03329e-07	-1.24121	0.109266	-0.732964	0.00073844	-0.826583	8.34677e-06	6.83017	10.1028	8.06908	8.334	14.6899	16.2082	17.1201	16.0061	6.57086	6.38596	6.93482	6.63054	21.2885	19.937	5.38547	15.537	6.94903	6.8988	8.41259	7.42014	6.91336	7.34465	9.57591	7.94464	14.0458	12.7888	12.7091	13.1813
AT3G58620	TTL4	TTL4 [Source:UniProtKB/TrEMBL;Acc:A0A178VKQ3]	-0.679198	1.05032e-07	-0.348123	0.0258508	-0.0891113	0.744983	-0.0448819	0.823329	6.38745	4.93524	5.98219	5.7683	9.52385	9.47101	8.87708	9.29065	7.44082	6.11121	8.45742	7.33648	9.25765	9.63794	8.92649	9.27403	10.7022	11.1487	9.85079	10.5672	9.59419	10.2854	10.9436	10.2744	10.6315	10.9148	11.1889	10.9117
AT5G15870	-	Glycosyl hydrolase family 81 protein [Source:UniProtKB/TrEMBL;Acc:Q9LFT3]	0.593222	1.10463e-07	1.03018	2.24724e-12	0.611174	3.862e-05	0.953511	1.39464e-16	13.3802	11.5278	12.7519	12.5533	7.8077	8.50893	8.82457	8.3804	12.622	16.2922	17.8849	15.5997	6.91689	8.89975	6.90222	7.57295	18.4642	20.3993	17.7745	18.8793	15.4304	13.2739	16.0752	14.9265	9.22883	10.8584	9.15932	9.74884
AT4G25240	SKS1	SKS1 [Source:UniProtKB/TrEMBL;Acc:A0A178UTC9]	-0.857743	1.11051e-07	-0.548763	0.00287206	-0.714756	0.000808922	-0.623843	0.00244708	3.38092	3.63697	3.78786	3.60192	7.44192	5.86466	6.45307	6.58655	4.54675	4.8089	3.91786	4.4245	7.53247	5.83032	6.00917	6.45732	3.57043	3.75377	4.58333	3.96918	3.81217	3.69696	3.70586	3.73833	7.44184	5.55581	5.37827	6.12531
AT3G53380	LECRK81	L-type lectin-domain containing receptor kinase VIII.1 [Source:UniProtKB/Swiss-Prot;Acc:Q9LFH9]	-0.961365	1.11896e-07	-0.950392	3.90403e-11	-0.516762	0.00801129	-0.774661	3.36294e-06	2.41549	2.58038	2.25696	2.41761	5.4847	4.58203	4.11628	4.72767	4.78769	3.86396	3.93636	4.196	7.56913	8.26105	8.51226	8.11414	3.88802	5.28924	4.62204	4.59976	6.26272	4.97223	5.30554	5.5135	8.96495	7.4336	7.22802	7.87552
AT5G24810	-	ABC1 family protein [Source:UniProtKB/TrEMBL;Acc:F4KIJ2]	-0.462594	1.13711e-07	-0.208711	0.0595247	-0.0569347	0.812661	0.0146682	0.931015	11.2917	11.6742	10.4569	11.1409	15.6833	15.4481	15.1876	15.4397	13.6693	12.6362	14.3769	13.5608	14.5998	15.7595	16.3902	15.5832	19.2587	18.7263	19.3207	19.1019	17.6793	18.5445	18.4555	18.2265	19.7614	18.9944	18.023	18.9263
AT3G15450	-	AT3g15450/MJK13_11 [Source:UniProtKB/TrEMBL;Acc:Q9LE80]	0.384757	1.15368e-07	0.934118	8.36861e-27	0.256855	0.0894216	0.646043	1.86417e-12	897.511	809.12	875.604	860.745	587.614	687.967	716.431	664.004	802.21	981.488	1061.65	948.45	460.034	497.918	523.84	493.931	1106.94	1089.77	1029.73	1075.48	879.681	824.686	765.72	823.362	777.534	619.955	666.61	688.033
AT4G01410	-	At4g01410 [Source:UniProtKB/TrEMBL;Acc:Q9M132]	-0.893124	1.17664e-07	-0.895197	5.89982e-06	-0.368024	0.191457	-0.147323	0.602898	6.0661	5.93188	5.25363	5.75054	11.0355	9.51429	11.6341	10.728	5.86278	5.88072	5.99963	5.91438	13.8326	9.11871	9.88035	10.9439	6.19008	7.70044	7.13528	7.0086	6.42715	6.10556	5.55639	6.0297	8.72023	7.1639	7.43034	7.77149
AT2G17033	-	Pentatricopeptide repeat-containing protein At2g17033 [Source:UniProtKB/Swiss-Prot;Acc:Q8GWA9]	0.424586	1.17664e-07	-0.211323	0.124224	-0.076785	0.745551	0.111117	0.413406	33.9319	33.0238	30.4821	32.4793	23.9916	24.1174	24.9277	24.3455	22.1102	19.1774	22.1537	21.1471	21.3185	23.8057	27.9942	24.3728	23.4064	25.7781	25.5725	24.919	22.6054	20.8106	22.3884	21.9348	23.2196	23.1802	22.8859	23.0952
AT1G22330	-	RNA-binding (RRM/RBD/RNP motifs) family protein [Source:UniProtKB/TrEMBL;Acc:Q9LME7]	-0.831548	1.20695e-07	-0.559649	9.41518e-05	0.0507664	0.912388	-0.550352	0.00882923	6.88674	9.68445	6.87747	7.81622	12.7239	14.8031	14.4945	14.0072	8.89399	9.20263	8.29341	8.79668	12.4085	13.7035	12.6205	12.9108	6.90502	9.32802	11.6835	9.30551	12.278	13.0415	17.1566	14.1587	15.8653	12.0007	13.0855	13.6505
AT2G18750	CBP60C	Calmodulin-binding protein 60 C [Source:UniProtKB/Swiss-Prot;Acc:C0SV51]	0.376362	1.22295e-07	0.390706	1.06992e-05	0.296569	0.0213996	0.298073	0.00199325	30.8501	30.7926	31.4408	31.0278	24.2305	23.3137	24.7016	24.0819	27.6109	30.6193	32.0535	30.0946	22.2243	22.4671	23.7226	22.8046	40.1613	39.9156	36.4808	38.8526	42.4227	36.9983	37.3121	38.911	30.7662	32.8825	31.2329	31.6272
AT2G41310	ARR8	Two-component response regulator ARR8 [Source:UniProtKB/Swiss-Prot;Acc:O80365]	0.569743	1.23328e-07	-0.136326	0.385322	-0.0539307	0.866146	-0.443656	0.001196	22.3171	26.4351	20.4971	23.0831	16.119	14.7716	16.0681	15.6529	19.7885	15.3553	15.9715	17.0384	18.8844	17.9481	19.2459	18.6928	11.5594	11.3418	9.47367	10.7916	14.2795	12.9632	15.2766	14.1731	13.5648	15.5155	14.9782	14.6862
AT4G03230	-	S-locus lectin protein kinase family protein [Source:TAIR;Acc:AT4G03230]	-1.02101	1.23626e-07	-0.539265	0.0334056	-0.39098	0.140537	-0.940696	1.20927e-05	1.3681	1.45884	1.14399	1.32364	2.57141	2.50418	3.01345	2.69635	2.2406	1.33041	1.5679	1.71297	2.34358	2.72915	2.42058	2.49777	1.58045	1.10341	1.51417	1.39934	2.00057	1.94858	2.21665	2.05527	3.04647	2.51815	2.50725	2.69062
AT5G39050	PMAT1	Phenolic glucoside malonyltransferase 1 [Source:UniProtKB/Swiss-Prot;Acc:Q940Z5]	-0.492285	1.23626e-07	1.24525	8.34876e-31	0.632128	8.49343e-05	0.850235	1.91302e-12	18.8612	18.9935	20.6828	19.5125	28.32	29.3318	25.3436	27.6652	54.8235	61.378	76.5619	64.2545	25.5895	25.57	29.6702	26.9432	60.5687	60.9004	63.1996	61.5562	53.9645	47.1353	58.0598	53.0532	41.7754	31.652	29.1085	34.1787
AT1G49760	PAB8	Polyadenylate-binding protein 8 [Source:UniProtKB/Swiss-Prot;Acc:Q9FXA2]	0.309835	1.27178e-07	0.218096	0.00104289	0.0491307	0.817888	0.0819704	0.4687	96.7957	93.8934	95.8434	95.5108	80.116	74.0838	78.5615	77.5871	94.1375	97.7729	98.4782	96.7962	81.0365	84.5471	82.6897	82.7578	63.7587	67.3913	69.3575	66.8359	68.7537	63.2864	64.4794	65.5065	64.2786	62.6159	62.7436	63.2127
AT1G05660	-	F3F20.11 protein [Source:UniProtKB/TrEMBL;Acc:Q9SYK7]	-0.975465	1.29472e-07	-0.907363	0.162252	-0.476461	0.202379	-1.20614	7.95312e-06	3.25529	3.78323	3.77584	3.60478	6.42975	7.72146	7.34012	7.16378	2.75176	3.8826	2.8211	3.15182	6.87321	7.9227	2.79498	5.86363	1.93844	2.42028	1.50355	1.95409	2.5744	3.02186	4.14013	3.24546	3.86134	5.26062	4.38664	4.50287
AT4G31320	-	Auxin induced like-protein [Source:UniProtKB/TrEMBL;Acc:O49581]	0.970563	1.30874e-07	-0.25052	0.574436	-0.388728	0.318983	-0.485764	0.0900358	12.3528	14.4715	13.0054	13.2766	7.84293	5.53967	7.1038	6.8288	5.74061	7.20359	4.00684	5.65035	8.15052	7.95053	3.99434	6.69846	4.43154	4.08644	4.22994	4.24931	3.76092	4.84381	5.06869	4.55781	5.24449	6.25909	6.36907	5.95755
AT2G45970	CYP86A8	Cytochrome P450 86A8 [Source:UniProtKB/Swiss-Prot;Acc:O80823]	-0.553565	1.37094e-07	-0.845535	1.60786e-15	-0.479678	0.00221221	-0.895835	1.9173e-13	9.95987	8.4607	8.99399	9.13819	13.6245	13.6692	13.1525	13.4821	9.12958	9.34391	7.95283	8.80877	14.9889	15.9855	16.3856	15.7867	7.46408	7.65469	8.64886	7.92254	10.3002	9.6018	11.9111	10.6043	13.8469	14.2326	16.2231	14.7675
AT1G44800	-	WAT1-related protein At1g44800 [Source:UniProtKB/Swiss-Prot;Acc:Q9LPF1]	-0.487482	1.40427e-07	0.522974	2.9813e-08	0.0557991	0.914215	-0.200571	0.385051	31.2932	32.6291	34.4978	32.8067	41.7215	45.7421	51.7329	46.3988	44.2145	47.2933	43.5985	45.0354	29.8528	34.2899	29.3532	31.1653	20.9883	24.6318	23.9047	23.1749	22.1871	30.5235	30.5602	27.7569	35.6322	22.9084	21.4363	26.6589
AT4G37760	SQE3	Squalene epoxidase 3 [Source:UniProtKB/Swiss-Prot;Acc:Q8VYH2]	0.571246	1.40515e-07	0.260019	0.0193632	0.535332	2.20981e-05	0.509814	1.3466e-05	22.8092	20.5814	23.3457	22.2454	17.0237	14.9199	13.2538	15.0658	20.8618	21.2915	23.4483	21.8672	17.9311	17.2309	19.2654	18.1425	18.0914	17.6055	15.9688	17.2219	17.2776	16.9096	18.5365	17.5746	11.9629	12.1229	12.2348	12.1069
AT5G20600	-	AT5g20600/F7C8_190 [Source:UniProtKB/TrEMBL;Acc:Q8RY12]	0.490768	1.41188e-07	0.185202	0.122712	0.0851071	0.790747	-0.0417956	0.81066	29.4311	26.152	27.4181	27.6671	19.8053	18.6566	21.0044	19.8221	23.2285	23.0441	23.9659	23.4129	21.4478	20.635	19.3434	20.4754	24.3997	25.7916	25.3612	25.1842	32.1319	23.3817	27.2132	27.5756	26.2379	24.4068	27.2445	25.9631
AT1G06410	TPS7	TPS7 [Source:UniProtKB/TrEMBL;Acc:A0A178WH64]	-0.373063	1.41255e-07	-0.473702	7.44396e-11	-0.319875	0.00544795	-0.554221	4.40771e-11	40.5816	35.4208	36.8447	37.6157	47.0947	52.0003	47.9796	49.0249	34.3999	35.0708	33.8281	34.4329	50.7708	43.9956	47.9969	47.5878	45.0949	46.1032	47.7476	46.3152	56.7735	52.6071	54.5142	54.6316	62.4481	71.2024	70.5878	68.0795
AT1G79360	2002-10-01	Organic cation/carnitine transporter 2 [Source:UniProtKB/Swiss-Prot;Acc:O64515]	1.21908	1.42626e-07	1.74093	8.1899e-13	0.653762	0.0750231	1.53998	2.39374e-12	6.25953	3.81511	5.71312	5.26259	1.8863	2.44672	2.49874	2.27725	4.15357	5.24617	5.84159	5.08045	1.18104	1.86855	1.45816	1.50258	5.73343	5.71883	4.20755	5.21994	3.44931	2.06227	2.98006	2.83055	1.89089	1.73954	1.75878	1.79641
AT2G26130	-	RBR-type E3 ubiquitin transferase [Source:UniProtKB/TrEMBL;Acc:F4ITM1]	5.41835	1.43241e-07	-0.259925	1	0.318133	1	1.09406	0.550489	1.17408	2.26244	1.40344	1.61332	0	0.0733655	0.0407926	0.0380527	0.119194	0.108057	0	0.0757506	0.041316	0.235322	0	0.0922126	0.14976	0.0380206	0.397676	0.195152	0.153576	0.113627	0.0768165	0.114673	0.104184	0.0958453	0.0749026	0.0916441
AT5G49660	CEPR1	Receptor protein-tyrosine kinase CEPR1 [Source:UniProtKB/Swiss-Prot;Acc:Q9FGL5]	-0.585643	1.44693e-07	-0.570733	4.86332e-06	-0.127787	0.699814	-0.237272	0.192993	7.20993	6.88888	6.38805	6.82895	9.94658	11.3391	9.60351	10.2964	7.10079	5.9372	5.80918	6.28239	8.90949	9.56799	9.49423	9.3239	9.61288	10.2633	8.80555	9.56058	9.3813	10.944	10.6957	10.3403	13.6173	10.8298	9.38338	11.2768
AT5G17820	-	Peroxidase superfamily protein [Source:TAIR;Acc:AT5G17820]	-0.47342	1.46326e-07	-0.300877	0.481231	0.194055	0.458291	0.0595102	0.783174	38.9763	36.3141	42.7514	39.3473	51.591	59.8604	53.7829	55.0781	39.5765	49.9246	39.9408	43.1473	62.2494	59.6652	36.504	52.8062	47.8917	52.9767	46.2777	49.0487	49.9889	50.4215	61.5532	53.9879	37.7593	52.9521	50.6094	47.1069
AT5G23280	TCP7	Transcription factor TCP7 [Source:UniProtKB/Swiss-Prot;Acc:Q9FMX2]	-0.527991	1.48449e-07	-0.724878	2.29542e-11	-0.296945	0.0668635	-0.43841	0.000585494	13.0443	11.7931	12.3361	12.3912	17.5686	18.6555	17.704	17.976	12.0324	10.7199	10.4303	11.0609	17.6942	18.5713	18.4831	18.2495	18.2771	19.5055	22.9707	20.2511	20.3332	22.5691	24.3062	22.4028	30.1219	26.3874	25.9203	27.4765
AT4G26690	GDPDL3	Glycerophosphodiester phosphodiesterase GDPDL3 [Source:UniProtKB/Swiss-Prot;Acc:Q9SZ11]	-0.428885	1.57707e-07	-0.233407	0.0154993	0.0876561	0.764432	0.0203541	0.918027	24.4242	22.5682	21.5632	22.8519	29.6367	33.3189	29.8499	30.9352	23.1427	21.6409	24.7793	23.1876	27.9145	25.6934	27.7107	27.1062	41.5561	45.5134	46.5097	44.5264	41.7567	45.8583	52.7234	46.7795	50.3016	40.6495	40.9023	43.9511
AT4G37390	YDK1	Auxin-responsive GH3 family protein [Source:TAIR;Acc:AT4G37390]	0.998482	1.57913e-07	1.54661	1.80034e-19	1.24045	5.79681e-09	2.11512	5.21413e-52	6.62183	5.26778	4.67107	5.52023	2.74933	2.79523	2.76574	2.7701	6.8656	7.93141	7.87609	7.5577	2.23106	2.87092	2.59473	2.56557	17.3871	18.8886	14.9237	17.0665	10.6428	6.61309	10.7159	9.32393	3.60478	4.40888	3.79756	3.93707
AT4G20260	PCAP1	plasma-membrane associated cation-binding protein 1 [Source:TAIR;Acc:AT4G20260]	-0.380168	1.5855e-07	-0.396581	5.406e-08	-0.185325	0.113637	-0.34118	7.57565e-05	135.553	125.39	123.319	128.088	150.232	178.973	174.365	167.857	114.594	117.401	120.92	117.638	165.893	140.874	155.4	154.056	159.272	154.209	174.619	162.7	179.429	184.073	181.789	181.764	196.981	208.83	213.189	206.333
AT5G52940	-	Putative uncharacterized protein [Source:UniProtKB/TrEMBL;Acc:Q9FLW7]	3.3078	1.61252e-07	1.72514	0.00467184	1.82724	0.000530604	1.48232	0.00952142	1.35881	1.4069	1.12625	1.29732	0.192453	0.127363	0.070816	0.130211	1.07599	1.063	1.09558	1.07819	0.286898	0.510648	0.172189	0.323245	1.13743	1.35308	0.847268	1.11259	1.36636	1.24929	1.63358	1.41641	0.542592	0.388237	0.260062	0.396964
AT3G09580	-	FAD/NAD(P)-binding oxidoreductase family protein [Source:UniProtKB/TrEMBL;Acc:Q9SF45]	-0.67462	1.62367e-07	-0.959096	3.49179e-08	-0.533205	0.0121854	-0.721444	2.26447e-05	7.88699	6.25078	6.35575	6.83117	10.6268	11.338	10.8533	10.9394	7.70558	5.09749	5.40647	6.06984	11.6708	9.79112	14.0147	11.8255	4.23886	4.64896	4.66611	4.51798	4.45553	5.57464	5.45735	5.16251	8.21752	6.31187	7.86546	7.46495
AT1G48280	-	F11A17.16 [Source:UniProtKB/TrEMBL;Acc:Q9SX62]	0.827082	1.67455e-07	-0.0183941	0.954021	-0.0706758	0.870635	-0.0589182	0.848241	11.6983	9.20114	8.61508	9.83816	6.30194	5.14775	5.23676	5.56215	5.52057	6.25594	5.74533	5.84061	6.26593	5.50384	5.86723	5.879	6.19644	5.79008	7.1891	6.39188	6.59593	6.1732	6.30835	6.35916	7.91116	5.99123	6.10404	6.66881
AT2G23290	AtMYB70	At2g23280 [Source:UniProtKB/TrEMBL;Acc:O22179]	-0.993636	1.71639e-07	-0.783278	1.43826e-05	-0.374607	0.0837236	-0.724092	0.000554723	3.1701	3.62782	4.10924	3.63572	6.71129	8.2573	7.02595	7.33151	5.14255	4.36107	5.91917	5.14093	8.13771	9.09602	9.09995	8.77789	3.99042	6.67818	6.31921	5.6626	6.64555	7.29862	7.76149	7.23522	9.4163	9.50707	9.16475	9.36271
AT5G55850	NOI	RPM1-interacting protein 4 (RIN4) family protein [Source:UniProtKB/TrEMBL;Acc:F4K692]	-0.389478	1.79739e-07	-0.229495	0.00878675	-0.14399	0.414951	-0.0642747	0.636197	77.3729	78.4894	74.3359	76.7327	93.6776	103.203	106.777	101.219	79.9888	77.4663	76.494	77.983	85.1941	90.8248	97.0577	91.0255	89.746	90.201	91.0681	90.3384	86.8303	90.6502	79.6714	85.7173	88.6781	97.5972	97.3848	94.5534
AT5G44680	-	DNA glycosylase superfamily protein [Source:UniProtKB/TrEMBL;Acc:Q9FIZ5]	-0.485774	1.80054e-07	-0.240333	0.0493005	0.287094	0.12522	-0.847925	0.00383084	20.6247	18.7659	19.7612	19.7173	26.0404	29.0948	28.2524	27.7959	22.6027	19.0365	20.3911	20.6768	24.1789	23.338	25.5583	24.3584	15.7111	26.4762	24.4646	22.2173	43.5444	49.3427	53.8699	48.919	46.3713	35.6061	38.1145	40.0306
AT4G30210	ATR2	P450 reductase 2 [Source:TAIR;Acc:AT4G30210]	0.351391	1.80692e-07	1.55094	6.86172e-78	0.748497	5.56665e-15	0.684621	3.99179e-17	77.6381	73.1956	82.507	77.7802	59.1228	64.6971	60.4351	61.4183	137.652	173.778	172.634	161.355	55.8647	52.7127	55.7671	54.7815	142.666	130.955	140.987	138.202	143.917	136.947	153.672	144.846	92.9357	81.9124	83.3972	86.0818
AT4G34280	-	At4g34280 [Source:UniProtKB/TrEMBL;Acc:Q8GYY7]	0.608709	1.82701e-07	0.524511	0.000287353	0.511466	0.00112124	0.650863	1.38633e-06	10.1679	10.1908	9.86177	10.0735	6.78989	6.17849	6.9916	6.65333	7.8773	9.94512	9.24764	9.02335	6.12217	6.1022	6.44727	6.22388	12.8895	10.7982	10.8391	11.5089	10.6957	9.54104	11.1929	10.4765	7.71897	7.51142	6.77039	7.33359
AT2G43410	FPA	Flowering time control protein FPA [Source:UniProtKB/Swiss-Prot;Acc:Q8LPQ9]	-0.611314	1.8282e-07	-0.766973	8.26782e-14	-0.343001	0.0420417	-0.657332	1.09835e-08	5.99132	5.6781	5.02149	5.56364	9.69931	8.45984	7.44354	8.53423	6.09816	5.47856	5.62025	5.73232	9.91603	8.69641	10.5704	9.7276	5.74091	6.13035	5.78449	5.88525	6.57924	7.37888	8.05166	7.33659	8.9866	10.3341	8.53536	9.28537
AT3G48390	-	AT3g48390/T29H11_90 [Source:UniProtKB/TrEMBL;Acc:Q9STL9]	0.847695	1.84653e-07	1.3528	1.21949e-11	0.483355	0.050442	0.102166	0.757021	9.97981	6.75108	8.1088	8.2799	4.25367	4.74781	4.87534	4.62561	6.65667	8.68901	9.03719	8.12762	2.1845	3.90978	3.36511	3.15313	4.35093	5.29789	3.88271	4.51051	5.28648	6.00781	6.36729	5.88719	5.03037	3.44881	4.14597	4.20839
AT1G67970	HSFA8	Heat stress transcription factor A-8 [Source:UniProtKB/Swiss-Prot;Acc:Q9S7U5]	0.987047	1.85151e-07	1.35416	8.21121e-12	0.855487	9.22179e-07	1.52447	1.85054e-36	6.46204	7.64732	6.83924	6.98287	3.6106	2.88955	4.1711	3.55708	7.51129	9.11201	9.71941	8.7809	4.25591	2.61414	3.36564	3.4119	19.822	20.475	21.4678	20.5883	15.2671	11.1882	12.4801	12.9785	7.02308	7.69506	6.75117	7.15643
AT4G19980	-	Putative uncharacterized protein [Source:UniProtKB/TrEMBL;Acc:Q3E9Y5]	2.55301	1.91855e-07	1.65322	0.00916141	0.325237	0.815134	1.85429	4.98735e-05	3.79302	5.18697	2.80852	3.9295	1.01362	0.40248	0.596764	0.670956	2.13606	1.71253	1.92343	1.924	0.604421	0.573762	0.652962	0.610382	4.79253	3.05916	3.17329	3.67499	0.982928	1.93932	0.913059	1.27844	1.27011	0.701071	1.09577	1.02232
AT5G43900	MYA2	Myosin 2 [Source:UniProtKB/TrEMBL;Acc:F4K7C5]	-0.465716	1.92986e-07	-0.453752	6.52261e-07	-0.202759	0.260188	-0.151866	0.247136	9.8161	8.54428	9.68608	9.34882	13.381	13.5803	12.0254	12.9956	9.8561	10.0165	9.74657	9.87304	14.6257	13.0552	12.6802	13.4537	13.6031	14.8695	14.7073	14.3933	13.016	13.5288	15.2476	13.9308	16.6787	16.9841	14.3433	16.002
AT5G04020	PICBP	calmodulin binding [Source:TAIR;Acc:AT5G04020]	-0.878015	1.9444e-07	-0.454909	0.00333712	-0.158198	0.455606	0.0806299	0.606898	2.97732	1.87695	2.69277	2.51568	4.85582	5.16792	3.91836	4.64737	3.57217	3.50596	3.37319	3.48377	5.60899	4.52079	4.13619	4.75532	11.8343	11.6964	11.3439	11.6249	10.6705	9.90551	9.05114	9.8757	11.2173	11.8006	9.9768	10.9982
AT2G37720	TBL15	Protein trichome birefringence-like 15 [Source:UniProtKB/Swiss-Prot;Acc:O80940]	3.51635	1.97872e-07	0.142751	0.937797	-1.88037	1	-1.21018	0.615843	1.28959	1.54065	1.25289	1.36105	0	0.061987	0.310193	0.12406	0.201416	0.152164	0.284383	0.212654	0.0698163	0.198825	0.301693	0.190111	0	0	0.152727	0.050909	0.0324393	0	0.0649027	0.0324473	0.14671	0.0539868	0.158214	0.119637
AT1G26300	-	At1g26300/F28B23_4 [Source:UniProtKB/TrEMBL;Acc:Q941A9]	0.632435	1.99348e-07	0.306856	0.128367	-0.0319175	0.946608	0.0536006	0.837423	9.91245	8.97082	10.0672	9.65014	6.29057	6.13096	6.39701	6.27285	7.05861	7.84092	5.57776	6.82576	6.13808	5.19955	5.17794	5.50519	7.03006	7.0214	6.86288	6.97145	7.46665	6.60387	5.68628	6.5856	6.18047	7.74585	6.22077	6.7157
[truncated: 23,510 more rows]

## Sheet: Supplementary Data 2
Supplementary Data 2. Absolute (FPKM) expression level of 48 core hypoxia response genes of Arabibidopsis thaliana in wild type, erfVII and HIFODD-RAP2.12 (line #2) plants. These data are shown in Fig. 4E.											FPKM from Dalle Carbonare et al. 2025 (10.1016/j.molp.2025.05.015)
[truncated: 49 more rows]
