# Supplementary material for: Prolyl hydroxylase-dependent proteolysis enables the orthogonal hypoxia responses in plants
Source: Nat Commun. 2026 Apr 9;17:4834. doi: 10.1038/s41467-026-71366-3 (PMC13223302; doi:10.1038/s41467-026-71366-3)
Supplement: Supplementary file 4 — Supplementary Data 3 [file 41467_2026_71366_MOESM4_ESM.zip]

Archive with 30 entries (28 files):
- Supplementary Data 3 - maps of plasmids used in the study/
- Supplementary Data 3 - maps of plasmids used in the study/.sglock/
- Supplementary Data 3 - maps of plasmids used in the study/.sglock/12 pSLY_VHL-35SADH-RLuc-UBQ-HIFODD-FLUC-HIFODD.dna=FraPC=44684
- Supplementary Data 3 - maps of plasmids used in the study/.sglock/pPromRAP212-RAP212(MC)-2xVENUS-OLERFP.dna=FraPC=40988
- Supplementary Data 3 - maps of plasmids used in the study/1 p35S_TIR1-VHL.dna
- Supplementary Data 3 - maps of plasmids used in the study/10 p35S-PHD3-HygR.dna
- Supplementary Data 3 - maps of plasmids used in the study/11 pSLY_VHL-35S-RLuc-UBQ-HIFODD-FLUC-HIFODD.dna
- Supplementary Data 3 - maps of plasmids used in the study/12 pSLY_VHL-35SADH-RLuc-UBQ-HIFODD-FLUC-HIFODD.dna
- Supplementary Data 3 - maps of plasmids used in the study/13 pSLY_VHL-35SADH-RLuc-UBQ-FLuc-HIFODD.dna
- Supplementary Data 3 - maps of plasmids used in the study/14 pSLY_VHL-35S-FLuc-UBQ-nLUC-HIFODD.dna
- Supplementary Data 3 - maps of plasmids used in the study/15 pSLY_VHL-35S-FLuc-UBQ-HIFODD-nLUC-HIFODD.dna
- Supplementary Data 3 - maps of plasmids used in the study/16 pSLY_VHL-35SADH-FLuc-UBQ-nLUC-HIFODD.dna
- Supplementary Data 3 - maps of plasmids used in the study/17 pSLY_VHL-35SADH-FLuc-UBQ-HIFODD-nLUC-HIFODD.dna
- Supplementary Data 3 - maps of plasmids used in the study/2 p35S-HIF-GAL4-AD-3xFLAG.dna
- Supplementary Data 3 - maps of plasmids used in the study/23 pO7-promRAP212-HIF-RAP212-VHL.dna
- Supplementary Data 3 - maps of plasmids used in the study/24 pHpromRAP212-RAP212(MC)-2xHA.dna
- Supplementary Data 3 - maps of plasmids used in the study/25 pH-PCO4-PHD3.dna
- Supplementary Data 3 - maps of plasmids used in the study/26 pUBQ10-HIFODDPIF4-t35S-P34S-SLY1-2-VHL.dna
- Supplementary Data 3 - maps of plasmids used in the study/27 pSIC-HIFODD-PIF4-SLY1,2-VHL.dna
- Supplementary Data 3 - maps of plasmids used in the study/3 p35S-PHD3.dna
- Supplementary Data 3 - maps of plasmids used in the study/30 HA-HIF1alpha-pcDNA3.dna
- Supplementary Data 3 - maps of plasmids used in the study/31 HIF-PPAA pcDNA3.dna
- Supplementary Data 3 - maps of plasmids used in the study/32 RGS4(1-11)-HIF1alpha P402A_P564A-pcDNA3.dna
- Supplementary Data 3 - maps of plasmids used in the study/33 pF7pPCO4-PHD3.dna
- Supplementary Data 3 - maps of plasmids used in the study/4 pUAS-FLuc.dna
- Supplementary Data 3 - maps of plasmids used in the study/5 p35S_SLY1-VHL.dna
- Supplementary Data 3 - maps of plasmids used in the study/6 p35S_SLY1,10-VHL.dna
- Supplementary Data 3 - maps of plasmids used in the study/7 p35S_SLY1,2-VHL.dna
- Supplementary Data 3 - maps of plasmids used in the study/8 p35S_GFP-SLY1,2-VHL.dna
- Supplementary Data 3 - maps of plasmids used in the study/9 pP16-NLS-VENUS-HIFODD.dna
