# Supplementary material for: Prolyl hydroxylase-dependent proteolysis enables the orthogonal hypoxia responses in plants
Source: Nat Commun. 2026 Apr 9;17:4834. doi: 10.1038/s41467-026-71366-3 (PMC13223302; doi:10.1038/s41467-026-71366-3)
Supplement: Supplementary file 4 — Supplementary Data 3 [file 41467_2026_71366_MOESM4_ESM.zip › Supplementary Data 3 - maps of plasmids used in the study/.sglock/12 pSLY_VHL-35SADH-RLuc-UBQ-HIFODD-FLUC-HIFODD.dna=FraPC=44684]

2025-12-30T07:34:23Z
Fra
