# Supplementary material for: Prolyl hydroxylase-dependent proteolysis enables the orthogonal hypoxia responses in plants
Source: Nat Commun. 2026 Apr 9;17:4834. doi: 10.1038/s41467-026-71366-3 (PMC13223302; doi:10.1038/s41467-026-71366-3)
Supplement: Supplementary file 7 — Source Data [file 41467_2026_71366_MOESM7_ESM.zip]

Archive with 2 entries (2 files):
- Raw data from graphs.xlsx
- Uncropped western blots 1225.pdf
