# Supplementary material for: Prolyl hydroxylase-dependent proteolysis enables the orthogonal hypoxia responses in plants
Source: Nat Commun. 2026 Apr 9;17:4834. doi: 10.1038/s41467-026-71366-3 (PMC13223302; doi:10.1038/s41467-026-71366-3)
Supplement: Supplementary file 7 — Source Data [file 41467_2026_71366_MOESM7_ESM.zip › Raw data from graphs.xlsx]

## Sheet: Fig.1D
Replicates	No Effectors	HIFODD-GAL4-AD	HIFODD-GAL4-AD + Sleepy-VHL	HIFODD-GAL4-AD + Sleepy(WT)-VHL + PHD3	HIFODD-GAL4-AD + Sleepy(1,2)-VHL	HIFODD-GAL4-AD + Sleepy(1,10)-VHL + PHD3	HIFODD-GAL4-AD + Sleepy(1,10)-VHL	HIFODD-GAL4-AD + Sleepy(1,10)-VHL + PHD3
1	11010	1135487	430660	20540	518152	39876	745911	75412
2	11978	368314	177507	6888	539978	55456	622512	67568
3	15947	201896	537533	28858	431389	65557	664528	49841
4	4154	772732	683385	37330	318608	60386	677247	50237

## Sheet: Fig.1E
	0.21				0.01
No Effectors	62.0002	86.6003	93.4004	94.9004	34.6	31.4	42.6001	38.8001
HIFODD-GAL4-AD + Sleepy(1,10)-VHL + PHD3	3367.55	2348.92	2374.43	1754.52	4434.59	3953.33	5800.75	4914.17

## Sheet: Supp. Fig.3B
Replicates	No Effectors	HIFODD-GAL4-AD	TIR1-F-box-pVHL	HIFODD-GAL4-AD + TIR1-F-box-pVHL	HIFODD-GAL4-AD + TIR1-F-box-pVHL + PHD3
1	122130	1171979	79660	917525	1403176
2	98831	1827396	87027	909019	786363
3	39981	1760938	182621	1104780	1124258
4	84533	3470575	92190	1111289	1064819

## Sheet: Fig.2B
O2ratio#1	0.21				0.01
-PHD	2.32257	2.23448	2.08076	2.07395	2.36022	2.33275	2.66916	2.02704
+PHD	0.851545	0.659491	0.942345	1.14343	1.50633	1.74091	1.28717	1.20456
O2ratio#2	0.21				0.01
-PHD	2.32257	2.23448	2.08076	2.07395	2.36022	2.33275	2.66916	2.02704
+PHD	0.851545	0.659491	0.942345	1.14343	1.50633	1.74091	1.28717	1.20456

## Sheet: Fig.2D
	O2ratio
Time (h)	0.21				0.01
0	0.809021	1.15824	1.26305	0.895	0.809021	1.15824	1.26305	0.895
1	0.935689	0.918684	0.97809	0.908028	1.16482	1.14983	1.00021	1.04956
3	1.0259	0.749472	0.722571	0.746391	0.823937	1.27543	1.0314	0.819321
6	0.896612	0.604775	1.00451	0.955598	1.15968	1.44278	1.39095	1.36562

## Sheet: Supp. Fig.5C
		21% O2				1% O2
35S Ω:NLS-Oratio#1	PHD-	0.757726	1.41834	0.697481	1.12646	0.526812	1.12904	0.600303	0.664062
	PHD+	0.854878	0.682561	0.838731	0.90031	0.695025	0.640621	0.561791	0.954598
35S Ω:NLS-Oratio#2	PHD-	0.620732	1.11416	0.734059	1.53105	0.475784	0.438016	0.309733	0.528426
	PHD+	0.890388	1.05478	0.883341	1.23288	0.659912	0.485136	0.54541	0.494875
35S Ω:Oratio2 #1	PHD-	1.15873	1.03335	0.952475	0.855443	0.916891	0.763034	0.621854	0.651824
	PHD+	0.931061	0.779846	1.10009	1.00371	1.16369	0.752916	0.762517	0.90346
35S Ω:Oratio2 #2	PHD-	1.09839	1.05975	0.845036	0.996825	1.1422	0.786701	0.794508	0.785109
	PHD+	0.878173	1.17836	1.26784	1.01072	0.803214	1.05403	0.807696	0.842005
35S ADH:Oratio#1	PHD-	1.13119	1.0247	0.902281	0.941823	0.734396	1.12068	0.813941	0.784985
	PHD+	0.764781	0.866016	0.602072	1.07824	1.53403	0.894201	1.01717	1.48245
35S ADH:Oratio#2	PHD-	1.19699	0.91731	1.00344	0.882252	1.54714	1.14272	1.272	1.54922
	PHD+	0.741748	1.04602	0.722356	0.879656	0.578996	0.947439	1.10367	1.43584
35S ADH:Oratio2 #1	PHD-	1.13957	0.916852	0.947965	0.99561	1.50435	1.35624	1.03369	0.806095
	PHD+	0.822083	1.18807	0.730676	1.25475	1.11982	1.27401	0.814724	1.30927
35S ADH:Oratio2 #2	PHD-	1.07408	0.784732	1.11698	1.02422	0.845067	0.967666	1.21284	0.721198
	PHD+	0.51383	0.78577	0.802729	0.917944	0.637199	0.772002	0.856233	0.912401
35S Ω:nnOratio #1	PHD-	1.01641	0.993447	0.993914	0.99623	1.41705	1.42838	1.23186	1.24933
	PHD+	0.873028	0.768933	1.06188	0.824331	1.21486	1.11578	1.16155	1.13329
35S Ω:nnOratio #2	PHD-	0.938013	0.957664	1.16384	0.940478	0.876494	1.02574	0.869154	1.06944
	PHD+	1.01872	0.75159	0.810966	0.730644	1.02406	1.04289	1.12862	0.953056
35S Ω:nnOratio2 #1	PHD-	0.888496	0.904719	0.9036	1.30319	0.9636	0.873915	1.00042	1.03276
	PHD+	1.05966	0.756365	0.911411	0.771584	0.440657	0.97996	0.978004	0.997588
35S Ω:nnOratio2 #2	PHD-	1.00975	1.08378	0.996603	0.90986	1.05392	1.00317	0.906433	0.910459
	PHD+	0.928652	0.79972	0.83213	0.84519	0.984951	0.823388	0.928497	0.824795
35S ADH:nnOratio #1	PHD-	1.05768	1.13511	1.26081	0.546396	1.05499	1.0451	1.18056	1.18484
	PHD+	0.632491	0.240438	0.97647	0.21584	0.851885	0.208044	0.85846	0.471381
35S ADH:nnOratio #2	PHD-	1.1223	0.761172	0.878027	1.2385	1.28246	0.359077	1.21968	0.342152
	PHD+	1.31737	1.25362	0.275419	1.15173	1.30337	1.50351	1.44667	0.950694
35S ADH:nnOratio2 #1	PHD-	0.946669	1.25765	0.882279	0.913404	0.908878	0.760211	1.057	0.920624
	PHD+	0.656894	0.629318	0.721033	0.830106	0.951684	0.888526	0.653494	0.796551
35S ADH:nnOratio2 #2	PHD-	0.97893	1.07292	0.960037	0.988107	1.15064	1.3153	1.24368	1.13695
	PHD+	0.891369	0.947739	1.02353	1.01115	0.900316	1.01032	1.21792	0.98712

## Sheet: Supp. Fig.6D
Line#1	21% O2				1% O2
Empty	1.22788	0.894899	0.882401	0.994826	1.11177	0.701871	0.859509	1.01888
PHD3-WT	0.711813	0.922936	0.603678	0.460807	0.90431	0.853461	1.02091	0.947591
PHD3-R383K	0.775144	0.959019	0.747111	0.794355	1.04262	0.790541	0.818708	0.818291
PHD3-D315H	0.809547	0.828209	0.587901	0.508182	0.803036	0.863648	0.666709	0.763535
PHD3-D315E	0.930019	0.83126	0.729479	0.750607	0.763311	0.550704	0.928752	0.830636
Line#2	21% O2				1% O2
Empty	1.10233	1.03387	0.98584	0.877956	1.3158	1.27476	1.13245	0.799987
PHD3-WT	0.773193	0.630582	0.423057	0.560104	0.802808	1.16417	0.95439	0.798023
PHD3-R383K	0.985338	0.891649	1.0808	1.00107	1.13296	1.32399	1.50565	1.0642
PHD3-D315H	0.785576	0.716542	0.895543	0.948061	0.91424	1.222	0.831665	1.0634
PHD3-D315E	0.612956	0.864146	0.981782	1.08011	1.16699	1.35582	0.910125	1.20092

## Sheet: Supp. Fig.6F
Line##1	0.21			0.01
-PHD	0.983278	0.867861	1.14886	0.909146	1.10375	1.0293
+PHD (WT)	0.449555	0.390648	0.428554	0.561562	0.555368	0.497278
Line##2	0.21			0.01
-PHD	0.822549	1.21113	0.966321	1.53236	0.784307	0.898684
+PHD (WT)	0.351311	0.378142	0.384877	0.50957	0.54817	0.659205

## Sheet: Fig.3G
	21% O2				1% O2
HIF-1α WT	3.60779	3.5219	4.54008	4.10667	7.74842	13.5625	9.86004	14.7491
HIF-1α (PPAA)	9.18672	12.936	10.3498	10.9861	17.2394	17.0259	12.8364	14.3974
RGS41-11 HIF-1α (PPAA)	0.666667	1.0389	0.961055	0.960212	4.09347	3.42048	3.75738	4.33333

## Sheet: Supp. Fig. 9D
	21% O2					1% O2
untransfected	0.711111	0.857143	0.857143	0.318182	1.10256	0.871795	0.569231	0.655172	1.04878	0.985294
Empty vector	0.53062	0.536376	0.567369	0.592258	0.620332	0.3649	0.388958	0.403185	0.414597	0.416811
HIF-1α WT	32.3267	33.3683	35.034	36.3065	37.4673	60.0413	62.2599	64.8083	67.9792	72.5771

[truncated: 15 more sheets: Supp. Fig.7B, Fig.4C, Fig.4D, Supp. Fig.11A, Supp. Fig.11B, Fig.4H, Fig. 4G, Supp. Fig.12B, Fig. 5C, Fig.5F, Supp. Fig. 13B, Supp. Fig.14C, Supp. Fig.14E, Supp. Fig.14G, Supp. Fig.14H]
